# Supplementary material for: Two sexually compatible monokaryons from a heterokaryotic Lentinula edodes strain respond differently to heat stress
Source: Front Microbiol. 2025 Feb 12;16:1522075. doi: 10.3389/fmicb.2025.1522075 (PMC11861359; doi:10.3389/fmicb.2025.1522075)
Supplement: Supplementary file 1 [file Data_Sheet_1.ZIP]

Archive with 11 entries (11 files):
- Supplementary figure 1.tif
- Supplementary figure 2.tif
- supplymentary table 1.csv
- supplymentary table 2.csv
- supplymentary table 3.csv
- supplymentary table 4.csv
- supplymentary table 5.csv
- supplymentary table 6.csv
- supplymentary table 7.csv
- supplymentary table 8.csv
- supplymentary table 9.csv
