# Supplementary material for: Two sexually compatible monokaryons from a heterokaryotic Lentinula edodes strain respond differently to heat stress
Source: Front Microbiol. 2025 Feb 12;16:1522075. doi: 10.3389/fmicb.2025.1522075 (PMC11861359; doi:10.3389/fmicb.2025.1522075)
Supplement: Supplementary file 1 [file Data_Sheet_1.ZIP › supplymentary table 1.csv]

ID	Metabolite	Metab ID	level	KEGG Pathway ID	KEGG Pathway Description	Library ID	Adducts	Formula	Retention time	KEGG Compound ID	Mode	KEGG Compound First Category	KEGG Compound Second Category	KEGG Pathway First Category	KEGG Pathway Second Category	HMDB Superclass	HMDB Class	M/Z	RSD	Fragmentation Score	Theoretical Fragmentation Score	Mass Error	CAS ID	HMDB Subclass	SP3_1	SP3_2	SP3_3	SP3_4	SP3_5	HSSP3_1	HSSP3_2	HSSP3_3	HSSP3_4	HSSP3_5	SP30_1	SP30_2	SP30_3	SP30_4	SP30_5	HSSP30_1	HSSP30_2	HSSP30_3	HSSP30_4	HSSP30_5	QC01	QC02	QC03
pos_1	13(S)-HOTrE	metab_0	B(i)	map00592	alpha-Linolenic acid metabolism	-	M+NH4, M+Na, 2M+H, 2M+NH4, M+H, M+H-H2O, M+H-2H2O	C18H30O3	6.3382	C16316	pos	-	-	Metabolism	Lipid metabolism	-	-	295.225931	0.030831318	57.4	0	-2.855789666	-	-	7.392	7.556	7.332	7.564	7.429	6.874	7.186	6.996	7.133	7.637	8.134	8.141	8.154	8.168	8.07	7.7	7.614	7.807	7.64	7.868	7.794	7.817	7.818
pos_10	2-[(4-ETHOXYPHENYL)METHYLENE]-3,4-DIHYDRO-1(2H)-NAPHTHALENONE	metab_1	B(i)	-	-	-	M+H-H2O, M+ACN+Na, M+K, M+Na, M+H	C19H18O2	3.4996	-	pos	-	-	-	-	-	-	301.1182884	0.025190046	44.7	0	-5.796040341	-	-	6.127	6.121	5.796	6.388	5.839	6.32	6.418	5.848	6.372	6.331	6.222	6.044	6.048	6.119	6.126	6.151	6.169	5.905	6.128	6.027	6.151	6.169	6.149
pos_100	Sclareol oxide	metab_2	B(ii)	map00904;map01110	Diterpenoid biosynthesis;Biosynthesis of secondary metabolites	HMDB0036827;HMDB0258180	M+H, M+NH4, M+H-H2O	C18H30O	6.8224	C09183	pos	-	-	Metabolism;Metabolism	Metabolism of terpenoids and polyketides;Global and overview maps	Lipids and lipid-like molecules	Prenol lipids	280.2626757	0.019911142	0	34.1	-3.10954707	515-03-7	Diterpenoids	7.355	7.309	7.443	7.27	7.316	7.336	7.451	7.415	7.323	7.392	7.405	7.337	7.402	7.323	7.356	7.354	7.364	7.4	7.378	7.321	7.37	7.358	7.354
pos_1011	(2R)-2-Amino-6-[[(3S,4R,5R)-3,4,5,6-tetrahydroxy-2-oxohexyl]amino]hexanoic acid	metab_15	B(ii)	-	-	HMDB0242138	M+H-2H2O	C12H24N2O7	2.7788	-	pos	-	-	-	-	Organic acids and derivatives	Carboxylic acids and derivatives	273.1437178	0.041481375	0	36.9	-2.532384982	-	Amino acids, peptides, and analogues	5.196	5.171	5.164	5.31	5.078	4.967	5.072	4.996	5.047	5.025	5.469	5.39	5.274	5.599	5.468	5.563	5.479	5.516	5.514	5.492	5.33	5.358	5.325
pos_1015	Arg Phe	metab_19	B(i)	-	-	-	M+H	C15H23N5O3	2.7946	-	pos	-	-	-	-	-	-	322.1864265	0.060070361	71.7	0	-2.925290323	-	-	3.761	2.872	3.494	3.604	3.44	3.218	2.896	3.705	2.894	3.782	5.896	5.834	5.852	5.801	5.857	5.224	5.12	5.227	5.219	5.383	5.318	5.272	5.276
pos_1031	Erinapyrone A	metab_37	B(ii)	-	-	HMDB0041426	M+H-2H2O	C7H10O3	2.8266	-	pos	-	-	-	-	Organoheterocyclic compounds	Pyrans	107.0493208	0.014972784	0	43	1.263750731	146064-66-6	Pyranones and derivatives	5.186	5.108	5.129	5.097	5.117	5.237	5.175	5.257	5.226	5.228	5.248	5.189	5.188	5.27	5.259	5.281	5.242	5.262	5.274	5.289	5.222	5.211	5.223
pos_1032	5-Methyl-2-furaldehyde	metab_38	B(i)	-	-	HMDB0033002	M+H	C6H6O2	2.8266	C11115	pos	-	-	-	-	Organic oxygen compounds	Organooxygen compounds	111.0441927	0.035707777	50.7	0	1.243519069	620-02-0	Carbonyl compounds	5.618	5.529	5.53	5.479	5.544	5.55	5.509	5.58	5.549	5.535	5.536	5.505	5.537	5.515	5.536	5.556	5.558	5.553	5.555	5.583	5.522	5.534	5.552
pos_1054	2,4-Dimethylpimelic acid	metab_62	B(ii)	-	-	HMDB0059760	M+H-2H2O	C9H16O4	2.898	-	pos	-	-	-	-	Lipids and lipid-like molecules	Fatty Acyls	153.0907152	0.035552395	0	30.4	-1.546008556	-	Fatty acids and conjugates	4.923	4.88	4.85	4.855	4.857	4.868	4.923	4.889	4.877	4.899	4.855	4.88	4.862	4.813	4.894	4.882	4.914	4.895	4.919	4.916	4.836	4.866	4.859
pos_1056	Asn Ile	metab_64	B(i)	-	-	-	M+H	C10H19N3O4	2.906	-	pos	-	-	-	-	-	-	246.1442612	0.027769032	80.5	0	-2.330525835	-	-	4.594	4.424	4.186	4.91	4.335	4.537	3.675	4.473	4.501	4.741	5.896	5.858	5.914	5.841	5.878	5.543	5.467	5.43	5.485	5.57	5.455	5.449	5.472
pos_106	DG(i-16:0/0:0/20:4(5Z,8Z,11Z,14Z)-OH(17))	metab_68	B(ii)	-	-	HMDB0299167	M+H-H2O, M+Na, M+NH4	C39H68O6	7.2256	-	pos	-	-	-	-	Not Available	Not Available	655.4887834	0.077683122	0	69.6	-3.205090362	-	Not Available	6.662	6.602	6.597	6.709	6.615	6.495	6.718	6.72	6.732	6.757	6.665	6.594	6.648	6.606	6.646	6.529	6.791	6.79	6.763	6.693	6.631	6.68	6.697
pos_1063	Gentamicin A sulfate	metab_72	B(ii)	-	-	HMDB0252686	M+ACN+Na	C18H36N4O10	2.93	-	pos	-	-	-	-	Organic oxygen compounds	Organooxygen compounds	532.2597776	0.135148649	0	34.6	1.846202949	-	Carbohydrates and carbohydrate conjugates	4.478	3.961	3.838	4.214	4.325	4.358	3.665	4.369	4.558	4.714	5.442	5.511	5.564	5.262	5.351	5.597	5.507	5.474	5.521	5.623	5.191	5.119	5.237
pos_107	Sebacic acid	metab_79	B(i)	-	-	LMFA01170006;HMDB0000792	M+H-H2O, M+H, M+H-2H2O	C10H18O4	7.4228	C08277	pos	-	-	-	-	Lipids and lipid-like molecules	Fatty Acyls	185.1166113	0.052498355	93	0	-3.015583936	111-20-6	Fatty acids and conjugates	6.253	6.226	6.222	6.232	6.182	6.213	6.25	6.274	6.28	6.298	6.248	6.247	6.299	6.267	6.294	6.288	6.3	6.293	6.289	6.291	6.213	6.239	6.259
pos_1076	Cyperolone	metab_86	B(ii)	-	-	HMDB0036680	M+Na	C15H24O2	2.9935	C16946	pos	-	-	-	-	Organic oxygen compounds	Organooxygen compounds	259.1645772	0.013719971	0	40.9	-9.626388229	13741-46-3	Alcohols and polyols	5.138	5.05	5.076	5.091	5.019	5.074	5.107	5.155	5.044	5.148	5.826	5.789	6.196	5.686	5.789	5.368	5.337	5.232	5.355	5.434	5.473	5.465	5.476
pos_1080	L-Agaritine	metab_91	B(ii)	-	-	HMDB0033758	M+ACN+H	C12H17N3O4	3.0172	-	pos	-	-	-	-	Organic acids and derivatives	Carboxylic acids and derivatives	309.1554633	0.068603758	0	37.2	-1.00411777	-	Amino acids, peptides, and analogues	5.102	4.769	4.931	5.142	4.868	5.284	5.239	4.358	5.024	4.76	4.006	4.219	4.179	4.647	4.415	4.609	4.636	5.129	4.985	4.437	4.858	4.882	4.822
pos_109	AS 1-2	metab_101	B(ii)	-	-	HMDB0032795	M+H-H2O, M+Na, M+H	C39H73NO9	7.3598	-	pos	-	-	-	-	Lipids and lipid-like molecules	Sphingolipids	722.5120948	0.132707347	0	62.9	-8.089439714	-	Glycosphingolipids	5.774	5.906	5.979	6.052	5.901	6.307	6.153	6.242	6.104	6.236	6.207	6.168	6.197	6.253	6.109	6.39	6.471	6.321	6.239	6.256	6.292	6.19	6.203
pos_1094	Asp Ile	metab_106	B(i)	-	-	-	M+H	C10H18N2O5	3.057	-	pos	-	-	-	-	-	-	247.1282043	0.029027202	73.9	0	-2.615876755	-	-	5.554	5.477	5.441	5.516	5.397	5.519	5.443	5.45	5.576	5.577	6.217	6.176	6.134	6.184	6.205	6.033	5.979	6.015	5.957	6.076	5.922	5.914	5.897
pos_110	4-Hydroxynonenal	metab_113	B(ii)	-	-	LMFA06000051;HMDB0245269;HMDB0004362	M+H-2H2O, M+H-H2O, M+H	C9H16O2	7.4149	C21642	pos	-	-	-	-	Lipids and lipid-like molecules	Fatty Acyls	139.1114398	0.038993559	0	35.6	-1.932713238	75899-68-2	Fatty alcohols	6.748	6.737	6.705	6.715	6.679	6.726	6.777	6.774	6.779	6.791	6.754	6.754	6.8	6.769	6.787	6.786	6.797	6.791	6.796	6.791	6.751	6.768	6.785
pos_1113	4-Fluoro-L-phenylalanine	metab_128	B(ii)	-	-	HMDB0246423	2M+H	C9H10FNO2	3.1522	C11217	pos	-	-	-	-	Organic acids and derivatives	Carboxylic acids and derivatives	367.1487543	0.032308193	0	34.4	6.457294563	-	Amino acids, peptides, and analogues	5.459	5.408	5.326	5.29	5.4	5.418	5.302	5.388	5.442	5.293	5.292	5.271	5.257	5.25	5.322	5.357	5.251	5.315	5.287	5.343	5.347	5.335	5.319
pos_1114	Flocoumafen	metab_129	B(ii)	-	-	HMDB0252308	M+ACN+H	C33H25F3O4	3.1522	C18696	pos	-	-	-	-	Benzenoids	Naphthalenes	584.2037891	0.017865632	0	34.7	-0.978259025	90035-08-8	Phenylnaphthalenes	5.322	5.293	5.271	5.252	5.252	5.304	5.317	5.335	5.315	5.314	5.95	5.823	5.614	5.884	6.01	5.515	5.345	5.675	5.391	5.661	5.38	5.396	5.385
pos_1121	Val-Cit	metab_137	B(ii)	-	-	HMDB0259738	M+H-2H2O	C11H22N4O4	3.184	-	pos	-	-	-	-	Organic acids and derivatives	Carboxylic acids and derivatives	239.14941	0.046923853	0	51.6	-3.072034226	-	Amino acids, peptides, and analogues	5.374	5.414	5.42	5.374	5.396	5.483	5.45	5.468	5.49	5.451	5.322	5.306	5.289	5.343	5.283	5.413	5.39	5.402	5.365	5.39	5.372	5.4	5.412
pos_1122	L-Threo-3-Phenylserine	metab_138	B(ii)	-	-	HMDB0002184	M+ACN+H	C9H11NO3	3.192	C03290	pos	-	-	-	-	Organic acids and derivatives	Carboxylic acids and derivatives	223.1074695	0.278104483	0	43.9	-1.376294582	6254-48-4	Amino acids, peptides, and analogues	2.698	3.412	1.927	3.288	3.256	1.96	1.972	1.99	1.971	1.969	4.993	4.999	5.165	4.917	5.012	3.884	3.618	4.289	3.549	4.419	4.332	4.345	4.106
pos_113	Geranylcitronellol	metab_146	B(ii)	-	-	HMDB0032147	M+H, M+NH4, M+H-H2O	C20H36O	7.1075	-	pos	-	-	-	-	Lipids and lipid-like molecules	Prenol lipids	310.3094655	0.066394317	0	33.1	-3.338467471	36237-66-8	Diterpenoids	6.924	6.791	6.961	6.875	6.89	6.871	7.061	6.954	6.913	6.988	6.976	6.922	6.912	6.782	6.887	6.67	6.72	6.889	6.787	6.707	6.867	6.903	6.846
pos_1130	1-Naphthylamine	metab_147	B(i)	-	-	HMDB0243964	M+H	C10H9N	3.2237	C14790	pos	-	-	-	-	Benzenoids	Naphthalenes	144.0804942	0.042749394	48.2	0	-1.967503162	134-32-7	Not Available	5.391	5.356	5.3	5.3	5.3	5.521	5.514	5.501	5.525	5.497	5.497	5.442	5.413	5.516	5.452	5.645	5.62	5.669	5.643	5.635	5.472	5.495	5.509
pos_1136	Thr Phe	metab_153	B(i)	-	-	-	M+H	C13H18N2O4	3.2395	-	pos	-	-	-	-	-	-	267.1331021	0.152261852	62.1	0	-3.12394091	-	-	3.718	3.689	3.667	3.693	3.648	3.7	3.713	3.803	3.711	3.71	5.422	5.344	5.721	5.298	5.289	4.471	4.624	4.109	4.391	4.707	4.857	4.947	4.823
pos_1146	Chlorobenzene	metab_164	B(ii)	-	-	HMDB0041855	M+ACN+H	C6H5Cl	3.302	C06990	pos	-	-	-	-	Benzenoids	Benzene and substituted derivatives	154.0414481	0.02319897	0	55	-3.171922527	108-90-7	Halobenzenes	7.493	7.486	7.473	7.471	7.454	7.478	7.543	7.527	7.522	7.533	7.489	7.501	7.521	7.48	7.497	7.516	7.538	7.532	7.535	7.527	7.494	7.514	7.508
pos_1149	[7-(3,4-Dihydroxyphenyl)-1-(4-Hydroxyphenyl)Heptan-3-Yl]Acetate	metab_167	B(i)	-	-	-	2M+3H2O+2H	C21H26O5	3.302	-	pos	-	-	-	-	-	-	372.1885285	0.062335488	36.4	0	-2.946774275	-	-	5.539	5.615	5.754	5.578	5.602	5.302	4.979	5.37	5.283	5.114	6.265	6.165	6.1	6.179	6.203	6.045	5.943	6.056	6.075	6.13	5.96	5.923	5.908
pos_1155	(2S,3S,4S)-5,7,9,11-Tridecatetrayne-1,2,3,4-tetrol	metab_174	B(ii)	-	-	HMDB0038911	2M+ACN+Na	C13H12O4	3.3337	-	pos	-	-	-	-	Lipids and lipid-like molecules	Fatty Acyls	528.1624702	0.122428432	0	42.3	-0.899151268	-	Fatty alcohols	5.678	5.584	5.489	5.278	5.423	4.322	4.136	3.933	4.099	4.074	4.11	4.388	3.903	4.182	3.904	4.748	4.826	4.257	4.12	3.941	4.979	4.881	4.901
pos_1157	Leucylleucine	metab_176	B(ii)	-	-	HMDB0028933;HMDB0254039	M+H-H2O	C12H24N2O3	3.3495	C11332	pos	-	-	-	-	Organic acids and derivatives	Carboxylic acids and derivatives	227.174828	0.005072474	0	66.8	-2.360685626	3303-31-9	Amino acids, peptides, and analogues	7.533	7.538	7.516	7.52	7.501	7.54	7.589	7.573	7.562	7.58	7.525	7.531	7.549	7.519	7.533	7.556	7.58	7.563	7.576	7.566	7.534	7.538	7.535
pos_1166	Leu Val	metab_186	B(i)	-	-	-	M+H	C11H22N2O3	3.3969	-	pos	-	-	-	-	-	-	231.1697823	0.049910092	38	0	-2.331845605	-	-	4.013	3.891	3.434	4.393	3.806	3.278	3.291	3.309	3.29	3.288	5.641	5.528	6.095	5.425	5.508	4.808	4.717	4.062	4.646	4.774	5.087	5.13	5.107
pos_117	(3S,3'S,5R,5'R,6R)-3,6-Epoxy-5,6-dihydro-3',5,8'-trihydroxy-beta,kappa-caroten-6'-one	metab_190	B(ii)	-	-	HMDB0037795	M+H, M+Na, M+NH4	C40H56O5	6.6157	-	pos	-	-	-	-	Lipids and lipid-like molecules	Prenol lipids	634.4506252	0.027001117	0	30.7	6.529324866	256505-53-0	Tetraterpenoids	7.193	7.184	7.154	7.162	7.141	7.183	7.234	7.241	7.228	7.218	7.205	7.194	7.232	7.194	7.222	7.221	7.239	7.222	7.232	7.237	7.193	7.198	7.215
pos_1176	Amaranthussaponin IV	metab_197	B(ii)	-	-	HMDB0041344	M+H+Na	C47H70O20	3.4286	-	pos	-	-	-	-	Lipids and lipid-like molecules	Steroids and steroid derivatives	489.2251636	0.038649611	0	67.3	8.15699472	139742-12-4	Steroidal glycosides	4.583	3.7	3.678	3.837	4.417	3.711	4.385	3.742	3.722	3.721	6.084	5.988	5.891	6.106	6.093	5.614	5.643	5.878	5.71	5.798	5.61	5.577	5.587
pos_1179	Gly Pro Leu	metab_200	B(i)	-	-	-	M+H	C13H23N3O4	3.4444	-	pos	-	-	-	-	-	-	286.1752743	0.062621827	36.3	0	-3.009859971	-	-	4.463	4.096	3.688	4.151	3.699	4.313	4.202	4.386	4.511	4.261	5.385	5.299	5.229	5.327	5.376	5.212	5.148	5.235	5.16	5.198	5.025	5.017	4.974
pos_1187	Cichorioside N	metab_209	B(ii)	-	-	HMDB0302058	M+K	C22H34O8	3.4837	-	pos	-	-	-	-	Lipids and lipid-like molecules	Prenol lipids	465.1853536	0.012483523	0	75.2	-7.443347307	-	Terpene glycosides	5.785	5.781	5.733	5.631	5.785	5.851	5.683	5.849	5.799	5.787	5.85	5.782	5.832	5.888	5.81	5.872	5.861	5.849	5.796	5.902	5.802	5.8	5.81
pos_1196	Brucine	metab_219	B(i)	-	-	HMDB0249406	2M+3H2O+2H	C23H26N2O4	3.5393	C09084	pos	-	-	-	-	Alkaloids and derivatives	Strychnos alkaloids	408.1991045	0.021741762	41.9	0	-4.345063025	357-57-3	Not Available	5.139	4.789	4.734	4.548	4.98	4.897	4.864	4.395	4.589	4.577	6.798	6.716	6.659	6.799	6.744	6.428	6.479	6.631	6.528	6.556	6.364	6.38	6.362
pos_1208	Flavin mononucleotide	metab_233	B(ii)	map01100;map01110;map00190;map00740;map01240	Metabolic pathways;Biosynthesis of secondary metabolites;Oxidative phosphorylation;Riboflavin metabolism;Biosynthesis of cofactors	HMDB0001520;PW_C001170	M+H	C17H21N4O9P	3.6339	C00061	pos	Vitamins and cofactors	Cofactors	Metabolism;Metabolism;Metabolism;Metabolism;Metabolism	Global and overview maps;Global and overview maps;Energy metabolism;Metabolism of cofactors and vitamins;Global and overview maps	Nucleosides, nucleotides, and analogues	Flavin nucleotides	457.1104355	0.040391991	0	87.5	-3.19191964	146-17-8	Not Available	5.31	5.455	5.378	5.347	5.38	5.241	5.129	5.071	5.126	5.095	5.38	5.26	5.335	5.491	5.303	5.121	5.019	4.984	5.005	5.002	5.293	5.293	5.262
pos_1210	Tyrosylhydroxyproline	metab_236	B(ii)	-	-	HMDB0029106	M+H	C14H18N2O5	3.6736	-	pos	-	-	-	-	Organic acids and derivatives	Carboxylic acids and derivatives	295.1279916	0.02808467	0	69	-2.912078856	936346-34-8	Amino acids, peptides, and analogues	5.976	5.905	5.865	5.849	5.87	5.91	5.854	5.887	5.884	5.86	6.067	6.041	5.976	6.145	6.117	6.056	5.999	6.014	5.994	5.998	5.977	5.992	5.968
pos_1213	Caffeine	metab_239	B(i)	map01100;map01110;map00232	Metabolic pathways;Biosynthesis of secondary metabolites;Caffeine metabolism	PW_C001222;HMDB0001847	M+H	C8H10N4O2	3.6894	C07481	pos	-	-	Metabolism;Metabolism;Metabolism	Global and overview maps;Global and overview maps;Biosynthesis of other secondary metabolites	Organoheterocyclic compounds	Imidazopyrimidines	195.0872767	0.014341582	84.4	0	-1.93381485	1958/8/2	Purines and purine derivatives	4.23	3.84	4.034	4.133	4.364	4.101	4.057	4.247	3.574	4.143	3.724	4.02	3.925	6.463	3.898	3.793	3.939	3.931	3.757	5.226	5.255	5.263	5.268
pos_1216	L-phenylalanyl-L-proline	metab_242	B(i)	-	-	HMDB0011177	M+H	C14H18N2O3	3.737	-	pos	-	-	-	-	Organic acids and derivatives	Carboxylic acids and derivatives	263.1382178	0.018328025	66.2	0	-3.056152488	7669-65-0	Amino acids, peptides, and analogues	6.348	6.143	6.15	6.142	6.225	6.204	5.98	6.16	6.171	6.129	6.671	6.645	6.628	6.693	6.681	6.726	6.684	6.684	6.658	6.743	6.494	6.502	6.487
pos_1220	[3-(2-Aminopropyl)-6-methylidenecyclohexa-1,3-dien-1-yl]methanediol	metab_247	B(ii)	-	-	HMDB0257571	2M+ACN+Na	C11H17NO2	3.7686	-	pos	-	-	-	-	Organic oxygen compounds	Organooxygen compounds	454.2645727	0.045996657	0	52.3	-7.827490097	-	Alcohols and polyols	4.638	3.592	4.004	3.55	3.55	4.065	3.615	4.268	3.905	3.891	5.534	5.545	5.49	5.642	5.65	5.453	5.365	5.481	5.341	5.533	5.203	5.163	5.184
pos_1226	7-Amino-4-methylcoumarin	metab_253	B(ii)	-	-	HMDB0247230	M+ACN+H	C10H9NO2	3.8321	C01386	pos	-	-	-	-	Phenylpropanoids and polyketides	Coumarins and derivatives	217.0967175	0.023367794	0	49.9	-2.49373085	26093-31-2	Not Available	5.401	5.4	5.32	5.273	5.308	5.418	5.366	5.413	5.388	5.325	5.309	5.305	5.31	5.296	5.307	5.374	5.363	5.35	5.327	5.383	5.348	5.353	5.334
pos_123	Lys Cys His	metab_257	B(i)	-	-	-	M+H, M+Na, M+NH4	C15H26N6O4S	7.9054	-	pos	-	-	-	-	-	-	409.1609493	0.244918067	30.4	0	-4.908865759	-	-	6.072	6.12	6.215	6.074	5.967	6.004	6.244	6.196	6.113	6.107	6.016	6.261	6.108	6.046	5.955	6.217	5.993	6.076	6.331	6.118	6.145	6.286	6.086
pos_1233	Cromakalim	metab_261	B(ii)	-	-	HMDB0250542	M+H	C16H18N2O3	3.8717	C11819	pos	-	-	-	-	Organoheterocyclic compounds	Benzopyrans	287.1382177	0.012764996	0	65.4	-2.800160932	94470-67-4	1-benzopyrans	5.523	5.579	5.506	5.443	5.49	5.583	5.514	5.604	5.583	5.521	5.58	5.478	5.565	5.533	5.507	5.593	5.594	5.564	5.49	5.627	5.57	5.562	5.559
pos_1239	Leu Ile	metab_267	B(i)	-	-	-	M+H	C12H24N2O3	3.9271	-	pos	-	-	-	-	-	-	245.1853655	0.045116867	39.2	0	-2.47194953	-	-	3.977	3.238	3.527	3.799	3.197	3.248	3.261	3.279	3.26	3.258	5.723	5.578	6.129	5.517	5.582	4.628	4.742	3.52	4.601	4.681	5.132	5.168	5.164
pos_1251	Pisumoside B	metab_281	B(ii)	-	-	HMDB0037125	M+2H	C32H52O16	4.0224	-	pos	-	-	-	-	Lipids and lipid-like molecules	Prenol lipids	347.170193	0.020303859	0	65.4	0.429828789	333334-43-3	Terpene glycosides	6.025	6.015	6.051	5.906	5.952	5.937	5.909	6.097	5.887	5.91	6.058	5.992	6.1	6.169	6.097	6.197	6.151	6.108	6.095	6.134	6.049	6.032	6.045
pos_1255	Glu Trp	metab_285	B(i)	-	-	-	M+H	C16H19N3O5	4.0461	-	pos	-	-	-	-	-	-	334.1387244	0.057153112	41.5	0	-3.070093699	-	-	5.232	5.088	5.079	4.997	5.044	5.057	5.078	5.004	5.096	4.968	5.392	5.371	5.291	5.472	5.513	5.271	5.224	5.33	5.235	5.257	5.241	5.26	5.21
pos_1258	Nivacortol	metab_288	B(ii)	-	-	HMDB0255670	M+K	C28H31FN2O	4.1176	-	pos	-	-	-	-	Lipids and lipid-like molecules	Steroids and steroid derivatives	469.2069002	0.08856373	0	40.7	3.951903229	-	Estrane steroids	5.509	5.528	5.66	5.249	5.57	5.298	5.193	3.801	5.204	4.761	4.529	3.956	3.712	4.155	4.217	3.825	3.137	3.908	4.354	4.127	5.082	5.056	5.005
pos_1272	Saxitoxin	metab_304	B(ii)	-	-	HMDB0029368	2M+NH4	C10H17N7O4	4.2128	C13757	pos	-	-	-	-	Phenylpropanoids and polyketides	Saxitoxins, gonyautoxins, and derivatives	616.3071415	0.054696283	0	58.5	8.21020231	35523-89-8	Not Available	5.471	4.755	5.007	4.909	5.014	5.209	4.568	5.443	5.2	5.134	6.003	6.008	5.997	6.073	6.032	6.018	5.885	6.019	5.889	6.072	5.716	5.762	5.729
pos_1277	6-Hydroxymelatonin	metab_309	B(ii)	map00380	Tryptophan metabolism	PW_C002052;HMDB0004081	M+H-2H2O	C13H16N2O3	4.2605	C05643	pos	-	-	Metabolism	Amino acid metabolism	Organoheterocyclic compounds	Indoles and derivatives	213.1017614	0.026349498	0	72	-1.926860759	2208-41-5	Hydroxyindoles	5.095	5.066	5.058	4.951	5.045	4.994	5.031	5.09	5.101	5.008	5.148	5.019	5.188	5.113	5.017	5.141	5.14	5.093	5.037	5.147	5.057	5.066	5.08
pos_1282	ROSAMICIN	metab_315	B(ii)	-	-	HMDB0257306	M+H-H2O	C31H51NO9	4.3478	-	pos	-	-	-	-	Organic oxygen compounds	Organooxygen compounds	564.3574692	0.048241881	0	69.4	7.525845366	-	Carbohydrates and carbohydrate conjugates	5.589	5.704	5.652	5.669	5.602	5.669	5.723	5.788	5.65	5.657	5.685	5.613	5.808	5.651	5.688	5.817	6.22	5.736	5.749	5.706	5.721	5.762	5.738
pos_1288	2',3-Dimethyl-4-aminobiphenyl	metab_321	B(ii)	-	-	HMDB0246347	M+H	C14H15N	4.443	-	pos	-	-	-	-	Benzenoids	Benzene and substituted derivatives	198.1273368	0.031928734	0	59.2	-1.973761979	-	Biphenyls and derivatives	5.268	5.286	5.232	5.24	5.235	5.281	5.327	5.306	5.307	5.316	5.226	5.238	5.284	5.274	5.255	5.276	5.328	5.28	5.325	5.308	5.275	5.267	5.248
pos_1292	Fludrocortisone	metab_326	B(ii)	-	-	LMST02030103;HMDB0014825	M+H-2H2O	C21H29FO5	4.4827	C07004	pos	-	-	-	-	Lipids and lipid-like molecules	Steroids and steroid derivatives	345.1871114	0.019527944	0	30.3	2.793493962	127-31-1	Hydroxysteroids	5.449	5.428	5.444	5.447	5.439	5.448	5.527	5.536	5.465	5.468	5.39	5.423	5.453	5.413	5.386	5.505	5.52	5.447	5.504	5.504	5.436	5.443	5.453
pos_1293	5-((6-((Aminomethyl)amino)-1-oxohexyl)amino)pentanoic acid	metab_327	B(ii)	-	-	HMDB0258266	2M+ACN+Na	C12H24N4O3	4.4827	-	pos	-	-	-	-	Lipids and lipid-like molecules	Fatty Acyls	608.3834542	0.082438497	0	56.1	-3.668239293	-	Fatty amides	5.601	5.577	5.586	5.656	5.561	5.574	5.651	5.723	5.642	5.672	5.587	5.621	5.7	5.6	5.575	5.838	6.205	5.689	5.677	5.694	5.619	5.664	5.691
pos_1294	2,2'-[(4-Methylphenyl)imino]diethanol	metab_328	B(i)	-	-	-	M+H	C11H17NO2	4.5462	-	pos	-	-	-	-	-	-	196.1328308	0.014502461	33.4	0	-1.918749451	-	-	4.984	4.997	4.934	4.936	4.943	5.047	5	5.01	4.994	4.999	4.983	4.895	4.994	4.979	4.933	5.062	5.01	5.006	4.983	5.065	4.991	4.984	4.996
pos_1298	Leu Pro Ile	metab_332	B(i)	-	-	-	M+H	C17H31N3O4	4.5938	-	pos	-	-	-	-	-	-	342.2376912	0.127769311	49	0	-3.052876376	-	-	4.376	3.949	3.683	3.793	3.58	4.139	3.372	3.956	4.126	4.292	5.459	5.4	5.53	5.414	5.47	5.402	5.312	5.375	5.431	5.408	5.016	5.111	5.019
pos_13	1-O-Isopentyl-3-O-octadec-2-enoyl glycerol	metab_334	B(ii)	-	-	HMDB0302897	M+H, M+NH4, M+Na, M+ACN+Na	C26H50O4	7.4149	-	pos	-	-	-	-	Lipids and lipid-like molecules	Glycerolipids	449.3587526	0.035479945	0	32.6	-3.232423399	-	Diradylglycerols	8.982	8.953	8.905	8.919	8.904	8.963	9.023	8.989	9	9.016	8.979	8.985	8.989	8.977	9.002	8.971	9.021	8.994	8.985	8.995	8.971	8.975	8.999
pos_1304	Leucylproline	metab_340	B(ii)	-	-	HMDB0011175	M+H-H2O	C11H20N2O3	4.6495	-	pos	-	-	-	-	Organic acids and derivatives	Carboxylic acids and derivatives	211.143631	0.008701148	0	68.8	-2.074384685	6403-35-6	Amino acids, peptides, and analogues	6.41	6.303	6.296	6.271	6.315	6.41	6.285	6.38	6.376	6.305	6.371	6.306	6.326	6.354	6.346	6.424	6.387	6.382	6.37	6.415	6.339	6.338	6.345
pos_1305	4-Piperidinone, 1-hydroxy-2,2,6,6-tetramethyl-	metab_341	B(i)	-	-	-	M+H	C9H17NO2	4.6654	-	pos	-	-	-	-	-	-	172.1328037	0.009656148	45.7	0	-2.346335875	-	-	5.827	5.699	5.692	5.711	5.643	5.83	5.776	5.921	5.662	5.907	6.029	5.781	5.8	5.636	5.641	5.74	5.813	5.698	5.72	5.8	5.772	5.78	5.779
pos_1321	Tyramine-O-sulfate	metab_359	B(ii)	-	-	HMDB0006409	M+H-2H2O	C8H11NO4S	4.824	-	pos	-	-	-	-	Organic acids and derivatives	Organic sulfuric acids and derivatives	182.0265316	0.023979618	0	31.2	-2.277659045	30223-92-8	Arylsulfates	5.191	5.146	5.092	5.058	5.118	5.133	5.106	5.134	5.15	5.084	5.003	4.972	4.994	5.01	5	4.976	4.945	5.082	4.971	5.037	5.06	5.073	5.08
pos_1323	Glucosylgalactosyl hydroxylysine	metab_361	B(ii)	-	-	HMDB0000585	M+H-H2O	C18H34N2O13	4.8479	-	pos	-	-	-	-	Lipids and lipid-like molecules	Fatty Acyls	469.206753	0.035908956	0	43.2	8.128435051	32448-35-4	Fatty acyl glycosides	5.829	5.821	5.804	5.694	5.772	5.711	5.731	5.857	5.724	5.675	5.794	5.729	5.886	5.976	5.853	5.983	5.935	5.864	5.86	5.938	5.821	5.852	5.842
pos_1325	N-Acetyl-D-phenylalanine	metab_363	B(i)	map01100;map00470	Metabolic pathways;D-Amino acid metabolism	-	M+H	C11H13NO3	4.8717	C05620	pos	-	-	Metabolism;Metabolism	Global and overview maps;Metabolism of other amino acids	-	-	208.0963596	0.008925256	61.2	0	-2.22177994	10172-89-1	-	4.823	4.756	4.834	4.784	4.799	4.979	4.886	4.967	4.932	4.902	4.79	4.818	4.938	4.895	4.842	4.925	4.856	4.86	4.829	4.924	4.881	4.881	4.888
pos_1332	Cyclo(L-Phe-L-Pro)	metab_371	B(ii)	-	-	HMDB0250631	M+H	C14H16N2O2	5.0069	C11847	pos	-	-	-	-	Organic acids and derivatives	Carboxylic acids and derivatives	245.1278571	0.039316747	0	62.5	-2.446051947	3705-26-8	Amino acids, peptides, and analogues	6.198	6.129	6.083	6.081	6.132	6.203	6.105	6.215	6.211	6.112	6.146	6.077	6.077	6.131	6.156	6.198	6.163	6.177	6.176	6.212	6.138	6.118	6.152
pos_1338	Pglu-pro-pro-gly-gly-ser-lys-val-ile-leu-phe	metab_377	B(ii)	-	-	HMDB0247405	M+2H	C54H84N12O14	5.1576	-	pos	-	-	-	-	Organic Polymers	Polypeptides	563.3152574	0.199085388	0	62.8	-6.254128985	-	Not Available	3.734	3.706	3.683	4.713	3.664	3.716	4.425	3.974	3.915	5.071	5.092	5.29	5.651	5.462	5.311	4.568	4.007	4.573	4.045	4.743	4.785	4.957	4.861
pos_1366	(-)-Slaframine	metab_407	B(ii)	map01110	Biosynthesis of secondary metabolites	HMDB0243523	2M+NH4	C10H18N2O2	5.8795	C06185	pos	-	-	Metabolism	Global and overview maps	Organoheterocyclic compounds	Indolizidines	414.3048826	0.065036927	0	32.4	-6.557568147	20084-93-9	Not Available	5.382	5.397	5.388	5.37	5.339	5.399	5.453	5.448	5.398	5.438	5.359	5.428	5.391	5.37	5.35	5.394	5.427	5.398	5.447	5.454	5.384	5.358	5.414
pos_1370	Pixantrone	metab_412	B(ii)	-	-	HMDB0256621	M+H-H2O	C17H19N5O2	5.9347	-	pos	-	-	-	-	Organoheterocyclic compounds	Isoquinolines and derivatives	308.1516811	0.037290198	0	38.2	3.365945595	-	Isoquinoline quinones	5.407	5.151	5.115	5.063	5.123	4.436	4.462	4.765	4.538	4.483	5.789	5.738	5.885	6.087	5.886	5.828	5.677	5.681	5.725	5.639	5.568	5.599	5.578
pos_1373	Chrysophanol	metab_415	B(i)	-	-	LMPK13040006;HMDB0030670;MJDBOTE0001490	M+H	C15H10O4	5.9582	C10315	pos	-	-	-	-	Benzenoids	Anthracenes	255.0644875	0.040971411	46.5	0	-2.746346565	481-74-3	Anthraquinones	4.759	4.817	4.892	4.736	4.792	4.81	4.827	4.854	4.736	4.764	4.786	4.709	4.894	4.88	4.805	4.96	4.938	4.863	4.839	4.92	4.823	4.851	4.819
pos_1376	L-Octanoylcarnitine	metab_418	B(i)	-	-	HMDB0000791;LMFA07070002	M+H	C15H29NO4	5.9821	C02838	pos	-	-	-	-	Lipids and lipid-like molecules	Fatty Acyls	288.2160022	0.10958825	57.4	0	-3.247342846	25243-95-2	Fatty acid esters	3.996	4.017	4.005	4.105	3.65	4.149	3.281	3.581	3.864	3.545	4.807	4.811	4.691	4.878	5.028	3.293	3.342	3.518	3.367	3.419	4.455	4.362	4.396
pos_1378	Hypoglycin B	metab_420	B(ii)	-	-	HMDB0029428	M+K	C12H18N2O5	5.99	C08280	pos	-	-	-	-	Organic acids and derivatives	Carboxylic acids and derivatives	309.0861333	0.020870246	0	39.9	5.196091985	502-37-4	Amino acids, peptides, and analogues	5.246	5.358	5.384	5.246	5.237	5.312	5.297	5.539	5.289	5.308	5.265	5.13	5.4	5.46	5.303	5.574	5.492	5.396	5.415	5.505	5.344	5.359	5.361
pos_1379	Clausarinol	metab_421	B(ii)	-	-	HMDB0041407	M+Na	C24H30O6	5.9978	-	pos	-	-	-	-	Phenylpropanoids and polyketides	Coumarins and derivatives	437.1938639	0.133937857	0	38.5	0.976659799	-	Pyranocoumarins	4.984	3.756	3.932	4.316	4.476	3.581	4.011	4.298	4.148	3.611	5.071	5.1	5.192	5.464	5.24	5.498	5.401	5.346	5.365	5.232	4.953	5.067	5.045
pos_138	Tributyl citrate	metab_422	B(i)	-	-	-	M+NH4, M+Na, M+H	C18H32O7	6.5599	-	pos	-	-	-	-	-	-	383.202857	0.123171017	65.5	0	-3.239871801	-	-	6.628	6.614	6.501	6.51	6.43	6.742	6.797	6.765	6.726	6.73	6.695	6.682	6.718	6.686	6.729	6.715	6.736	6.724	6.728	6.707	6.62	6.711	6.72
pos_1383	12(S)-HETrE	metab_426	B(ii)	-	-	HMDB0062747	M+Na	C20H34O3	6.0213	-	pos	-	-	-	-	Lipids and lipid-like molecules	Fatty Acyls	345.2370437	0.05613331	0	43.8	-9.222406224	-	Eicosanoids	5.682	5.679	5.663	5.657	5.627	5.671	5.707	5.709	5.713	5.699	5.703	5.669	5.713	5.692	5.714	5.709	5.709	5.692	5.724	5.739	5.678	5.726	5.713
pos_1389	Phytosphingosine	metab_432	B(ii)	map00600;map01100	Sphingolipid metabolism;Metabolic pathways	HMDB0004610;LMSP01030001	M+ACN+Na	C18H39NO3	6.0608	C12144	pos	-	-	Metabolism;Metabolism	Lipid metabolism;Global and overview maps	Organic nitrogen compounds	Organonitrogen compounds	381.3099702	0.05065118	0	72	3.801818007	554-62-1	Amines	5.704	5.869	6.129	5.895	5.757	5.833	5.677	6.036	5.691	5.637	5.571	5.281	5.658	5.738	5.584	6.152	6.094	5.733	5.949	6.015	5.842	5.87	5.827
pos_139	Farnesyl acetone	metab_433	B(i)	-	-	-	M+H-H2O, M+NH4, M+H	C18H30O	6.5599	-	pos	-	-	-	-	-	-	280.2627033	0.008664177	59.9	0	-3.004188274	-	-	6.882	6.688	6.599	6.533	6.539	6.594	6.628	6.613	6.559	6.615	6.846	6.678	6.535	6.635	6.602	6.67	6.622	6.517	6.603	6.52	6.637	6.629	6.631
pos_1395	Quercetin 3,7-Dimethyl Ether	metab_439	B(i)	map01110	Biosynthesis of secondary metabolites	HMDB0029263;LMPK12112731	M+H	C17H14O7	6.0927	C01265	pos	-	-	Metabolism	Global and overview maps	Phenylpropanoids and polyketides	Flavonoids	331.080146	0.022250319	54.6	0	-3.281698344	2068/2/2	O-methylated flavonoids	5.432	5.464	5.586	5.411	5.467	5.447	5.35	5.459	5.379	5.418	5.024	4.826	4.776	4.658	4.753	5.295	5.105	5.044	5.19	5.26	5.271	5.29	5.283
pos_14	LysoPE(16:0/0:0)	metab_444	B(ii)	-	-	PW_C007100;HMDB0011503	M+H, M+Na, M+2Na-H, M+H-H2O	C21H44NO7P	6.7826	-	pos	-	-	-	-	Lipids and lipid-like molecules	Glycerophospholipids	454.2914421	0.091100003	0	83.9	-3.03055651	53862-35-4	Glycerophosphoethanolamines	7.484	7.443	7.325	7.616	7.306	7.576	7.666	7.381	7.515	7.409	7.238	7.192	7.242	7.248	7.331	7.276	7.282	7.278	7.286	7.143	7.309	7.385	7.372
pos_1400	Decylamine Oxide	metab_446	B(i)	-	-	-	M+H	C12H27NO	6.1242	-	pos	-	-	-	-	-	-	202.2160525	0.070783334	59.8	0	-2.427441528	-	-	4.834	4.87	4.505	5.021	4.94	4.385	4.44	4.315	4.534	4.636	4.562	4.637	4.705	4.652	4.618	4.851	4.929	4.59	4.806	4.831	4.648	4.666	4.707
pos_1407	N-Ethylretinamide	metab_453	B(ii)	-	-	HMDB0252059	M+NH4	C22H33NO	6.156	-	pos	-	-	-	-	Lipids and lipid-like molecules	Prenol lipids	345.2889595	0.022440012	0	34.7	-3.302216997	-	Retinoids	5.2	5.415	5.825	5.456	5.28	5.438	5.378	5.369	5.356	5.4	5.152	4.615	5.157	5.217	5.109	5.876	5.825	5.435	5.739	5.773	5.47	5.479	5.489
pos_1411	PGG2	metab_458	B(i)	map00590;map01100	Arachidonic acid metabolism;Metabolic pathways	HMDB0003235;LMFA03010009	M+H-H2O	C20H32O6	6.1876	C05956	pos	Lipids	Eicosanoids	Metabolism;Metabolism	Lipid metabolism;Global and overview maps	Lipids and lipid-like molecules	Fatty Acyls	351.2130772	0.062702834	33.2	0	-9.56839284	51982-36-6	Eicosanoids	5.77	5.851	5.832	5.561	5.631	5.254	5.047	5.369	5.236	5.245	5.751	5.784	5.622	5.777	5.989	5.732	5.598	5.351	5.523	5.553	5.603	5.557	5.608
pos_1415	Taxa-4(20),11-dien-5alpha-ol	metab_462	B(ii)	map01100;map00904;map01110	Metabolic pathways;Diterpenoid biosynthesis;Biosynthesis of secondary metabolites	HMDB0304494	M+ACN+H	C20H32O	6.2112	C11895	pos	-	-	Metabolism;Metabolism;Metabolism	Global and overview maps;Metabolism of terpenoids and polyketides;Global and overview maps	Lipids and lipid-like molecules	Prenol lipids	330.2780844	0.085065481	0	43.2	-3.666244505	178888-02-3	Diterpenoids	4.686	4.802	5.485	4.858	4.84	4.927	4.91	5.025	4.79	4.815	4.903	4.171	4.982	5.095	4.962	5.724	5.684	5.122	5.526	5.605	5.153	5.224	5.172
pos_1420	N,N-Dimethyldodecylamine-N-oxide	metab_468	B(i)	-	-	-	M+H	C14H31NO	6.227	-	pos	-	-	-	-	-	-	230.2472835	0.023174573	87	0	-2.432059988	-	-	6.34	6.312	6.44	6.475	6.378	5.993	6.137	6.337	6.458	6.536	6.348	6.268	6.347	6.37	6.254	6.423	6.47	6.388	6.388	6.395	6.355	6.375	6.369
pos_1421	Oleoylethanolamide	metab_469	B(ii)	-	-	HMDB0002088	M+NH4	C20H39NO2	6.227	C20792	pos	-	-	-	-	Organic nitrogen compounds	Organonitrogen compounds	343.330847	0.027077893	0	67.1	-3.252562363	111-58-0	Amines	4.865	5.111	5.551	5.156	4.869	4.967	4.799	5.32	4.556	4.81	5.097	4.824	5.26	5.368	5.289	5.883	5.839	5.308	5.675	5.736	5.306	5.327	5.324
pos_1426	16-Hydroxyhexadecanoic acid	metab_474	B(ii)	map01100;map00073	Metabolic pathways;Cutin, suberine and wax biosynthesis	HMDB0006294	M+NH4	C16H32O3	6.235	C18218	pos	-	-	Metabolism;Metabolism	Global and overview maps;Lipid metabolism	Lipids and lipid-like molecules	Fatty Acyls	290.2681565	0.046213558	0	56.6	-2.989795451	506-13-8	Fatty acids and conjugates	5.283	5.595	5.128	5.26	5.383	6.061	5.43	5.901	5.226	5.394	5.554	5.527	5.538	5.434	5.409	5.417	5.43	5.393	5.416	5.367	5.536	5.561	5.522
pos_144	2-Cyclohexylidenecyclohexanone	metab_489	B(ii)	-	-	HMDB0245090	M+H, M+CH3OH+H, M+H-H2O	C12H18O	6.3382	-	pos	-	-	-	-	Organic oxygen compounds	Organooxygen compounds	179.1426253	0.019252284	0	34.9	-2.337122134	-	Carbonyl compounds	5.412	5.503	5.279	5.54	5.374	4.896	5.222	5.041	5.204	5.597	6.071	6.078	6.082	6.115	6.016	5.658	5.612	5.769	5.598	5.824	5.76	5.776	5.773
pos_1443	CC12C(CC(CC1)C2(C)C)=CC(O)N	metab_493	B(ii)	-	-	HMDB0244248	M+CH3OH+H	C12H21NO	6.2747	-	pos	-	-	-	-	Lipids and lipid-like molecules	Prenol lipids	228.1952624	0.038467175	0	31.2	-2.782639584	-	Monoterpenoids	6.222	6.17	6.15	6.143	6.162	6.195	6.246	6.258	6.183	6.226	6.229	6.164	6.222	6.151	6.205	6.19	6.238	6.188	6.202	6.206	6.202	6.222	6.235
pos_1446	2-Aminopurine	metab_496	B(ii)	-	-	HMDB0245025	M+ACN+H	C5H5N5	6.2825	-	pos	-	-	-	-	Organoheterocyclic compounds	Imidazopyrimidines	177.087908	0.024875646	0	43.9	-3.055816908	-	Purines and purine derivatives	6.05	6.033	5.969	6.012	5.986	6.04	6.079	6.088	6.062	6.071	6.012	6.026	6.075	6.015	6.04	6.059	6.08	6.047	6.059	6.068	6.024	6.036	6.046
pos_145	2-Propylglutaric Acid	metab_500	B(i)	-	-	PW_C040548;HMDB0060684	M+H-H2O, M+H, M+H-2H2O	C8H14O4	6.3382	C16658	pos	-	-	-	-	Lipids and lipid-like molecules	Fatty Acyls	157.0856094	0.077209906	34.3	0	-1.788051642	32806-62-5	Fatty acids and conjugates	3.879	4.449	3.961	4.714	4.317	3.186	3.303	3.217	3.628	4.807	5.381	5.391	5.423	5.439	5.321	4.863	4.648	4.995	4.654	5.064	4.972	5.026	5.035
pos_1454	Dopamine	metab_505	B(i)	map01100;map01110;map00350	Metabolic pathways;Biosynthesis of secondary metabolites;Tyrosine metabolism	HMDB0000073;PW_C000052;MJDBSJD0000070	M+H-2H2O	C8H11NO2	6.3063	C03758	pos	Peptides;Hormones and transmitters;Hormones and transmitters	Amines;Other hormones;Neurotransmitters	Metabolism;Metabolism;Metabolism	Global and overview maps;Global and overview maps;Amino acid metabolism	Benzenoids	Phenols	118.0651356	0.029341207	50.2	0	0.064850556	62-31-7;51-61-6	Benzenediols	5.517	5.547	5.496	5.513	5.499	5.457	5.564	5.537	5.525	5.604	5.682	5.707	5.739	5.693	5.634	5.637	5.567	5.645	5.649	5.64	5.597	5.616	5.592
pos_1463	Tuberculostearic acid	metab_515	B(ii)	-	-	HMDB0004085;LMFA01020015	M+NH4	C19H38O2	6.3222	C16794	pos	-	-	-	-	Lipids and lipid-like molecules	Fatty Acyls	316.3200013	0.042163679	0	47.6	-3.36833625	542-47-2	Fatty acids and conjugates	4.871	4.948	5.171	5.127	4.857	6.261	6.583	5.304	5.605	5.673	4.915	4.85	4.962	5.211	4.87	5.427	5.409	5.283	5.626	5.967	5.622	5.652	5.62
pos_147	9,12,13-TriHOME	metab_522	B(ii)	map00591	Linoleic acid metabolism	HMDB0004708;LMFA02000014	M+Na, M+2Na-H, M+NH4	C18H34O5	6.243	C14833	pos	-	-	Metabolism	Lipid metabolism	Lipids and lipid-like molecules	Fatty Acyls	353.2287896	0.025567229	0	44.8	-3.195374814	-	Fatty acids and conjugates	6.327	6.415	6.601	6.543	6.201	6.083	5.999	6.235	5.985	6.049	6.119	5.877	6.131	6.227	6.136	6.65	6.575	6.156	6.443	6.515	6.322	6.342	6.34
pos_1471	1-Methyl-1,3-cyclohexadiene	metab_524	B(ii)	-	-	HMDB0031532	M+H	C7H10	6.3461	-	pos	-	-	-	-	Hydrocarbons	Unsaturated hydrocarbons	95.08581495	0.02843529	0	33.1	3.063335471	1489-56-1	Branched unsaturated hydrocarbons	4.97	5.03	4.967	5.024	4.949	4.892	4.94	4.971	4.902	5.038	5.309	5.287	5.305	5.33	5.263	5.158	5.144	5.124	5.118	5.193	5.137	5.158	5.136
pos_1473	Amasterol	metab_526	B(ii)	-	-	HMDB0030054	M+H	C28H44O2	6.3461	-	pos	-	-	-	-	Lipids and lipid-like molecules	Steroids and steroid derivatives	413.3403994	0.119241382	0	35.7	-2.443777015	85643-78-3	Ergostane steroids	3.884	4.616	4.404	4.952	4.249	3.866	3.879	3.897	3.877	5.089	6.136	6.09	6.103	6.182	6.007	5.427	5.343	5.409	5.342	5.668	5.448	5.521	5.551
pos_1482	4-Propylphenol	metab_536	B(ii)	-	-	HMDB0032625	M+H-H2O	C9H12O	6.3778	C14311	pos	-	-	-	-	Benzenoids	Benzene and substituted derivatives	119.0855001	0.032838472	0	52.9	-0.19602901	645-56-7	Phenylpropanes	6.419	6.427	6.414	6.355	6.339	6.304	6.431	6.37	6.436	6.486	6.398	6.336	6.419	6.354	6.355	6.411	6.364	6.468	6.482	6.399	6.252	6.279	6.261
pos_1483	Chavicol	metab_537	B(i)	map01110	Biosynthesis of secondary metabolites	HMDB0034107	M+H	C9H10O	6.3778	C16930	pos	-	-	Metabolism	Global and overview maps	Benzenoids	Phenols	135.080185	0.036318696	35.7	0	-1.912320447	501-92-8	1-hydroxy-2-unsubstituted benzenoids	5.926	5.935	5.945	5.876	5.862	5.829	5.934	5.884	5.924	6	5.902	5.825	5.949	5.87	5.872	5.925	5.862	5.97	5.979	5.896	5.745	5.768	5.776
pos_1493	Cholylalanine	metab_548	B(ii)	-	-	HMDB0242370	M+Na	C27H45NO6	6.3858	-	pos	-	-	-	-	Lipids and lipid-like molecules	Steroids and steroid derivatives	502.3146818	0.07157293	0	52.7	1.612668017	-	Bile acids, alcohols and derivatives	6.603	6.545	6.57	6.518	6.504	6.476	6.604	6.529	6.575	6.605	6.39	6.272	6.39	6.329	6.355	6.497	6.474	6.53	6.576	6.463	6.291	6.32	6.353
pos_1496	Pyrodone	metab_551	B(ii)	-	-	HMDB0256988	M+ACN+Na	C17H25NO2	6.3935	C18795	pos	-	-	-	-	Organoheterocyclic compounds	Isoindoles and derivatives	339.205047	0.02523198	0	44.7	2.718849307	-	Isoindolines	5.818	5.791	5.75	5.738	5.741	5.802	5.869	5.83	5.836	5.799	5.678	5.77	5.701	5.74	5.739	5.804	5.838	5.787	5.794	5.772	5.787	5.786	5.767
pos_1497	Cinobufagin	metab_552	B(ii)	-	-	LMST01130032;HMDB0250266	M+NH4	C26H34O6	6.3935	C16931	pos	Steroids	24-Carbon atoms	-	-	Lipids and lipid-like molecules	Steroids and steroid derivatives	460.2680547	0.196738663	0	66.4	-2.96131531	470-37-1	Steroid lactones	6.643	6.577	6.551	6.459	6.432	6.669	6.764	6.705	6.747	6.71	6.376	6.284	6.383	6.294	6.376	6.583	6.579	6.618	6.67	6.529	6.34	6.457	6.514
pos_15	(9Z,11E,13S,15Z)-13-Hydroxyoctadeca-9,11,15-trienoic acid	metab_555	B(ii)	map00592	alpha-Linolenic acid metabolism	HMDB0244523	M+H-H2O, M+H, M+Na, M+H-2H2O	C18H30O3	7.9054	C16316	pos	-	-	Metabolism	Lipid metabolism	Lipids and lipid-like molecules	Fatty Acyls	277.2154113	0.063466154	0	57.8	-2.703093139	-	Lineolic acids and derivatives	5.391	5.549	5.385	5.567	5.348	4.832	5.098	5.031	5.045	5.59	6.167	6.279	6.224	6.256	6.146	5.74	5.616	5.842	5.711	5.993	5.843	5.885	5.834
pos_150	Lauryldiethanolamine	metab_556	B(i)	-	-	-	M+H, M+Na, M+H-H2O	C16H35NO2	6.2112	-	pos	-	-	-	-	-	-	274.273215	0.02725755	68.8	0	-3.076806178	-	-	7.588	7.575	7.693	7.682	7.575	7.322	7.409	7.461	7.592	7.71	7.593	7.516	7.615	7.582	7.546	7.596	7.596	7.63	7.578	7.607	7.561	7.583	7.58
pos_1503	Piperidines	metab_560	B(ii)	-	-	HMDB0302905	2M+H	C6H14NO4+	6.4174	-	pos	-	-	-	-	Organoheterocyclic compounds	Piperidines	329.1921272	0.09643528	0	44.5	0.868049489	-	Not Available	5.527	5.531	5.499	5.514	5.523	5.556	5.587	5.578	5.573	5.559	5.565	5.559	5.595	5.538	5.534	5.586	5.592	5.564	5.61	5.604	5.503	5.584	5.569
pos_1534	Anandamide	metab_593	B(ii)	-	-	LMFA08040001;HMDB0004080;LMFA08040056	M+ACN+H	C22H37NO2	6.4807	C11695	pos	-	-	-	-	Organic nitrogen compounds	Organonitrogen compounds	389.3149217	0.031394032	0	36.8	-3.839240279	94421-68-8	Amines	6.137	6.184	6.491	6.217	6.201	5.782	5.968	6.038	5.803	5.836	6.049	5.799	6.164	6.301	6.202	6.381	6.29	5.952	6.254	6.202	6.133	6.137	6.158
pos_1546	Dihydrozeatin	metab_606	B(ii)	map01110	Biosynthesis of secondary metabolites	HMDB0012215;MJDBZSJ0000131	M+NH4	C10H15N5O	6.4966	C02029	pos	-	-	Metabolism	Global and overview maps	Organoheterocyclic compounds	Imidazopyrimidines	239.1608398	0.085725073	0	46.4	-2.920681297	23599-75-9;37789-32-5	Purines and purine derivatives	5.43	5.42	5.343	5.348	5.337	5.396	5.455	5.421	5.434	5.458	5.408	5.414	5.424	5.447	5.455	5.465	5.454	5.451	5.459	5.438	5.405	5.419	5.474
pos_1557	Citronellyl formate	metab_618	B(ii)	-	-	HMDB0033371;LMPR0102010014	2M+H	C11H20O2	6.5202	C12295	pos	-	-	-	-	Lipids and lipid-like molecules	Fatty Acyls	369.2987436	0.091668994	0	32.4	-3.238247257	105-85-1	Fatty alcohol esters	3.797	3.885	3.746	3.727	3.727	5.438	5.016	5.4	5.159	5.111	5.062	4.668	5.312	5.2	5.072	6.018	5.962	5.845	5.913	5.92	5.403	5.35	5.43
pos_1566	Daucol	metab_628	B(ii)	-	-	HMDB0035287	M+H	C15H26O2	6.536	C09652	pos	-	-	-	-	Organoheterocyclic compounds	Oxanes	239.1999515	0.06404941	0	34	-2.540021545	887-08-1	Not Available	3.284	3.256	3.233	3.215	3.215	4.16	3.28	3.297	3.278	4.257	4.979	5.373	5.373	5.155	4.786	4.87	4.899	4.946	4.849	4.969	4.743	4.705	4.76
pos_1571	3,4-Dimethyl-5-pentyl-2-furantridecanoic acid	metab_634	B(ii)	-	-	HMDB0061649	M+H-H2O	C24H42O3	6.5519	-	pos	-	-	-	-	Lipids and lipid-like molecules	Fatty Acyls	361.3089318	0.028775599	0	32.8	-3.106199694	57818-43-6	Fatty acids and conjugates	3.591	2.506	2.484	2.466	3.743	5.594	4.682	5.089	4.986	4.968	5.466	5.374	5.727	5.808	5.458	6.04	5.991	5.772	5.825	5.86	5.499	5.474	5.488
pos_1581	Glucosylsphingosine	metab_645	B(ii)	-	-	HMDB0000596;HMDB0242640	M+H-H2O	C24H47NO7	6.5919	C03108	pos	-	-	-	-	Lipids and lipid-like molecules	Sphingolipids	444.3307787	0.042756344	0	44.9	-2.57048507	52050-17-6	Glycosphingolipids	6.324	6.29	6.235	6.248	6.22	6.374	6.414	6.429	6.375	6.392	6.396	6.362	6.388	6.371	6.395	6.425	6.456	6.409	6.427	6.428	6.364	6.381	6.401
pos_1582	Cer(d18:0/12:0)	metab_646	B(ii)	-	-	HMDB0011758	M+H	C30H61NO3	6.5919	-	pos	-	-	-	-	Lipids and lipid-like molecules	Sphingolipids	484.4709346	0.045138403	0	57.5	-3.075040477	-	Ceramides	5.578	5.467	5.607	5.582	5.424	5.53	5.655	5.728	5.564	5.719	5.672	5.699	5.77	5.774	5.645	5.744	5.709	5.644	5.755	5.634	5.48	5.51	5.517
pos_1584	Alpha-Ketoglutarate cyanohydrin	metab_648	B(ii)	-	-	HMDB0248224	M+H-2H2O	C5H6O5	6.6078	-	pos	-	-	-	-	Organic acids and derivatives	Carboxylic acids and derivatives	111.0077843	0.148287954	0	31.7	0.780567631	-	Dicarboxylic acids and derivatives	4.519	4.526	4.373	4.403	4.353	4.562	4.657	4.571	4.657	4.664	4.614	4.602	4.644	4.635	4.701	4.628	4.676	4.736	4.7	4.701	4.537	4.595	4.665
pos_1591	Glutamylleucylarginine	metab_656	B(ii)	-	-	HMDB0252758	M+NH4	C17H32N6O6	6.6157	-	pos	-	-	-	-	Organic acids and derivatives	Carboxylic acids and derivatives	434.2736947	0.09553683	0	35.5	3.69103894	-	Amino acids, peptides, and analogues	5.434	5.192	5.01	5.038	4.982	5.496	5.641	5.592	5.568	5.561	5.424	5.372	5.462	5.4	5.468	5.512	5.639	5.509	5.616	5.554	5.482	5.448	5.53
pos_16	Oleamide	metab_665	B(i)	-	-	HMDB0247607;LMFA08010004;HMDB0002117	M+H, M+Na, 2M+H, M+NH4	C18H35NO	6.9413	C19670	pos	-	-	-	-	Lipids and lipid-like molecules	Fatty Acyls	282.278282	0.016154435	81.9	0	-3.054770196	301-02-0	Fatty amides	7.855	7.814	7.935	7.793	7.82	7.862	7.948	7.905	7.855	7.891	7.896	7.838	7.887	7.803	7.842	7.784	7.818	7.856	7.846	7.801	7.818	7.829	7.83
pos_1600	PA(16:1(9Z)/22:5(7Z,10Z,13Z,16Z,19Z))	metab_667	B(ii)	map01100;map00564;map01110;map00561;map04070	Metabolic pathways;Glycerophospholipid metabolism;Biosynthesis of secondary metabolites;Glycerolipid metabolism;Phosphatidylinositol signaling system	PW_C062287;HMDB0114869	M+H-H2O	C41H69O8P	6.6635	C00416	pos	Lipids	Phospholipids	Metabolism;Metabolism;Metabolism;Metabolism;Environmental Information Processing	Global and overview maps;Lipid metabolism;Global and overview maps;Lipid metabolism;Signal transduction	Lipids and lipid-like molecules	Glycerophospholipids	703.473514	0.197407797	0	41.9	5.269406492	-	Glycerophosphates	4.127	4.098	4.076	4.649	4.126	4.8	5.993	6.065	5.933	6.106	4.997	4.085	4.967	5.387	4.59	4.135	4.15	5.076	4.147	4.506	5.212	5.351	5.383
pos_1601	Isopiperitenone	metab_668	B(ii)	-	-	HMDB0302241	M+H-H2O	C10H14O	6.6715	C02289	pos	-	-	-	-	Lipids and lipid-like molecules	Prenol lipids	133.1009969	0.191852421	0	68.4	-1.198557276	529-01-1	Monoterpenoids	3.763	2.995	2.972	4.419	2.954	4.461	4.023	3.203	4.237	4.136	3.682	3.086	4.452	4.595	4.16	5.06	5.078	3.873	3.762	4.638	4.278	4.374	4.447
pos_1606	DG(8:0/i-15:0/0:0)	metab_673	B(ii)	-	-	PW_C064420;HMDB0092919	M+Na	C26H50O5	6.6795	C00165	pos	-	-	-	-	Lipids and lipid-like molecules	Glycerolipids	465.3536855	0.119422513	0	38.7	-3.074156316	-	Diradylglycerols	5.422	4.791	4.157	4.478	3.731	6.43	5.718	5.967	5.84	5.765	6.41	6.379	6.572	6.659	6.411	6.76	6.75	6.649	6.573	6.622	6.266	6.314	6.369
pos_1622	Octaethyleneglycol monododecyl ether	metab_691	B(ii)	-	-	HMDB0246126	M+NH4	C28H58O9	6.7191	-	pos	-	-	-	-	Organic oxygen compounds	Organooxygen compounds	556.4400721	0.028384695	0	63.6	-3.411637133	-	Ethers	6.255	6.297	6.283	6.271	6.223	6.333	6.329	6.368	6.358	6.33	6.322	6.296	6.353	6.313	6.308	6.386	6.4	6.343	6.364	6.424	6.329	6.328	6.35
pos_1626	Retaspimycin	metab_695	B(ii)	-	-	HMDB0257169	M+Na	C31H45N3O8	6.7351	-	pos	-	-	-	-	Phenylpropanoids and polyketides	Macrolactams	610.3075527	0.144494589	0	78.3	-3.972978845	-	Not Available	6.49	6.524	6.235	5.869	6.111	5.959	5.877	5.74	5.444	5.201	5.766	5.735	5.426	6.067	5.936	5.805	5.75	5.792	5.81	5.606	5.994	6.095	6.117
pos_1629	Cer(d18:2(4E,14Z)/PGD2)	metab_698	B(ii)	-	-	HMDB0290058	M+H-H2O	C38H65NO6	6.7509	-	pos	-	-	-	-	Not Available	Not Available	614.4820738	0.065287372	0	36.1	6.608683099	-	Not Available	6.131	6.095	6.056	6.072	6.094	6.139	6.201	6.192	6.182	6.196	6.156	6.148	6.162	6.175	6.164	6.211	6.241	6.191	6.205	6.209	6.121	6.177	6.155
pos_1630	PS(20:2(11Z,14Z)/14:0)	metab_700	B(ii)	map01100;map00564;map01110;map00260	Metabolic pathways;Glycerophospholipid metabolism;Biosynthesis of secondary metabolites;Glycine, serine and threonine metabolism	HMDB0112567;LMGP03010560;PW_C060979	M+H	C40H74NO10P	6.7509	C02737	pos	Lipids	Phospholipids	Metabolism;Metabolism;Metabolism;Metabolism	Global and overview maps;Lipid metabolism;Global and overview maps;Amino acid metabolism	Lipids and lipid-like molecules	Glycerophospholipids	760.5105432	0.070805316	0	52.2	-2.327062232	-	Glycerophosphoserines	6.383	6.886	6.556	6.79	6.86	4.141	6.497	6.851	6.967	7.061	6.39	6.911	6.919	6.864	7.048	6.992	6.951	6.936	6.906	6.948	6.385	6.446	6.42
pos_1635	Monopalmitin	metab_705	B(i)	-	-	HMDB0011564;HMDB0245964	M+H-H2O	C19H38O4	6.7826	-	pos	-	-	-	-	Lipids and lipid-like molecules	Glycerolipids	313.272701	0.064739292	31.2	0	-3.089595504	32899-41-5	Monoradylglycerols	5.904	5.882	5.827	6.078	5.723	5.96	6.037	5.79	5.917	5.806	5.695	5.599	5.671	5.728	5.768	5.783	5.801	5.762	5.79	5.701	5.777	5.822	5.831
pos_1639	LysoPA(16:0/0:0)	metab_709	B(ii)	-	-	HMDB0007853	M+Na	C19H39O7P	6.7906	C04036	pos	-	-	-	-	Lipids and lipid-like molecules	Glycerophospholipids	433.2315786	0.08073484	0	91.8	-2.394432944	-	Glycerophosphates	5.432	5.369	5.021	5.509	5.07	5.532	5.728	5.296	5.455	5.298	5.358	5.224	5.421	5.374	5.402	5.348	5.356	5.286	5.308	5.269	5.253	5.306	5.321
pos_1667	1-palmitoyl-dihydroxyacetone-phosphate	metab_740	B(ii)	-	-	HMDB0062190	M+Na	C19H37O7P	6.9016	C01192	pos	-	-	-	-	Organic oxygen compounds	Organooxygen compounds	431.2157708	0.297357496	0	62.7	-2.792558107	17378-38-0	Carbonyl compounds	4.609	4.58	4.557	4.539	4.539	4.591	4.604	4.621	4.602	4.6	5.463	5.278	5.755	5.352	5.446	4.914	4.793	5.235	4.646	5.099	4.58	4.788	4.85
pos_1672	Drostanolone	metab_746	B(ii)	-	-	HMDB0014996	M+CH3OH+H	C20H32O2	6.9334	C14605	pos	-	-	-	-	Lipids and lipid-like molecules	Steroids and steroid derivatives	337.2726189	0.049175927	0	75.3	-3.624070343	58-19-5	Androstane steroids	6.342	6.458	6.348	6.398	6.23	6.311	6.56	6.389	6.449	6.427	6.78	6.716	6.983	6.783	6.808	6.652	6.602	6.686	6.632	6.693	6.509	6.535	6.552
pos_1676	2-(2-Methoxyethoxy)ethanol	metab_750	B(ii)	-	-	HMDB0244920	M+K	C5H12O3	6.9413	-	pos	-	-	-	-	Organic oxygen compounds	Organooxygen compounds	159.0413579	0.048931189	0	36.7	-3.701409935	-	Ethers	4.018	4.021	3.635	4.029	3.617	4.143	4.26	4.235	4.273	4.328	5.256	5.213	5.521	5.264	5.285	5.026	4.959	5.113	4.977	5.139	4.908	4.901	4.941
pos_1677	(E)-6,10-Dimethyl-9-methylene-5-undecen-2-one	metab_751	B(ii)	-	-	HMDB0035862	M+NH4	C14H24O	6.9413	-	pos	-	-	-	-	Organic oxygen compounds	Organooxygen compounds	226.2159821	0.072587835	0	44.5	-2.684054165	64854-44-0	Carbonyl compounds	5.016	4.99	5.147	4.985	5.051	5.023	5.148	5.093	5.011	5.085	5.095	5.014	5.093	4.971	5.064	4.935	5.019	5.054	4.998	5.041	4.995	5.057	5.02
pos_1680	Pokeberrygenin	metab_755	B(ii)	-	-	HMDB0034653	M+CH3OH+H	C31H48O6	6.9413	-	pos	-	-	-	-	Lipids and lipid-like molecules	Prenol lipids	549.3745646	0.235156474	0	43.2	-7.77743442	75206-90-5	Triterpenoids	5.621	5.56	5.459	5.466	5.396	5.64	5.726	5.646	5.621	5.655	5.774	5.677	5.776	5.775	5.738	5.79	5.751	5.742	5.726	5.733	5.533	5.56	5.713
pos_1681	PGP(20:3(6,8,11)-OH(5)/16:0)	metab_756	B(ii)	-	-	HMDB0272391	M+H	C42H78O14P2	6.9413	-	pos	-	-	-	-	Not Available	Not Available	869.4913615	0.111157865	0	38.4	-2.988402717	-	Not Available	4.372	4.343	4.321	4.302	4.302	4.354	4.367	4.385	4.365	4.364	6.017	5.886	6.474	6.03	6.052	4.514	5.106	5.514	4.392	5.343	4.665	4.762	4.732
pos_1698	PE(20:2(11Z,14Z)/14:0)	metab_774	B(ii)	map01100;map00564;map01110;map00563;map04136;map04138	Metabolic pathways;Glycerophospholipid metabolism;Biosynthesis of secondary metabolites;Glycosylphosphatidylinositol (GPI)-anchor biosynthesis;Autophagy - other;Autophagy - yeast	LMGP02010873;PW_C005331;HMDB0009283	M+2Na-H	C39H74NO8P	7.0127	C00350	pos	Lipids	Phospholipids	Metabolism;Metabolism;Metabolism;Metabolism;Cellular Processes;Cellular Processes	Global and overview maps;Lipid metabolism;Global and overview maps;Glycan biosynthesis and metabolism;Transport and catabolism;Transport and catabolism	Lipids and lipid-like molecules	Glycerophospholipids	760.4829811	0.06473116	0	69.4	-4.736109582	-	Glycerophosphoethanolamines	6.141	6.168	5.597	6.192	6.179	5.505	6.237	6.197	6.144	6.065	5.865	5.816	5.53	5.486	5.9	5.938	5.77	6.115	6.061	5.859	5.913	5.883	5.857
pos_1707	PC(16:0/0:0)	metab_783	B(i)	map00564	Glycerophospholipid metabolism	HMDB0010382;LMGP01050018	M+Na	C24H50NO7P	7.0521	C04230	pos	Lipids	Phospholipids	Metabolism	Lipid metabolism	Lipids and lipid-like molecules	Glycerophospholipids	518.32007	0.035517044	93	0	-3.311523362	17364-16-8	Glycerophosphocholines	6.881	7.136	7.428	7.182	6.942	6.925	7.12	6.889	6.779	6.899	5.804	5.653	5.186	5.792	5.884	6.679	6.778	6.225	6.626	6.329	6.855	6.828	6.855
pos_1709	DG(PGJ2/0:0/i-16:0)	metab_785	B(ii)	-	-	HMDB0299207	M+Na	C39H66O7	7.0599	-	pos	-	-	-	-	Not Available	Not Available	669.4680215	0.164205512	0	30.1	-3.176585177	-	Not Available	6.038	6.022	5.89	6	5.853	6.082	6.129	6.187	6.074	6.119	6.155	5.928	6.117	6.087	6.092	6.046	6.148	6.161	6.092	6.166	5.979	6.048	6.121
pos_1714	Latrunculin B	metab_791	B(ii)	-	-	HMDB0253990	M+NH4	C20H29NO5S	7.0918	C19904	pos	-	-	-	-	Phenylpropanoids and polyketides	Macrolides and analogues	413.2107544	0.051938504	0	60	0.72078693	76343-94-7	Not Available	7.203	7.161	7.1	7.058	7.027	7.24	7.281	7.216	7.195	7.204	7.261	7.185	7.236	7.17	7.242	7.196	7.246	7.235	7.218	7.225	7.202	7.225	7.247
pos_1715	Flumethasone	metab_792	B(ii)	-	-	HMDB0252336;MJDBOTE0001546	M+CH3OH+H	C22H28F2O5	7.0918	C14479	pos	-	-	-	-	Lipids and lipid-like molecules	Steroids and steroid derivatives	443.2213332	0.07920721	0	72.6	-6.432161767	2135-17-3	Hydroxysteroids	6.503	6.462	6.407	6.356	6.325	6.545	6.593	6.531	6.482	6.52	6.609	6.5	6.582	6.496	6.566	6.531	6.569	6.565	6.559	6.559	6.489	6.541	6.556
pos_1717	DG(20:2(11Z,14Z)/18:4(6Z,9Z,12Z,15Z)/0:0)	metab_794	B(ii)	-	-	PW_C003476;HMDB0007425	M+H	C41H68O5	7.0918	C00165	pos	-	-	-	-	Lipids and lipid-like molecules	Glycerolipids	641.5094874	0.103395063	0	60.4	-6.969917216	-	Diradylglycerols	7.021	6.941	6.87	6.866	6.807	6.988	7.03	6.988	6.978	6.985	7.08	6.96	7.005	6.939	7.038	6.958	7.019	7.044	7.02	7.041	6.601	6.663	6.691
pos_1721	Alisol A	metab_799	B(ii)	-	-	HMDB0248140	M+H	C30H50O5	7.0996	C17459	pos	-	-	-	-	Lipids and lipid-like molecules	Prenol lipids	491.3693556	0.097358368	0	73.6	-7.638305055	19885-10-0	Triterpenoids	5.524	5.549	5.523	5.441	5.355	5.561	5.652	5.581	5.56	5.568	5.677	5.514	5.659	5.374	5.664	5.542	5.591	5.626	5.583	5.665	5.557	5.64	5.62
pos_1736	Lubiprostone	metab_815	B(ii)	-	-	HMDB0015180	M+H	C20H32F2O5	7.2336	C13707	pos	-	-	-	-	Lipids and lipid-like molecules	Fatty Acyls	391.2289178	0.020043498	0	76.4	-0.356774739	136790-76-6;333963-40-9	Eicosanoids	6.519	6.516	6.466	6.501	6.464	6.464	6.532	6.544	6.551	6.556	6.499	6.514	6.536	6.534	6.531	6.545	6.563	6.534	6.556	6.554	6.485	6.486	6.501
pos_1742	PS(15:0/22:1(13Z))	metab_822	B(ii)	map01100;map00564;map01110;map00260	Metabolic pathways;Glycerophospholipid metabolism;Biosynthesis of secondary metabolites;Glycine, serine and threonine metabolism	HMDB0112335;PW_C060733	M+H-2H2O	C43H82NO10P	7.2493	C02737	pos	Lipids	Phospholipids	Metabolism;Metabolism;Metabolism;Metabolism	Global and overview maps;Lipid metabolism;Global and overview maps;Amino acid metabolism	Lipids and lipid-like molecules	Glycerophospholipids	768.5576113	0.067467459	0	41.8	4.765993049	-	Glycerophosphoserines	5.682	6.091	5.973	6.101	5.934	6.098	6.13	5.891	6.022	6.063	6.057	5.747	5.925	5.865	5.89	5.697	5.927	5.98	5.807	5.909	6.048	6.074	6.106
pos_1751	Erucamide	metab_832	B(i)	-	-	LMFA08010028;HMDB0244507	M+H	C22H43NO	7.3123	-	pos	-	-	-	-	Lipids and lipid-like molecules	Fatty Acyls	338.340605	0.012826905	75.8	0	-3.369003889	-	Fatty amides	6.203	5.95	6.002	6.061	6.026	6.001	6.17	6.115	6.02	6.171	6.149	6.406	6.141	6.024	6.131	5.941	6.022	6.149	6.041	6.067	6.206	6.215	6.205
pos_1765	Apigenin 7-[rhamnosyl-(1->2)-galacturonide]	metab_846	B(ii)	-	-	HMDB0038847	M+NH4	C27H28O15	7.4069	-	pos	-	-	-	-	Phenylpropanoids and polyketides	Flavonoids	610.1823211	0.057739782	0	38	9.584460435	124167-97-1	Flavonoid glycosides	6.143	5.82	5.308	5.733	5.716	8.434	6.009	5.621	5.841	5.643	6.084	5.997	5.553	5.734	5.62	5.746	5.833	5.857	5.809	5.8	8.24	8.254	8.289
pos_177	Laminine	metab_851	B(i)	-	-	-	M+H, M+2Na-H	C9H20N2O2	0.8715	-	pos	-	-	-	-	-	-	189.1593699	0.038278738	35.1	0	-2.042974844	-	-	5.971	5.898	5.885	5.892	5.817	5.88	5.925	5.828	5.874	5.884	5.853	5.899	5.815	6.011	5.958	5.862	5.84	5.862	5.844	5.85	5.864	5.883	5.85
pos_1778	LysoPA(18:1(9Z)/0:0)	metab_859	B(ii)	-	-	HMDB0007855	M+ACN+Na	C21H41O7P	7.4697	-	pos	-	-	-	-	Lipids and lipid-like molecules	Glycerophospholipids	500.2730448	0.076134085	0	40.6	-3.931649073	-	Glycerophosphates	5.085	5.583	6.002	5.612	5.141	5.272	5.438	5.709	4.914	5.028	5.618	4.918	5.748	6.016	5.809	6.342	6.287	5.908	6.177	6.197	5.825	5.76	5.804
pos_1780	Cyclohexane	metab_862	B(ii)	-	-	HMDB0029597	M+NH4	C6H12	7.5011	C11249	pos	-	-	-	-	Hydrocarbons	Saturated hydrocarbons	102.1279214	0.020544227	0	61.7	2.324976552	110-82-7	Cycloalkanes	8.361	8.358	8.329	8.329	8.314	8.346	8.409	8.396	8.394	8.397	8.356	8.36	8.383	8.351	8.368	8.375	8.395	8.38	8.386	8.38	8.354	8.361	8.372
pos_1783	PE(P-16:0/20:3(6,8,11)-OH(5))	metab_865	B(ii)	-	-	HMDB0285268	M+H	C41H76NO8P	7.5011	-	pos	-	-	-	-	Not Available	Not Available	742.5355207	0.02026748	0	35.9	-3.520713452	-	Not Available	4.135	5.581	5.87	6.42	6.451	4.117	4.13	5.664	5.158	5.794	4.114	5.43	5.133	4.312	4.118	4.496	4.186	4.146	4.155	4.155	4.106	4.117	4.124
pos_1796	PC(P-16:0/PGJ2)	metab_879	B(ii)	-	-	HMDB0289457	M+Na	C44H78NO9P	7.58	-	pos	-	-	-	-	Not Available	Not Available	818.534101	0.128534081	0	84.6	4.350025059	-	Not Available	6.155	6.111	6.287	6.37	6.186	6.472	6.635	6.442	6.467	6.593	6.59	6.528	6.562	6.5	6.526	6.42	6.575	6.56	6.459	6.472	6.409	6.44	6.515
pos_1804	Beta-tocotrienol	metab_889	B(ii)	map01100;map00130;map01110	Metabolic pathways;Ubiquinone and other terpenoid-quinone biosynthesis;Biosynthesis of secondary metabolites	HMDB0304597;HMDB0030554;LMPR02020055	M+H-H2O	C28H42O2	7.6039	C14154	pos	-	-	Metabolism;Metabolism;Metabolism	Global and overview maps;Metabolism of cofactors and vitamins;Global and overview maps	Lipids and lipid-like molecules	Prenol lipids	393.3138643	0.049792752	0	77.7	-3.23659499	490-23-3	Quinone and hydroquinone lipids	4.565	4.053	4.821	4.506	3.75	4.157	5.159	5.599	4.545	4.928	5.664	5.461	5.706	5.725	5.678	5.704	5.811	5.975	5.859	5.894	5.507	5.542	5.547
pos_1806	PA(18:3(9Z,12Z,15Z)/18:0)	metab_891	B(ii)	map01100;map00564;map01110;map00561;map04070	Metabolic pathways;Glycerophospholipid metabolism;Biosynthesis of secondary metabolites;Glycerolipid metabolism;Phosphatidylinositol signaling system	LMGP10010405;PW_C062423;HMDB0115005	M+Na	C39H71O8P	7.6039	C00416	pos	Lipids	Phospholipids	Metabolism;Metabolism;Metabolism;Metabolism;Environmental Information Processing	Global and overview maps;Lipid metabolism;Global and overview maps;Lipid metabolism;Signal transduction	Lipids and lipid-like molecules	Glycerophospholipids	721.4750004	0.056066758	0	87	-4.117658836	-	Glycerophosphates	5.147	4.408	4.389	4.422	4.484	4.424	4.511	4.659	4.846	4.574	5.332	5.667	5.825	6.163	5.636	5.852	5.623	5.582	5.76	5.714	4.517	4.528	4.481
pos_1853	GPEtn(14:0/22:4)	metab_943	B(i)	map01100;map00564;map01110;map00563;map04136;map04138	Metabolic pathways;Glycerophospholipid metabolism;Biosynthesis of secondary metabolites;Glycosylphosphatidylinositol (GPI)-anchor biosynthesis;Autophagy - other;Autophagy - yeast	HMDB0008844	M+Na	C41H74NO8P	7.7227	C00350	pos	Lipids	Phospholipids	Metabolism;Metabolism;Metabolism;Metabolism;Cellular Processes;Cellular Processes	Global and overview maps;Lipid metabolism;Global and overview maps;Glycan biosynthesis and metabolism;Transport and catabolism;Transport and catabolism	Lipids and lipid-like molecules	Glycerophospholipids	762.5020129	0.085396772	90.1	0	-3.262580156	-	Glycerophosphoethanolamines	6.549	6.582	6.893	6.789	6.684	6.235	6.496	6.504	6.224	6.318	6.35	6.258	6.161	6.279	6.379	6.296	6.366	6.205	6.473	6.131	6.446	6.431	6.374
pos_188	Glycylproline	metab_972	B(i)	-	-	HMDB0000721	M+H, M+CH3OH+H	C7H12N2O3	1.0205	-	pos	-	-	-	-	Organic acids and derivatives	Carboxylic acids and derivatives	205.1178315	0.014504148	38.1	0	-2.626407607	704-15-4	Amino acids, peptides, and analogues	6.565	6.415	6.4	6.42	6.457	6.462	6.497	6.413	6.477	6.445	6.348	6.331	6.38	6.436	6.381	6.44	6.403	6.441	6.401	6.416	6.417	6.429	6.426
pos_189	O-Acetyl-L-homoserine	metab_983	B(i)	map01100;map00270	Metabolic pathways;Cysteine and methionine metabolism	HMDB0029423	M+H, M+ACN+H	C6H11NO4	1.0361	C01077	pos	-	-	Metabolism;Metabolism	Global and overview maps;Amino acid metabolism	Organic acids and derivatives	Carboxylic acids and derivatives	162.0757282	0.02292612	82.5	0	-2.210588111	7540-67-2	Amino acids, peptides, and analogues	6.756	6.823	6.813	6.901	6.725	6.702	6.44	6.445	6.536	6.507	6.951	6.873	6.903	6.991	6.912	7.032	7.015	6.92	6.969	6.957	6.817	6.832	6.837
pos_1908	N,N-Dimethylsphingosine	metab_1004	B(ii)	-	-	LMSP01070001;HMDB0013645	M+H-H2O	C20H41NO2	7.8815	C13914	pos	-	-	-	-	Organic nitrogen compounds	Organonitrogen compounds	310.3094873	0.065384082	0	34.4	-2.914643704	122314-67-4	Amines	5.992	5.83	6.019	5.924	5.918	5.908	5.982	6.017	5.934	5.922	5.957	5.986	5.933	5.825	5.912	5.636	5.746	5.922	5.785	5.746	5.91	5.894	5.854
pos_1909	Dibucaine	metab_1005	B(ii)	-	-	PW_C009024;HMDB0014668	M+CH3OH+H	C20H29N3O2	7.8815	C07879	pos	-	-	-	-	Organoheterocyclic compounds	Quinolines and derivatives	376.2582975	0.249016396	0	34.6	-3.411488199	85-79-0	Quinolones and derivatives	4.242	5.5	5.131	4.035	4.551	3.566	3.579	3.597	3.577	4.056	5.037	5.944	4.564	4.778	5.158	4.169	3.804	5.179	5.674	4.301	5.083	5.235	5.038
pos_1920	PGB2	metab_1018	B(i)	map00590;map01100	Arachidonic acid metabolism;Metabolic pathways	HMDB0004236;LMFA03010018	M+H	C20H30O4	7.9054	C05954	pos	Lipids	Eicosanoids	Metabolism;Metabolism	Lipid metabolism;Global and overview maps	Lipids and lipid-like molecules	Fatty Acyls	335.2182309	0.151779009	46.5	0	-10.33751743	13367-85-6	Eicosanoids	4.852	5.072	4.937	5.065	4.821	4.317	4.649	4.687	4.594	5.006	5.609	5.674	5.582	5.636	5.54	5.132	4.955	5.17	5.177	5.318	5.303	5.339	5.207
pos_1922	Harmaline	metab_1020	B(ii)	map00901	Indole alkaloid biosynthesis	HMDB0030310	2M+NH4	C13H14N2O	7.9054	C06536	pos	-	-	Metabolism	Biosynthesis of other secondary metabolites	Alkaloids and derivatives	Harmala alkaloids	446.2524481	0.166703956	0	51.7	-6.080105591	304-21-2	Not Available	5.532	5.603	5.734	5.497	5.444	5.448	5.565	5.572	5.6	5.652	5.539	5.567	5.586	5.485	5.471	5.534	5.449	5.553	5.747	5.547	5.332	5.462	5.353
pos_196	Mannan	metab_1061	B(ii)	map01100;map00051	Metabolic pathways;Fructose and mannose metabolism	HMDB0029931	M+Na, M+K	C24H42O21	0.9813	C00464	pos	-	-	Metabolism;Metabolism	Global and overview maps;Carbohydrate metabolism	Organic oxygen compounds	Organooxygen compounds	689.208856	0.031110018	0	68.4	-3.336777135	52002-03-6;9036-88-8	Carbohydrates and carbohydrate conjugates	7.158	7.087	7.051	6.99	7.088	7.073	6.959	7.098	7.084	7.018	7.083	7.043	7.037	6.921	7.039	6.951	7.02	7.048	7.007	7.073	7.02	7.037	7.046
pos_197	Glycylhydroxyproline	metab_1072	B(ii)	-	-	HMDB0011173	M+Na, M+K	C7H12N2O4	1.2487	-	pos	-	-	-	-	Organic acids and derivatives	Carboxylic acids and derivatives	227.0423145	0.056345015	0	30.6	-2.926933991	24587-32-4	Amino acids, peptides, and analogues	5.955	6.154	6.301	6.172	6.161	6.027	5.635	5.868	5.867	5.905	5.654	5.715	5.836	5.787	5.608	6.026	5.883	5.664	5.926	5.817	5.925	5.972	5.961
pos_1980	Palmitic acid	metab_1084	B(ii)	map01100;map00071;map01212;map00073;map00061;map00062;map01040	Metabolic pathways;Fatty acid degradation;Fatty acid metabolism;Cutin, suberine and wax biosynthesis;Fatty acid biosynthesis;Fatty acid elongation;Biosynthesis of unsaturated fatty acids	HMDB0000220;LMFA01010001;HMDB0303203;PW_C000145	M+NH4	C16H32O2	7.9054	C00249	pos	Lipids	Fatty acids	Metabolism;Metabolism;Metabolism;Metabolism;Metabolism;Metabolism;Metabolism	Global and overview maps;Lipid metabolism;Global and overview maps;Lipid metabolism;Lipid metabolism;Lipid metabolism;Lipid metabolism	Lipids and lipid-like molecules	Fatty Acyls	274.2732281	0.166948413	0	44.2	-3.229986172	1957/10/3	Fatty acids and conjugates	5.652	5.642	5.814	5.775	5.513	5.37	5.361	5.569	5.615	5.773	5.622	5.626	5.61	5.612	5.573	5.586	5.564	5.646	5.718	5.683	5.63	5.759	5.647
pos_1983	4-Methylstyrene	metab_1087	B(i)	-	-	HMDB0246518	M+H	C9H10	7.9054	-	pos	-	-	-	-	Benzenoids	Benzene and substituted derivatives	119.0855243	0.190624703	38.6	0	-0.021167828	-	Styrenes	4.842	4.785	4.935	4.808	4.705	4.681	4.779	4.83	4.807	4.875	4.791	4.829	4.815	4.775	4.766	4.779	4.699	4.869	4.98	4.813	4.561	4.702	4.568
pos_1984	Vinylacetylene	metab_1088	B(ii)	-	-	HMDB0259826	2M+H	C4H4	7.9054	-	pos	-	-	-	-	Hydrocarbons	Unsaturated hydrocarbons	105.0700478	0.06559223	0	30.5	1.643947178	-	Enynes	4.835	4.864	4.83	4.811	4.752	4.784	4.847	4.893	4.856	4.861	4.839	4.863	4.858	4.844	4.81	4.84	4.842	4.849	4.911	4.858	4.811	4.853	4.799
pos_1991	DHAP(18:0)	metab_1096	B(ii)	-	-	PW_C006772;HMDB0011133	M+ACN+Na	C21H41O7P	7.8815	C03805	pos	-	-	-	-	Organic oxygen compounds	Organooxygen compounds	500.2731198	0.222176305	0	59.5	-3.759724138	-	Carbonyl compounds	5.576	5.747	5.702	5.88	5.584	5.165	5.366	5.198	5.168	4.905	4.825	4.89	4.887	5.036	5.158	5.299	5.072	4.974	5.306	4.975	5.358	5.497	5.322
pos_2	Eplerenone	metab_1105	B(ii)	-	-	PW_C009176;HMDB0014838;MJDBOTE0000877	M+H, 2M+NH4, 2M+Na, M+K, M+NH4, M+H-H2O	C24H30O6	6.3778	C12512	pos	-	-	-	-	Lipids and lipid-like molecules	Steroids and steroid derivatives	415.2103377	0.056141052	0	40.9	-2.842630828	107724-20-9	Steroid lactones	8.123	8.126	8.123	8.062	8.026	8.018	8.135	8.071	8.119	8.185	8.078	7.997	8.101	8.031	8.033	8.102	8.045	8.141	8.17	8.084	7.918	7.952	7.965
pos_204	1-Kestose	metab_1151	B(i)	-	-	HMDB0011729;MJDBOTE0001231	M+Na, M+K	C18H32O16	0.9497	C03661	pos	-	-	-	-	Organic oxygen compounds	Organooxygen compounds	527.156716	0.024022488	79.7	0	-3.053707618	470-69-9	Carbohydrates and carbohydrate conjugates	7.891	7.823	7.781	7.746	7.815	7.806	7.707	7.821	7.803	7.761	7.824	7.81	7.799	7.718	7.817	7.72	7.757	7.791	7.759	7.818	7.775	7.793	7.794
pos_2042	PG(16:1(9Z)/16:1(9Z))	metab_1154	B(ii)	map01100;map00564	Metabolic pathways;Glycerophospholipid metabolism	LMGP04010967;HMDB0010586;PW_C006594	M+ACN+H	C38H71O10P	7.7862	C00344	pos	Lipids	Phospholipids	Metabolism;Metabolism	Global and overview maps;Lipid metabolism	Lipids and lipid-like molecules	Glycerophospholipids	760.5104614	0.077932018	0	82.2	-2.573813669	-	Glycerophosphoglycerols	5.149	5.985	5.843	5.957	6.062	4.747	4.401	5.901	6.167	6.185	5.309	6.069	6.059	6.158	6.206	6.112	6.167	6.022	6.109	6.166	6.099	6.033	6.058
pos_2052	Microcystin-LR	metab_1165	B(ii)	-	-	HMDB0254706	M+2H	C49H74N10O12	7.7862	C05371	pos	-	-	-	-	Organic acids and derivatives	Peptidomimetics	498.280812	0.070041522	0	71.4	-1.705948792	101043-37-2	Hybrid peptides	4.876	4.932	4.938	2.927	4.784	4.829	4.587	5.292	4.743	4.61	5.936	5.916	6.036	5.963	5.98	5.557	5.553	5.755	5.586	5.708	5.568	5.511	5.562
pos_2057	Arkofix	metab_1170	B(ii)	-	-	HMDB0248602	M+CH3OH+H	C5H10N2O5	7.7782	-	pos	-	-	-	-	Organoheterocyclic compounds	Azolidines	211.0922386	0.063410541	0	38.4	-1.257842407	-	Imidazolidines	5.466	5.424	5.398	5.415	5.403	5.453	5.496	5.464	5.486	5.473	5.447	5.444	5.464	5.447	5.461	5.457	5.5	5.463	5.457	5.491	5.453	5.417	5.472
pos_2078	2-Lysophosphatidylcholine	metab_1193	B(ii)	map00564	Glycerophospholipid metabolism	HMDB0258493	M+H	C26H54NO7P	7.7467	C04230	pos	Lipids	Phospholipids	Metabolism	Lipid metabolism	Lipids and lipid-like molecules	Glycerophospholipids	524.3696062	0.123135895	0	71.7	-2.789440003	-	Glycerophosphocholines	5.976	6.043	6.251	6.081	6.078	6.02	6.012	6.103	5.901	5.98	5.223	5.022	4.545	5.41	5.369	5.912	6.021	5.737	5.977	5.738	5.86	5.792	5.9
pos_208	N-Methacryloyl-L-glutamic acid	metab_1195	B(ii)	-	-	HMDB0255166	M+NH4, M+Na	C9H13NO5	1.5427	-	pos	-	-	-	-	Organic acids and derivatives	Carboxylic acids and derivatives	233.1126257	0.046016768	0	43.3	-2.66126548	-	Amino acids, peptides, and analogues	6.213	6.209	6.262	6.212	6.263	6.262	6.13	6.178	6.179	6.203	6.034	6.025	6.066	6.055	6.018	6.203	6.176	6.073	6.128	6.134	6.136	6.173	6.168
pos_2085	L-Proline	metab_1201	B(i)	map01100;map01110;map02010;map00330;map01230;map00332;map00970;map00470;map00404	Metabolic pathways;Biosynthesis of secondary metabolites;ABC transporters;Arginine and proline metabolism;Biosynthesis of amino acids;Carbapenem biosynthesis;Aminoacyl-tRNA biosynthesis;D-Amino acid metabolism;Staurosporine biosynthesis	PW_C000106;HMDB0000162;HMDB0251528;MJDBOTE0000527	M+H-H2O	C5H9NO2	7.7387	C00148	pos	Peptides	Amino acids	Metabolism;Metabolism;Environmental Information Processing;Metabolism;Metabolism;Metabolism;Genetic Information Processing;Metabolism;Metabolism	Global and overview maps;Global and overview maps;Membrane transport;Amino acid metabolism;Global and overview maps;Biosynthesis of other secondary metabolites;Translation;Metabolism of other amino acids;Biosynthesis of other secondary metabolites	Organic acids and derivatives	Carboxylic acids and derivatives	98.0603162	0.026408752	56.3	0	2.397950414	147-85-3	Amino acids, peptides, and analogues	5.456	5.46	5.409	5.377	5.417	5.388	5.439	5.434	5.442	5.458	5.418	5.416	5.44	5.418	5.43	5.427	5.515	5.459	5.482	5.45	5.419	5.409	5.431
pos_2089	1-Palmitoylphosphatidylcholine	metab_1205	B(ii)	map00564	Glycerophospholipid metabolism	HMDB0010382;HMDB0256091	M+Na	C24H50NO7P	7.7307	C04230	pos	Lipids	Phospholipids	Metabolism	Lipid metabolism	Lipids and lipid-like molecules	Glycerophospholipids	518.3200896	0.121739123	0	67.4	-3.271910695	17364-16-8	Glycerophosphocholines	5.532	5.894	6.248	6.067	5.701	5.441	5.708	5.61	5.441	5.6	3.949	4.268	3.952	4.42	3.971	5.442	5.537	4.305	5.371	4.86	5.526	5.422	5.502
pos_210	Pseudouridine	metab_1218	B(ii)	map00240;map01100	Pyrimidine metabolism;Metabolic pathways	HMDB0000767	M+H, M+Na	C9H12N2O6	1.6862	C02067	pos	-	-	Metabolism;Metabolism	Nucleotide metabolism;Global and overview maps	Nucleosides, nucleotides, and analogues	Nucleoside and nucleotide analogues	245.0761942	0.006147479	0	39.1	-2.533317044	1445-07-4	Not Available	6.032	6.069	6.031	6.073	6.028	5.965	5.93	5.882	5.963	6.015	6.229	6.177	6.153	6.265	6.242	6.27	6.225	6.277	6.264	6.229	6.122	6.128	6.125
pos_2104	PE(18:2(9Z,12Z)/20:5(5Z,8Z,11Z,14Z,17Z))	metab_1223	B(ii)	map01100;map00564;map01110;map00563;map04136;map04138	Metabolic pathways;Glycerophospholipid metabolism;Biosynthesis of secondary metabolites;Glycosylphosphatidylinositol (GPI)-anchor biosynthesis;Autophagy - other;Autophagy - yeast	HMDB0009104;PW_C005152;LMGP02010673	M+Na	C43H72NO8P	7.7147	C00350	pos	Lipids	Phospholipids	Metabolism;Metabolism;Metabolism;Metabolism;Cellular Processes;Cellular Processes	Global and overview maps;Lipid metabolism;Global and overview maps;Glycan biosynthesis and metabolism;Transport and catabolism;Transport and catabolism	Lipids and lipid-like molecules	Glycerophospholipids	784.4837149	0.109681289	0	61.2	-6.645637861	-	Glycerophosphoethanolamines	6.211	6.283	6.578	6.452	6.335	5.912	6.202	6.219	5.81	5.861	6.018	5.904	5.741	5.857	6.036	5.936	5.956	5.748	6.114	5.663	6.142	6.168	6.074
pos_2109	PS(20:4(8Z,11Z,14Z,17Z)/20:5(5Z,8Z,11Z,14Z,17Z))	metab_1228	B(ii)	map01100;map00564;map01110;map00260	Metabolic pathways;Glycerophospholipid metabolism;Biosynthesis of secondary metabolites;Glycine, serine and threonine metabolism	PW_C061092;HMDB0116771	M+Na	C46H72NO10P	7.7068	C02737	pos	Lipids	Phospholipids	Metabolism;Metabolism;Metabolism;Metabolism	Global and overview maps;Lipid metabolism;Global and overview maps;Amino acid metabolism	Lipids and lipid-like molecules	Glycerophospholipids	852.4712917	0.117378867	0	83.8	-8.816464349	-	Glycerophosphoserines	5.863	5.888	6.224	6.114	5.946	5.378	5.829	5.852	5.453	5.284	5.519	5.512	5.369	5.243	5.548	5.384	5.556	5.331	5.734	4.779	5.745	5.697	5.643
pos_211	Oxidized Glutathione	metab_1229	B(i)	map01100;map00480;map01240	Metabolic pathways;Glutathione metabolism;Biosynthesis of cofactors	PW_C001847;HMDB0003337;HMDB0011691;MJDBOTE0000407	M+2H, M+H	C20H32N6O12S2	1.6942	C00127	pos	-	-	Metabolism;Metabolism;Metabolism	Global and overview maps;Metabolism of other amino acids;Global and overview maps	Organic acids and derivatives	Carboxylic acids and derivatives	307.0823692	0.021164571	83.7	0	-2.902834799	15718-51-1;27025-41-8	Amino acids, peptides, and analogues	5.429	5.206	4.977	5.039	5.251	5.005	4.712	3.982	4.362	4.418	7.235	7.343	7.445	7.385	7.397	7.084	6.938	7.337	7.05	7.318	6.932	6.947	6.949
pos_2111	Lucidenic acid M	metab_1231	B(ii)	-	-	HMDB0035973	M+2Na-H	C27H42O6	7.7068	C10029	pos	-	-	-	-	Phenylpropanoids and polyketides	Flavonoids	507.2680998	0.185499246	0	48.1	-2.604891862	110241-33-3	O-methylated flavonoids	5.154	5.348	5.843	5.561	5.218	5.203	5.37	5.162	4.945	5.188	4.985	3.798	4.404	5.309	5.108	5.702	5.854	5.238	5.58	5.651	5.326	5.304	5.448
pos_2132	N-[(3,4,5-trimethoxyphenyl)methyl]-2-(3,3,5-trimethyl-2-oxoindol-1-yl)acetamide	metab_1254	B(i)	-	-	-	M+H	C23H28N2O5	7.6752	-	pos	-	-	-	-	-	-	413.210749	0.023940578	67.9	0	8.856321361	-	-	6.903	6.861	6.854	6.796	6.783	6.878	6.931	6.906	6.905	6.917	6.892	6.873	6.885	6.841	6.873	6.87	6.91	6.875	6.913	6.892	6.867	6.885	6.886
pos_2166	Butylisopropylamine	metab_1290	B(i)	-	-	-	M+H	C7H17N	7.6196	-	pos	-	-	-	-	-	-	116.1433997	0.021708833	84.5	0	0.205582318	-	-	7.612	7.611	7.576	7.581	7.56	7.6	7.657	7.644	7.648	7.645	7.603	7.604	7.628	7.593	7.616	7.622	7.645	7.625	7.635	7.631	7.603	7.609	7.621
pos_2179	PE-NMe(15:0/22:4(7Z,10Z,13Z,16Z))	metab_1304	B(ii)	-	-	PW_C059156;HMDB0113034	M+H-H2O	C43H78NO8P	7.58	C01241	pos	-	-	-	-	Lipids and lipid-like molecules	Glycerophospholipids	750.5467408	0.077867033	0	52.3	4.59118102	-	Glycerophosphoethanolamines	7.444	7.408	7.576	7.656	7.501	7.677	7.817	7.709	7.704	7.84	7.798	7.759	7.795	7.764	7.774	7.694	7.815	7.821	7.742	7.758	7.667	7.697	7.734
pos_2186	DGDG(16:0/18:2)	metab_1312	B(i)	-	-	-	M+Na	C49H88O15	7.5407	-	pos	-	-	-	-	-	-	939.5983484	0.025410898	86.8	0	-3.484955318	-	-	4.363	4.334	5.579	5.365	5.1	5.455	5.455	5.985	5.433	5.687	4.873	4.313	5.347	4.958	5.219	6.074	6.036	5.523	5.856	5.9	5.429	5.429	5.41
pos_2189	PS(18:1(11Z)/18:3(9Z,12Z,15Z))	metab_1315	B(ii)	map01100;map00564;map01110;map00260	Metabolic pathways;Glycerophospholipid metabolism;Biosynthesis of secondary metabolites;Glycine, serine and threonine metabolism	PW_C060791;HMDB0112391	M+NH4	C42H74NO10P	7.525	C02737	pos	Lipids	Phospholipids	Metabolism;Metabolism;Metabolism;Metabolism	Global and overview maps;Lipid metabolism;Global and overview maps;Amino acid metabolism	Lipids and lipid-like molecules	Glycerophospholipids	801.5465531	0.23000349	0	77.7	9.819167008	-	Glycerophosphoserines	4.803	5.072	5.739	5.565	5.334	5.369	5.114	5.791	5.271	5.589	4.613	4.583	4.873	4.831	4.671	5.99	5.963	5.361	5.851	5.748	5.446	5.247	5.421
pos_2196	DG(i-18:0/0:0/20:3(8Z,11Z,14Z)-2OH(5,6))	metab_1323	B(ii)	-	-	HMDB0299642	M+H-2H2O	C41H74O7	7.5011	-	pos	-	-	-	-	Not Available	Not Available	643.5252702	0.057276118	0	32.2	-6.38368313	-	Not Available	6.595	6.558	6.524	6.558	6.556	6.597	6.64	6.619	6.624	6.665	6.575	6.611	6.611	6.589	6.628	6.623	6.651	6.655	6.618	6.618	6.637	6.66	6.61
pos_22	L-Pyridosine	metab_1327	B(ii)	-	-	HMDB0029443	M+H-H2O, M+Na, M+H, M+H-2H2O	C12H18N2O4	3.025	-	pos	-	-	-	-	Organic acids and derivatives	Carboxylic acids and derivatives	255.1332414	0.016935942	0	60.9	-2.723357983	31489-08-4	Amino acids, peptides, and analogues	6.025	6.225	6.27	6.256	6.144	6.18	6.064	6.123	6.09	6.104	5.813	5.772	5.778	5.844	5.789	5.915	5.856	5.739	5.798	5.767	6.02	6.025	6.011
pos_2204	LysoPA(20:3(8Z,11Z,14Z)/0:0)	metab_1333	B(ii)	-	-	HMDB0114759	M+NH4	C23H41O7P	7.4618	-	pos	-	-	-	-	Lipids and lipid-like molecules	Glycerophospholipids	478.2911955	0.127700651	0	57	-3.520383211	-	Glycerophosphates	4.048	4.852	5.211	4.847	3.978	4.03	4.043	4.904	4.08	4.04	4.128	3.998	4.932	5.099	4.942	5.624	5.553	4.773	5.447	5.513	4.864	4.844	4.756
pos_2205	4,4'-Dioctyldiphenylamine	metab_1334	B(i)	-	-	-	M+H	C28H43N	7.4618	-	pos	-	-	-	-	-	-	394.34585	0.044345872	62.9	0	-2.483371192	-	-	5.794	5.791	5.734	5.742	5.728	5.745	5.849	5.8	5.85	5.836	5.784	5.752	5.867	5.792	5.81	5.836	5.85	5.783	5.816	5.805	5.781	5.774	5.81
pos_2208	28-Homobrassinolide	metab_1337	B(ii)	-	-	HMDB0030423	M+Na	C29H50O6	7.4306	-	pos	-	-	-	-	Lipids and lipid-like molecules	Steroids and steroid derivatives	517.3459769	0.122354991	0	48.4	-8.057064957	80483-89-2	Steroid lactones	6.517	6.374	6.28	6.292	6.35	6.509	6.571	6.403	6.484	6.475	6.501	6.475	6.361	6.419	6.487	6.31	6.462	6.462	6.329	6.424	6.411	6.378	6.48
pos_221	Thymidine	metab_1339	B(ii)	map00240;map01100;map01232	Pyrimidine metabolism;Metabolic pathways;Nucleotide metabolism	PW_C000187;HMDB0000273;MJDBOTE0000448	M+CH3OH+H, M+ACN+H	C10H14N2O5	1.8216	C00214	pos	Nucleic acids	Nucleosides	Metabolism;Metabolism;Metabolism	Nucleotide metabolism;Global and overview maps;Global and overview maps	Nucleosides, nucleotides, and analogues	Pyrimidine nucleosides	275.1230442	0.100171572	0	31.9	-2.968096959	50-89-5	Pyrimidine 2''-deoxyribonucleosides	5.636	5.503	5.48	5.461	5.489	5.259	5.513	5.36	5.521	5.482	5.091	5.055	5.101	5.16	5.055	5.313	5.199	5.092	5.132	5.135	5.36	5.348	5.277
pos_2214	Floionolic acid	metab_1344	B(ii)	map00073	Cutin, suberine and wax biosynthesis	HMDB0034295;LMFA02000147	M+H-H2O	C18H36O5	7.4228	C19621	pos	-	-	Metabolism	Lipid metabolism	Lipids and lipid-like molecules	Fatty Acyls	315.2520508	0.024814088	0	69.9	-2.814736267	17705-68-9	Fatty acids and conjugates	6.549	6.542	6.505	6.524	6.482	6.516	6.57	6.581	6.567	6.592	6.55	6.542	6.611	6.561	6.583	6.582	6.596	6.565	6.581	6.582	6.531	6.542	6.553
pos_2215	Cuminaldehyde	metab_1345	B(i)	map01100	Metabolic pathways	HMDB0002214	M+H	C10H12O	7.4228	C06577	pos	-	-	Metabolism	Global and overview maps	Lipids and lipid-like molecules	Prenol lipids	149.095819	0.065346202	49.6	0	-1.839958971	122-03-2	Monoterpenoids	5.073	5.019	5.025	4.992	4.991	4.986	5.018	5.052	5.057	5.08	5.064	4.984	5.095	5.056	5.086	5.029	5.057	5.083	5.082	5.093	5.017	5.012	5.063
pos_2217	PG(i-12:0/i-17:0)	metab_1347	B(ii)	map01100;map00564	Metabolic pathways;Glycerophospholipid metabolism	HMDB0116665;PW_C076283	M+Na	C35H69O10P	7.4149	C00344	pos	Lipids	Phospholipids	Metabolism;Metabolism	Global and overview maps;Lipid metabolism	Lipids and lipid-like molecules	Glycerophospholipids	703.4519557	0.042806621	0	30.6	-0.147058568	-	Glycerophosphoglycerols	4.725	4.984	5.353	4.847	5.28	5.173	5.12	4.886	5.308	5.391	5.081	5.242	5.316	4.788	5.304	5.254	5.207	5.179	5.513	4.827	4.717	4.695	4.732
pos_2220	2,5-Heptadien-1-ol	metab_1351	B(ii)	-	-	HMDB0040339	M+H-H2O	C7H12O	7.4149	-	pos	-	-	-	-	Lipids and lipid-like molecules	Fatty Acyls	95.0858005	0.04717367	0	32.4	2.442215927	62237-90-5	Fatty alcohols	5.36	5.337	5.344	5.33	5.3	5.32	5.372	5.375	5.372	5.396	5.359	5.346	5.412	5.37	5.388	5.405	5.43	5.405	5.398	5.407	5.32	5.333	5.36
pos_2249	DG(18:3(9Z,12Z,15Z)/15:0/0:0)	metab_1380	B(ii)	-	-	HMDB0007300;PW_C003351	M+H-H2O	C36H64O5	7.265	C00165	pos	-	-	-	-	Lipids and lipid-like molecules	Fatty Acyls	559.4706421	0.297408674	0	43.4	-2.506249172	-	Lineolic acids and derivatives	5.163	5.127	5.54	5.152	5.021	5.172	4.737	5.5	5.099	4.964	4.604	3.989	5.142	5.274	4.885	5.824	5.665	5.152	5.601	5.546	4.948	5.121	5.217
pos_225	Propionylcarnitine	metab_1381	B(i)	-	-	HMDB0000824;PW_C000658;LMFA07070105	M+H-2H2O, M+H	C10H19NO4	1.8137	C03017	pos	-	-	-	-	Lipids and lipid-like molecules	Fatty Acyls	218.1381978	0.028613125	71	0	-2.241698773	17298-37-2;20064-19-1	Fatty acid esters	5.457	5.238	5.249	5.314	5.359	5.191	5.249	5.295	5.241	5.246	5.858	5.821	6.017	5.879	5.866	5.89	5.785	5.804	5.846	5.791	5.647	5.672	5.66
pos_2255	(R)-1-O-[b-D-Apiofuranosyl-(1->2)-b-D-glucopyranoside]-1,3-octanediol	metab_1387	B(ii)	-	-	HMDB0032798	M+H-H2O	C21H40O9	7.2336	-	pos	-	-	-	-	Lipids and lipid-like molecules	Fatty Acyls	419.260218	0.011968016	0	39.6	-8.542124299	-	Fatty alcohols	7.057	7.055	7.024	7.037	7.009	7.013	7.076	7.095	7.086	7.092	7.047	7.057	7.087	7.074	7.069	7.089	7.105	7.088	7.114	7.099	7.042	7.051	7.051
pos_2258	Muricatacin	metab_1390	B(ii)	-	-	LMFA05000682;HMDB0038685	2M+Na	C17H32O3	7.2256	-	pos	-	-	-	-	Lipids and lipid-like molecules	Fatty Acyls	591.4561623	0.116717737	0	31.4	-5.889791646	134698-86-5	Fatty alcohols	4.889	4.967	5.608	5.044	4.682	4.807	4.548	5.399	4.66	4.892	4.386	4.48	5.156	5.467	4.851	6.088	5.895	5.381	5.819	5.85	5.068	5.153	5.165
pos_2271	Serratol	metab_1405	B(ii)	-	-	HMDB0039827	M+CH3OH+H	C20H34O	7.147	-	pos	-	-	-	-	Lipids and lipid-like molecules	Prenol lipids	323.293474	0.072419368	0	35.7	-3.386302027	67814-27-1	Diterpenoids	5.577	5.585	5.574	5.598	5.509	5.583	5.596	5.683	5.624	5.687	5.527	5.578	5.675	5.673	5.606	5.736	5.668	5.629	5.725	5.678	5.495	5.558	5.53
pos_228	Threoninyl-Gamma-glutamate	metab_1414	B(ii)	-	-	HMDB0029075	M+H-2H2O, M+Na	C9H17N3O5	2.5315	-	pos	-	-	-	-	Organic acids and derivatives	Carboxylic acids and derivatives	212.1025041	0.027190858	0	59.4	-1.876121431	-	Amino acids, peptides, and analogues	5.95	5.88	5.834	5.861	5.896	5.905	5.833	5.801	5.878	5.795	5.928	5.927	5.869	5.921	5.944	5.945	5.875	5.929	5.859	5.927	5.874	5.892	5.897
pos_2286	1-Palmitoyl Lysophosphatidic Acid	metab_1421	B(i)	-	-	-	M+Na	C19H39O7P	7.0996	-	pos	-	-	-	-	-	-	433.2312784	0.089171126	47.8	0	-3.126269691	-	-	5.266	5.178	5.367	5.218	4.86	5.534	5.448	5.477	5.304	5.368	6.446	6.371	6.768	6.154	6.399	6.216	6.317	6.452	6.244	6.439	6.247	6.231	6.303
pos_2289	DG(20:4(8Z,11Z,14Z,17Z)-2OH(5S,6R)/0:0/i-16:0)	metab_1424	B(ii)	-	-	HMDB0299291	M+Na	C39H68O7	7.0918	-	pos	-	-	-	-	Not Available	Not Available	671.4837258	0.15072601	0	52.4	-3.083118968	-	Not Available	6.558	6.491	6.324	6.552	6.361	6.566	6.723	6.714	6.682	6.731	6.627	6.418	6.546	6.512	6.556	6.419	6.617	6.65	6.556	6.588	6.495	6.576	6.627
pos_2291	Boldenone	metab_1427	B(ii)	-	-	HMDB0249339	2M+Na	C19H26O2	7.0918	C14502	pos	-	-	-	-	Lipids and lipid-like molecules	Steroids and steroid derivatives	595.3797807	0.032602604	0	56.1	6.988041827	846-48-0	Androstane steroids	5.065	4.854	5.434	4.979	5.176	5.179	4.94	5.074	4.904	5.282	5.2	5.154	5.163	5.126	5.162	4.984	5.054	5.172	5.13	5.189	5.065	5.075	5.093
pos_2294	7a,12a-Dihydroxy-cholestene-3-one	metab_1430	B(ii)	-	-	HMDB0002197;PW_C001482	M+CH3OH+H	C27H44O3	7.0918	C05457	pos	-	-	-	-	Lipids and lipid-like molecules	Steroids and steroid derivatives	449.3587619	0.056386278	0	33.3	-9.066273288	-	Cholestane steroids	8.478	8.438	8.37	8.335	8.315	8.516	8.569	8.518	8.479	8.51	8.525	8.479	8.514	8.451	8.532	8.497	8.514	8.527	8.524	8.498	8.529	8.558	8.578
pos_2295	21-Desacetyl Deflazacort	metab_1431	B(ii)	-	-	HMDB0245604	M+ACN+H	C23H29NO5	7.0918	-	pos	-	-	-	-	Lipids and lipid-like molecules	Steroids and steroid derivatives	441.2419281	0.066455565	0	43.4	8.841460183	-	Hydroxysteroids	7.055	7.013	6.956	6.909	6.874	7.093	7.144	7.082	7.055	7.065	7.126	7.043	7.091	7.032	7.099	7.059	7.114	7.103	7.087	7.085	7.054	7.082	7.112
pos_2300	LysoPC(18:1(11Z)/0:0)	metab_1438	B(ii)	map00564	Glycerophospholipid metabolism	HMDB0010385	M+Na	C26H52NO7P	7.0521	C04230	pos	Lipids	Phospholipids	Metabolism	Lipid metabolism	Lipids and lipid-like molecules	Glycerophospholipids	544.3357321	0.071742298	0	85.1	-3.123026298	-	Glycerophosphocholines	6.331	6.591	6.61	6.357	6.368	5.866	6.025	5.795	5.557	5.702	3.969	4.279	3.972	3.954	4.071	5.46	5.511	4.656	5.437	4.654	5.939	5.913	5.975
pos_2337	Quinapril	metab_1476	B(ii)	-	-	HMDB0015019;PW_C009334	M+CH3OH+H	C25H30N2O5	6.9413	C07398	pos	-	-	-	-	Organic acids and derivatives	Carboxylic acids and derivatives	471.2523571	0.041593561	0	40.6	7.744789639	85441-61-8	Amino acids, peptides, and analogues	6.138	6.094	6.09	5.992	5.984	6.164	6.215	6.135	6.14	6.121	6.211	6.138	6.191	6.095	6.211	6.143	6.184	6.179	6.185	6.166	6.149	6.161	6.184
pos_2343	4-(2,6,6-Trimethyl-1-cyclohexen-1-yl)-2-butanone	metab_1483	B(ii)	-	-	HMDB0032913	M+NH4	C13H22O	6.9413	C03527	pos	-	-	-	-	Lipids and lipid-like molecules	Prenol lipids	212.2004009	0.039406101	0	52.7	-2.523464919	17283-81-7	Sesquiterpenoids	4.993	4.918	5.092	4.912	4.951	5.002	5.079	5.029	4.997	5.047	5.046	4.985	5.07	4.981	5.02	4.949	4.938	5.018	5.014	4.957	4.974	4.998	4.965
pos_2347	PC(18:1/0:0)	metab_1487	B(i)	-	-	LMGP01050029;LMGP01050030;LMGP01050032	M+H	C26H52NO7P	6.9334	-	pos	-	-	-	-	-	-	522.3540486	0.069431282	73.5	0	-2.622980543	-	-	6.689	6.907	6.944	6.753	6.747	6.239	6.362	6.297	6.164	6.172	5.477	5.324	5.155	5.834	5.696	6.222	6.238	5.693	6.168	5.836	6.348	6.397	6.405
pos_2360	Isolithocholic acid	metab_1502	B(ii)	-	-	LMST04010004;HMDB0000717	M+NH4	C24H40O3	6.9016	C17658	pos	-	-	-	-	Lipids and lipid-like molecules	Steroids and steroid derivatives	394.3306525	0.112141273	0	47.6	-2.440117989	1534-35-6	Bile acids, alcohols and derivatives	4.131	4.485	4.926	4.553	3.729	4.302	3.794	4.591	3.835	4.176	4.367	3.748	4.508	4.798	4.455	5.394	5.275	4.791	5.184	5.272	4.785	4.793	4.702
pos_239	Nolatrexed	metab_1534	B(ii)	-	-	HMDB0255698	M+H, M+Na	C14H12N4OS	2.7628	-	pos	-	-	-	-	Organoheterocyclic compounds	Diazanaphthalenes	285.0818027	0.046030634	0	38.6	4.732016614	-	Benzodiazines	5.077	5.22	5.135	5.254	5.101	5.187	5.35	5.219	5.272	5.251	5.003	5.01	4.972	5.034	5.011	5.632	5.528	5.527	5.493	5.5	5.267	5.235	5.231
pos_24	(3S,8aS)-3-[(1R)-1-Hydroxyethyl]hexahydropyrrolo[1,2-a]pyrazine-1,4-Dione	metab_1545	B(i)	-	-	-	M+H, M+ACN+H, M+CH3OH+H, M+H-H2O	C9H14N2O3	2.7946	-	pos	-	-	-	-	-	-	199.1073487	0.027441807	39.9	0	-1.867957867	-	-	5.945	5.869	5.86	5.823	5.867	5.85	5.815	5.875	5.89	5.836	5.779	5.766	5.76	5.788	5.781	5.856	5.83	5.808	5.804	5.836	5.805	5.822	5.828
pos_2410	Arctiol	metab_1558	B(ii)	-	-	HMDB0301955	M+NH4	C16H28O	6.7906	-	pos	-	-	-	-	Lipids and lipid-like molecules	Prenol lipids	254.2471304	0.040672688	0	59.3	-3.008576765	-	Sesquiterpenoids	5.931	5.879	6.044	5.843	5.88	5.907	6.033	5.979	5.903	5.954	5.944	5.893	5.941	5.889	5.912	5.958	5.94	5.991	5.969	5.881	5.921	5.957	5.943
pos_2412	Anisperimus	metab_1560	B(ii)	-	-	HMDB0248445	M+H	C18H39N7O3	6.7826	-	pos	-	-	-	-	Organic acids and derivatives	Carboxylic acids and derivatives	402.32031	0.06651436	0	36.6	3.97557916	-	Amino acids, peptides, and analogues	5.605	5.63	5.581	5.614	5.557	5.632	5.734	5.733	5.726	5.772	5.674	5.696	5.717	5.739	5.727	5.74	5.745	5.744	5.751	5.749	5.661	5.717	5.706
pos_2435	Cetyl recinoleate	metab_1585	B(ii)	-	-	HMDB0249839	M+NH4	C34H66O3	6.7351	-	pos	-	-	-	-	Lipids and lipid-like molecules	Fatty Acyls	540.533749	0.175259705	0	31.9	-2.435458137	-	Fatty acid esters	5.386	4.955	5.432	5.402	5.13	5.257	5.381	5.548	5.115	5.584	5.638	5.601	5.522	5.67	5.547	5.489	5.604	5.502	5.631	5.526	5.577	5.7	5.727
pos_2450	Obtusilactone A	metab_1602	B(ii)	-	-	HMDB0030960	M+Na	C19H32O3	6.7112	-	pos	-	-	-	-	Organoheterocyclic compounds	Tetrahydrofurans	331.2237837	0.060006627	0	56	-1.887571258	56522-15-7	Not Available	3.177	3.148	3.125	3.587	3.107	3.159	3.172	3.204	3.528	3.203	4.944	4.73	5.59	5.101	4.759	3.184	3.199	4.657	3.196	5.235	4.046	4.095	4.087
pos_2453	Polidocanol	metab_1605	B(ii)	-	-	HMDB0249382;HMDB0256665;HMDB0244942;HMDB0251574	M+NH4	C30H62O10	6.7032	C13493	pos	-	-	-	-	Organic oxygen compounds	Organooxygen compounds	600.4664864	0.040232282	0	43.1	-2.811201121	3055-99-0	Ethers	6.156	6.183	6.173	6.152	6.112	6.22	6.229	6.259	6.229	6.22	6.186	6.157	6.221	6.18	6.193	6.275	6.309	6.233	6.249	6.313	6.202	6.237	6.222
pos_2455	(S)-10,16-Dihydroxyhexadecanoic acid	metab_1607	B(ii)	map00073	Cutin, suberine and wax biosynthesis	HMDB0037798	M+ACN+Na	C16H32O4	6.7032	C08285	pos	-	-	Metabolism	Lipid metabolism	Lipids and lipid-like molecules	Fatty Acyls	352.2447872	0.234537167	0	30.3	-3.61533537	69232-67-3	Fatty acids and conjugates	4.848	3.633	3.61	3.591	3.592	5.592	4.964	5.642	4.654	5.203	5.218	3.611	4.022	3.625	3.644	3.669	4.033	4.313	3.681	4.848	4.675	4.851	4.695
pos_2467	LysoPA(18:2(9Z,12Z)/0:0)	metab_1620	B(ii)	-	-	HMDB0007856	M+Na	C21H39O7P	6.6795	-	pos	-	-	-	-	Lipids and lipid-like molecules	Glycerophospholipids	457.2312547	0.097654227	0	68.5	-3.007970685	-	Glycerophosphates	5.699	5.749	5.535	5.749	5.386	5.466	5.782	5.272	5.579	5.418	5.357	5.273	5.278	5.52	5.503	5.453	5.274	5.328	5.217	5.119	5.457	5.485	5.54
pos_247	Hydroxyphenyllactic acid	metab_1623	B(ii)	-	-	HMDB0000755	M+NH4, M+ACN+H	C9H10O4	2.8744	C03672	pos	-	-	-	-	Phenylpropanoids and polyketides	Phenylpropanoic acids	224.0912441	0.0341371	0	49.5	-2.692856678	306-23-0	Not Available	5.239	5.109	5.129	5.069	5.169	5.203	5.078	5.223	5.153	5.155	5.123	5.06	5.039	5.091	5.144	5.214	5.219	5.156	5.217	5.218	5.126	5.148	5.155
pos_2481	Geranyl Acetate	metab_1636	B(i)	-	-	HMDB0035157;MJDBOTE0001728	M+NH4	C12H20O2	6.6635	C09861	pos	-	-	-	-	Lipids and lipid-like molecules	Fatty Acyls	214.1796264	0.292858792	38.3	0	-2.696789035	105-87-3	Fatty alcohol esters	3.326	4.324	3.249	3.231	3.341	5.1	4.451	5.011	3.718	3.938	4.19	3.25	4.362	3.264	3.284	4.301	4.102	3.311	3.32	3.687	4.365	4.275	4.099
pos_2485	Cer(d18:0/14:0)	metab_1640	B(ii)	-	-	HMDB0011759;LMSP02020016	M+H	C32H65NO3	6.6556	-	pos	-	-	-	-	Lipids and lipid-like molecules	Sphingolipids	512.5021932	0.050447619	0	39.4	-2.987663695	-	Ceramides	6.011	5.76	6.018	5.978	5.757	6.008	6.086	6.18	6.04	6.168	6.215	6.216	6.24	6.241	6.146	6.208	6.197	6.116	6.198	6.145	6.062	6.094	6.105
pos_2490	Linoleic Acid	metab_1646	B(i)	map01100;map00591;map01040	Metabolic pathways;Linoleic acid metabolism;Biosynthesis of unsaturated fatty acids	PW_C000530;LMFA01030120;HMDB0247706;HMDB0000673;HMDB0006270;MJDBOTE0000548	M+NH4	C18H32O2	6.6476	C01595	pos	Lipids	Fatty acids	Metabolism;Metabolism;Metabolism	Global and overview maps;Lipid metabolism;Lipid metabolism	Lipids and lipid-like molecules	Fatty Acyls	298.2731496	0.022717852	58.6	0	-3.233527527	60-33-3;506-21-8	Lineolic acids and derivatives	6.142	5.831	5.727	5.77	5.715	5.755	5.966	5.875	5.941	6.033	5.974	5.871	5.782	5.745	5.868	5.75	5.912	5.858	5.835	5.919	5.885	5.897	5.905
pos_2492	Methandriol	metab_1648	B(ii)	-	-	HMDB0254517;LMST02020012	M+CH3OH+H	C20H32O2	6.6476	C14493	pos	-	-	-	-	Lipids and lipid-like molecules	Steroids and steroid derivatives	337.2726439	0.026777108	0	49.5	-3.541844018	521-10-8	Androstane steroids	6.719	6.917	6.75	6.77	6.685	6.368	6.608	6.32	6.432	6.361	6.306	6.25	6.281	6.338	6.373	6.344	6.343	6.308	6.328	6.244	6.516	6.539	6.527
pos_25	Lactulose	metab_1656	B(i)	-	-	HMDB0000740	M+Na, M+K, 2M+Na, 2M+K	C12H22O11	0.9341	C07064	pos	-	-	-	-	Organic oxygen compounds	Organooxygen compounds	365.1042884	0.021077196	51.8	0	-3.343323706	4618-18-2	Carbohydrates and carbohydrate conjugates	8.418	8.337	8.3	8.255	8.34	8.312	8.274	8.337	8.339	8.286	8.472	8.454	8.447	8.427	8.493	8.356	8.379	8.478	8.422	8.488	8.367	8.385	8.38
pos_250	Trans-Zeatin	metab_1657	B(i)	map01100;map01110	Metabolic pathways;Biosynthesis of secondary metabolites	HMDB0012204	M+H, M+Na	C10H13N5O	2.914	C00371	pos	-	-	Metabolism;Metabolism	Global and overview maps;Global and overview maps	Organoheterocyclic compounds	Imidazopyrimidines	220.1174759	0.03778202	37.4	0	-8.26312655	1637-39-4	Purines and purine derivatives	5.435	5.588	5.594	5.592	5.512	4.806	4.392	4.657	4.544	4.537	5.418	5.339	5.43	5.734	5.328	5.516	5.421	4.884	5.252	5.253	5.348	5.356	5.38
pos_2502	Gingerglycolipid B	metab_1660	B(ii)	-	-	HMDB0041094	M+Na	C33H58O14	6.6157	-	pos	-	-	-	-	Lipids and lipid-like molecules	Glycerolipids	701.3703559	0.068175356	0	76.1	-2.242491261	88168-90-5	Glycosylglycerols	5.483	5.62	5.892	5.439	4.662	5.532	5.906	5.689	5.794	5.762	6.265	5.864	6.588	6.745	6.52	6.971	6.951	6.577	6.817	6.871	6.392	6.435	6.45
pos_2506	Tetranor-PGEM	metab_1664	B(ii)	-	-	HMDB0253059;LMFA03010032	M+H	C16H24O7	6.6157	-	pos	-	-	-	-	Organic acids and derivatives	Keto acids and derivatives	329.1584742	0.111345057	0	50.2	-3.063727702	-	Medium-chain keto acids and derivatives	5.445	5.472	5.359	5.342	5.258	5.473	5.548	5.489	5.538	5.501	5.565	5.566	5.613	5.551	5.613	5.578	5.636	5.64	5.592	5.646	5.494	5.507	5.582
pos_2510	DG(8:0/i-13:0/0:0)	metab_1669	B(ii)	-	-	HMDB0092909;PW_C064418	M+H-H2O	C24H46O5	6.6078	C00165	pos	-	-	-	-	Lipids and lipid-like molecules	Glycerolipids	397.3302211	0.012737401	0	31.5	-2.450197668	-	Diradylglycerols	4.938	4.909	4.886	4.868	4.868	5.678	4.933	5.15	5.153	5.09	5.794	5.767	5.987	5.977	5.688	6.099	6.071	6.072	6.002	6.05	5.645	5.634	5.638
pos_2527	9-Hydroxylinoleic acid	metab_1687	B(ii)	map00591	Linoleic acid metabolism	HMDB0004670;HMDB0062652;HMDB0247599	M+H-2H2O	C18H32O3	6.5919	C14767	pos	-	-	Metabolism	Lipid metabolism	Lipids and lipid-like molecules	Fatty Acyls	261.2205887	0.029705254	0	54.9	-2.373939803	73543-67-6;98524-19-7	Lineolic acids and derivatives	5.745	5.558	5.522	5.504	5.398	5.586	5.614	5.583	5.566	5.613	5.76	5.659	5.623	5.637	5.64	5.765	5.733	5.612	5.669	5.651	5.629	5.654	5.637
pos_2538	Linolenelaidic acid	metab_1699	B(ii)	map01100;map00592;map01110;map01040	Metabolic pathways;alpha-Linolenic acid metabolism;Biosynthesis of secondary metabolites;Biosynthesis of unsaturated fatty acids	LMFA01030153;HMDB0030964	2M+H	C18H30O2	6.5679	C06427	pos	Lipids	Fatty acids	Metabolism;Metabolism;Metabolism;Metabolism	Global and overview maps;Lipid metabolism;Global and overview maps;Lipid metabolism	Lipids and lipid-like molecules	Fatty Acyls	557.4549825	0.04317395	0	73.4	-2.613648804	28290-79-1	Lineolic acids and derivatives	5.693	5.852	5.07	5.327	4.977	4.684	5.242	3.565	5.159	5.316	5.682	5.6	5.635	5.853	5.876	5.493	5.29	6.207	5.587	5.958	5.557	5.589	5.591
pos_2554	5-Hydroxycapsanthin-5,6-epoxide	metab_1717	B(ii)	-	-	HMDB0302460	M+NH4	C39H54O5	6.5519	-	pos	-	-	-	-	Lipids and lipid-like molecules	Prenol lipids	620.4349835	0.050363438	0	68	6.695145851	-	Triterpenoids	6.58	6.567	6.549	6.555	6.566	6.581	6.636	6.65	6.645	6.641	6.561	6.601	6.61	6.573	6.613	6.61	6.65	6.609	6.637	6.605	6.586	6.616	6.629
pos_2564	PS(15:0/15:0)	metab_1728	B(ii)	map01100;map00564;map01110;map00260	Metabolic pathways;Glycerophospholipid metabolism;Biosynthesis of secondary metabolites;Glycine, serine and threonine metabolism	HMDB0112280;PW_C057114;LMGP03010982	M+H	C36H70NO10P	6.536	C02737	pos	Lipids	Phospholipids	Metabolism;Metabolism;Metabolism;Metabolism	Global and overview maps;Lipid metabolism;Global and overview maps;Amino acid metabolism	Lipids and lipid-like molecules	Glycerophospholipids	708.4871428	0.105950762	0	75.5	8.667807765	-	Glycerophosphoserines	5.933	5.911	5.86	5.904	5.96	5.958	6.013	5.99	6.018	5.996	5.957	5.943	5.977	5.938	5.968	5.994	6.037	6.032	6.06	5.984	5.933	5.974	6.024
pos_2569	RIOPROSTIL	metab_1733	B(ii)	-	-	HMDB0257238	M+NH4	C21H38O4	6.536	-	pos	-	-	-	-	Lipids and lipid-like molecules	Fatty Acyls	372.3095337	0.192673844	0	43.3	-3.673788925	-	Fatty alcohols	3.473	3.445	3.422	3.404	3.404	3.456	3.469	3.486	3.467	3.806	5.189	5.528	5.607	5.309	5.034	4.823	4.89	4.97	4.694	5.165	4.877	4.751	4.728
pos_2571	N-Lactoylisoleucine	metab_1736	B(ii)	-	-	HMDB0062180	M+H	C10H18O4	6.536	-	pos	-	-	-	-	Organic acids and derivatives	Keto acids and derivatives	203.1273334	0.004922214	0	42.5	-2.23672512	-	Medium-chain keto acids and derivatives	4.815	4.826	4.692	4.662	4.589	4.74	4.794	4.793	4.784	4.939	5.101	5.31	5.245	5.147	5.081	4.934	5.05	5.06	4.96	5.012	5.047	5.049	5.045
pos_2574	Tridihexethyl	metab_1739	B(ii)	-	-	HMDB0014648	M+2Na-H	C21H36NO+	6.5281	C07861	pos	-	-	-	-	Organic nitrogen compounds	Organonitrogen compounds	363.2495349	0.036450709	0	53.8	-4.14662431	60-49-1	Amines	5.619	5.605	5.249	5.303	4.377	5.321	5.38	5.499	5.427	6.593	7.082	7.406	7.363	7.17	6.922	6.68	6.71	6.975	6.735	6.969	6.769	6.785	6.8
pos_2582	9-Octadecenamide	metab_1748	B(ii)	-	-	HMDB0247607;HMDB0002117	M+Na	C18H35NO	6.5202	C19670	pos	-	-	-	-	Lipids and lipid-like molecules	Fatty Acyls	304.2625774	0.023581371	0	58.8	5.30426096	301-02-0	Fatty amides	4.756	5.091	5.533	5.02	4.825	4.93	4.967	5.302	4.624	4.871	5.015	4.43	5.146	5.368	5.274	5.8	5.702	5.396	5.649	5.643	5.295	5.314	5.311
pos_2612	Palmitic amide	metab_1782	B(ii)	-	-	HMDB0012273	M+Na	C16H33NO	6.4807	-	pos	-	-	-	-	Lipids and lipid-like molecules	Fatty Acyls	278.2470555	0.01047705	0	42.1	6.346933939	629-54-9	Fatty amides	6.396	6.198	6.218	6.05	6.08	6.135	6.185	6.183	6.081	6.151	6.329	6.201	6.113	6.141	6.142	6.207	6.151	6.109	6.152	6.071	6.171	6.168	6.177
pos_2614	GPEtn(18:3/18:1)	metab_1784	B(i)	map01100;map00564;map01110;map00563;map04136;map04138	Metabolic pathways;Glycerophospholipid metabolism;Biosynthesis of secondary metabolites;Glycosylphosphatidylinositol (GPI)-anchor biosynthesis;Autophagy - other;Autophagy - yeast	HMDB0009150;HMDB0009158;HMDB0009157;HMDB0009124;HMDB0009125	M+H	C41H74NO8P	6.4727	C00350	pos	Lipids	Phospholipids	Metabolism;Metabolism;Metabolism;Metabolism;Cellular Processes;Cellular Processes	Global and overview maps;Lipid metabolism;Global and overview maps;Glycan biosynthesis and metabolism;Transport and catabolism;Transport and catabolism	Lipids and lipid-like molecules	Glycerophospholipids	740.5202697	0.150025668	99.3	0	-2.99076987	-	Glycerophosphoethanolamines	7.248	7.43	7.199	7.499	7.384	4.456	7.257	7.441	7.257	7.196	7.22	7.276	7.29	6.941	7.294	7.345	7.123	7.291	7.204	7.188	5.907	6.009	5.895
pos_2626	Tetraethylene glycol monododecyl ether	metab_1797	B(ii)	-	-	HMDB0246913	M+ACN+H	C20H42O5	6.457	-	pos	-	-	-	-	Organic oxygen compounds	Organooxygen compounds	404.3364178	0.046193313	0	45.6	-1.74491498	-	Ethers	5.104	5.075	5.053	5.034	5.034	5.914	5.299	5.668	5.428	5.422	5.35	5.054	5.663	5.75	5.429	6.316	6.24	5.866	6.089	6.066	5.696	5.708	5.735
pos_2627	Paullinic acid	metab_1798	B(ii)	-	-	LMFA01030367;HMDB0035159	M+Na	C20H38O2	6.457	C21946	pos	-	-	-	-	Lipids and lipid-like molecules	Fatty Acyls	333.2777466	0.065522636	0	35.6	4.336258515	17735-94-3	Fatty acids and conjugates	3.724	3.859	3.673	3.654	3.655	5.469	4.989	5.281	4.966	4.95	4.847	4.803	5.291	5.293	4.996	5.94	5.883	5.501	5.737	5.727	5.245	5.26	5.299
pos_2635	Prostaglandin D3	metab_1807	B(ii)	-	-	LMFA03010142;HMDB0003034	M+H-H2O	C20H30O5	6.4491	C13802	pos	-	-	-	-	Lipids and lipid-like molecules	Fatty Acyls	333.2025789	0.083469146	0	38.2	-9.870847018	71902-47-1	Eicosanoids	4.621	3.574	3.552	4.571	3.741	4.637	4.945	5.037	4.85	4.866	5.549	5.457	5.714	5.722	5.617	5.196	5.152	5.33	5.139	5.422	5.235	5.292	5.305
pos_2640	24-Hydroxytetracosanoic acid	metab_1813	B(ii)	-	-	HMDB0302964	M+NH4	C24H48O3	6.4412	-	pos	-	-	-	-	Lipids and lipid-like molecules	Fatty Acyls	402.3931421	0.022219662	0	67.2	-2.676636052	-	Fatty acids and conjugates	6.144	6.157	6.207	6.001	6.16	5.966	5.982	6.217	5.934	6.228	6.256	6.064	5.921	6.019	6.11	6.002	6.084	6.242	6.237	6.262	6.014	6.025	6.033
pos_2650	1,2,3,4-Tetrahydronaphthalene	metab_1824	B(ii)	-	-	HMDB0244120	M+ACN+H	C10H12	6.4332	C14114	pos	-	-	-	-	Benzenoids	Tetralins	174.127367	0.055114684	0	56.5	-2.716879582	119-64-2	Not Available	5.247	5.222	5.2	5.206	5.149	5.202	5.24	5.231	5.26	5.237	5.159	5.19	5.207	5.128	5.145	5.202	5.167	5.128	5.141	5.157	5.195	5.158	5.15
pos_2654	Glycylprolylarginine	metab_1828	B(ii)	-	-	HMDB0252828	M+H-H2O	C13H24N6O4	6.4254	-	pos	-	-	-	-	Organic acids and derivatives	Carboxylic acids and derivatives	311.1816704	0.014091903	0	34.2	-2.878479144	-	Amino acids, peptides, and analogues	6.006	5.963	5.917	5.939	5.916	5.989	6.054	6.016	6.017	6.035	5.987	5.998	6.023	5.985	6.03	6.042	6.041	6.022	6.026	5.996	6.004	6.012	6.016
pos_2656	2-(Methylthio)benzothiazole	metab_1830	B(i)	-	-	HMDB0303335	M+H	C8H7NS2	6.4254	C10910	pos	-	-	-	-	Organoheterocyclic compounds	Benzothiazoles	182.0088242	0.012481066	92.2	0	-2.449968877	-	Not Available	5.115	5.109	5.016	5.214	5.045	5.482	5.18	5.11	5.226	5.162	5.049	5.087	5.088	5.056	5.076	5.164	5.192	5.115	5.111	5.17	5.157	5.146	5.151
pos_2669	Arachidoyl Ethanolamide	metab_1844	B(i)	-	-	HMDB0248559	M+H	C22H45NO2	6.3935	-	pos	-	-	-	-	Organic nitrogen compounds	Organonitrogen compounds	356.3511981	0.017119327	36.8	0	-3.118077705	-	Amines	6.227	6.162	6.121	6.164	6.101	6.006	6.018	6.139	5.986	6.193	6.154	6.004	5.958	6.041	6.053	6.013	6.069	6.168	6.167	6.182	5.983	5.986	5.997
pos_2671	PA(16:1(9Z)/14:1(9Z))	metab_1847	B(ii)	map01100;map00564;map01110;map00561;map04070	Metabolic pathways;Glycerophospholipid metabolism;Biosynthesis of secondary metabolites;Glycerolipid metabolism;Phosphatidylinositol signaling system	HMDB0114853;LMGP10010202;PW_C062271	M+Na	C33H61O8P	6.3858	C00416	pos	Lipids	Phospholipids	Metabolism;Metabolism;Metabolism;Metabolism;Environmental Information Processing	Global and overview maps;Lipid metabolism;Global and overview maps;Lipid metabolism;Signal transduction	Lipids and lipid-like molecules	Glycerophospholipids	639.3985206	0.060112564	0	45.1	-1.793708879	-	Glycerophosphates	5.964	5.967	6.005	5.976	5.92	5.915	6.032	5.928	6.035	6.01	5.622	5.46	5.64	5.435	5.677	5.933	5.972	5.934	5.959	5.862	5.751	5.801	5.765
pos_2672	Deoxycholylthreonine	metab_1848	B(ii)	-	-	HMDB0242445	M+Na	C28H47NO6	6.3858	-	pos	-	-	-	-	Not Available	Not Available	516.3304055	0.073824058	0	30.3	1.716090242	-	Not Available	6.33	6.232	6.306	6.238	6.228	6.214	6.343	6.247	6.33	6.34	6.118	5.973	6.133	6.046	6.069	6.254	6.174	6.27	6.294	6.188	5.994	6.052	6.049
pos_2673	Deltaline	metab_1849	B(ii)	-	-	HMDB0250984	M+H-2H2O	C27H41NO8	6.3858	C08679	pos	-	-	-	-	Lipids and lipid-like molecules	Prenol lipids	472.2680708	0.067707405	0	47.4	-2.549846087	6836/11/9	Diterpenoids	5.989	5.9	5.848	5.765	5.694	5.869	6.007	5.882	5.975	5.931	5.642	5.44	5.65	5.509	5.644	5.846	5.815	5.884	5.937	5.815	5.652	5.674	5.71
pos_2677	N,N'-Dicyclohexylurea	metab_1853	B(i)	-	-	HMDB0244166	M+H	C13H24N2O	6.3858	-	pos	-	-	-	-	Organic acids and derivatives	Organic carbonic acids and derivatives	225.1955952	0.01460527	53.7	0	-2.429496059	-	Ureas	6.675	6.663	6.638	6.64	6.622	6.673	6.724	6.705	6.697	6.693	6.636	6.626	6.648	6.623	6.664	6.693	6.714	6.686	6.672	6.685	6.677	6.69	6.685
pos_2681	11,17-Dihydroxy-3,20-dioxopregn-4-en-21-yl acetate	metab_1857	B(ii)	-	-	HMDB0244374	M+ACN+H	C23H32O6	6.3778	-	pos	-	-	-	-	Lipids and lipid-like molecules	Steroids and steroid derivatives	446.2523881	0.058586636	0	59.1	-3.280864403	-	Pregnane steroids	7.059	6.977	6.939	6.836	6.798	6.987	7.094	6.994	7.047	6.986	6.677	6.542	6.661	6.559	6.696	6.873	6.864	6.9	6.967	6.805	6.687	6.719	6.737
pos_2683	Arachidic acid	metab_1859	B(ii)	map01040	Biosynthesis of unsaturated fatty acids	HMDB0002212;LMFA01010020	M+NH4	C20H40O2	6.3778	C06425	pos	Lipids	Fatty acids	Metabolism	Lipid metabolism	Lipids and lipid-like molecules	Fatty Acyls	330.3356231	0.035882638	0	54.6	-3.307425031	506-30-9	Fatty acids and conjugates	6.794	6.747	6.809	6.675	6.725	6.596	6.627	6.869	6.609	6.83	6.777	6.549	6.496	6.572	6.647	6.613	6.699	6.811	6.789	6.875	6.607	6.631	6.637
pos_2689	2-(L-Menthoxy)ethanol	metab_1865	B(ii)	-	-	HMDB0303254	2M+NH4	C12H24O2	6.3698	-	pos	-	-	-	-	Lipids and lipid-like molecules	Prenol lipids	418.387921	0.111293983	0	36.7	-2.908729806	-	Monoterpenoids	5.903	5.855	5.791	5.923	5.795	5.521	5.554	5.754	5.556	5.778	5.786	5.555	5.567	5.599	5.744	5.771	5.78	5.865	5.828	5.897	5.48	5.569	5.565
pos_2690	M-Xylene	metab_1867	B(i)	map01100	Metabolic pathways	HMDB0059810	M+H	C8H10	6.3698	C07208	pos	-	-	Metabolism	Global and overview maps	Benzenoids	Benzene and substituted derivatives	107.0856643	0.036907414	85.1	0	1.296631454	108-38-3	Xylenes	5.273	5.276	5.264	5.221	5.192	5.176	5.265	5.217	5.256	5.346	5.326	5.268	5.356	5.304	5.267	5.297	5.251	5.337	5.343	5.306	5.17	5.195	5.165
pos_2691	1-Cyclohexene-1-carboxylic acid	metab_1868	B(ii)	-	-	HMDB0243852	M+H-2H2O	C7H10O2	6.3698	C12101	pos	-	-	-	-	Organic acids and derivatives	Carboxylic acids and derivatives	91.05455328	0.027191883	0	32.2	2.59114573	636-82-8	Carboxylic acids	5.624	5.654	5.604	5.606	5.565	5.545	5.64	5.597	5.633	5.709	5.755	5.727	5.779	5.754	5.706	5.706	5.653	5.726	5.72	5.718	5.608	5.626	5.604
pos_2692	Trans-Cinnamyl alcohol	metab_1869	B(ii)	map01110	Biosynthesis of secondary metabolites	HMDB0029698	M+H-H2O	C9H10O	6.362	C02394	pos	-	-	Metabolism	Global and overview maps	Phenylpropanoids and polyketides	Cinnamyl alcohols	117.0698869	0.077479223	0	38.2	0.076050082	4407-36-7	Not Available	4.964	5.007	4.975	4.943	4.924	4.944	5.023	4.972	4.955	5.027	5.15	5.11	5.188	5.146	5.117	5.071	5.107	5.103	5.124	5.097	4.973	5.023	4.96
pos_2705	3,7-Dimethyl-2E,6-octadienyl acetate	metab_1883	B(i)	-	-	LMFA07010189	M+H	C12H20O2	6.3461	C09861	pos	-	-	-	-	-	-	197.1532251	0.107589918	34.4	0	-1.943690116	-	-	4.479	4.665	4.453	4.779	4.561	3.761	3.897	3.792	3.982	4.739	5.372	5.34	5.338	5.343	5.271	4.931	4.754	4.979	4.823	5.046	4.99	4.987	5.067
pos_2707	Alpha-Campholonic acid	metab_1885	B(ii)	-	-	HMDB0301822	M+CH3OH+H	C10H16O3	6.3461	-	pos	-	-	-	-	Lipids and lipid-like molecules	Prenol lipids	217.1429696	0.085288162	0	35.5	-2.531004177	-	Monoterpenoids	4.418	4.763	4.54	4.937	4.637	3.425	4.455	3.455	4.251	4.968	5.524	5.53	5.527	5.537	5.473	5.047	4.911	5.199	4.972	5.211	5.185	5.146	5.22
pos_2717	(3S)-3-hydroxycyclocitral	metab_1896	B(ii)	map00999	Biosynthesis of various plant secondary metabolites	HMDB0303972	M+H-H2O	C10H16O2	6.3382	C19731	pos	-	-	Metabolism	Biosynthesis of other secondary metabolites	Organic oxygen compounds	Organooxygen compounds	151.1114242	0.049977532	0	43.4	-1.88723354	-	Alcohols and polyols	5.06	5.093	4.848	5.096	5.031	4.526	5	4.812	4.851	5.072	5.497	5.478	5.49	5.526	5.423	5.102	4.98	5.153	5.063	5.228	5.197	5.226	5.24
pos_2732	R-Deprenyl N-Oxide	metab_1913	B(i)	-	-	-	M+Na	C13H17NO	6.3222	-	pos	-	-	-	-	-	-	226.1221029	0.291297449	40.9	0	9.196202453	-	-	5.3	5.378	5.378	5.32	5.386	5.302	5.323	5.343	5.312	5.239	5.164	5.022	5.205	5.043	5.132	5.252	5.282	5.201	5.226	5.201	5.383	5.189	5.165
pos_2750	Polyoxyethylene 40 monostearate	metab_1932	B(ii)	-	-	HMDB0032477	M+NH4	C20H40O3	6.2905	-	pos	-	-	-	-	Lipids and lipid-like molecules	Fatty Acyls	346.3305291	0.025917637	0	66.5	-3.172752202	9004-99-3	Fatty acid esters	6.649	6.593	6.335	6.76	6.519	6.187	6.184	6.263	6.218	6.385	6.383	6.408	6.4	6.341	6.459	6.617	6.585	6.479	6.594	6.531	6.33	6.347	6.351
pos_2751	Sulfadimidine	metab_1933	B(i)	-	-	HMDB0015522	M+H	C12H14N4O2S	6.2905	C19530	pos	-	-	-	-	Benzenoids	Benzene and substituted derivatives	279.092517	0.017002815	49.3	0	5.371913185	57-68-1	Benzenesulfonamides	6.593	6.579	6.524	6.551	6.544	6.573	6.604	6.604	6.592	6.614	6.541	6.542	6.591	6.546	6.585	6.569	6.601	6.582	6.582	6.59	6.567	6.574	6.582
pos_2753	Beta-Casomorphin (1-6)	metab_1935	B(ii)	-	-	HMDB0060168	M+2Na-H	C38H50N6O10	6.2825	-	pos	-	-	-	-	Lipids and lipid-like molecules	Fatty Acyls	795.3330591	0.060987829	0	80.2	4.067904061	-	Fatty acyl thioesters	6.266	6.247	6.176	6.143	6.143	6.274	6.496	6.353	6.295	6.232	6.037	6.253	6.18	6	5.945	6.269	6.114	6.246	6.342	6.174	6.185	6.202	6.237
pos_2755	7-(3,4-diethoxyphenyl)-3-[(4-fluorophenyl)methyl]thieno[3,2-d]pyrimidin-4-one	metab_1937	B(i)	-	-	-	M+H	C23H21FN2O3S	6.2825	-	pos	-	-	-	-	-	-	425.1348137	0.028798453	65	0	4.351285606	-	-	5.945	5.908	5.789	5.865	5.901	5.937	6.031	5.963	5.964	5.907	5.817	5.962	5.865	5.806	5.768	5.806	5.715	5.911	5.893	5.77	5.851	5.86	5.875
pos_2757	N-(8-Amino-1-carboxyoctyl)-alanyl-proline	metab_1939	B(ii)	-	-	HMDB0247737	M+Na	C17H31N3O5	6.2825	-	pos	-	-	-	-	Nucleosides, nucleotides, and analogues	Purine nucleosides	380.2127851	0.049138698	0	40.9	-7.856816127	-	Not Available	5.466	5.415	5.355	5.417	5.391	5.489	5.499	5.506	5.462	5.494	5.302	5.28	5.377	5.298	5.428	5.438	5.452	5.42	5.445	5.457	5.408	5.377	5.418
pos_276	20-Oxo-leukotriene E4	metab_1942	B(ii)	-	-	HMDB0012642;LMFA03020065	M+H, M+Na	C23H35NO6S	3.3417	-	pos	-	-	-	-	Lipids and lipid-like molecules	Fatty Acyls	454.2283715	0.045111881	0	31.3	5.706356674	-	Eicosanoids	5.715	5.636	5.569	5.512	5.66	5.731	5.585	5.737	5.786	5.653	5.695	5.692	5.504	5.601	5.693	5.644	5.714	5.622	5.585	5.723	5.643	5.683	5.664
pos_2762	N6-Methyl-2'-deoxyadenosine	metab_1945	B(ii)	-	-	HMDB0255300	M+NH4	C11H15N5O3	6.2747	C03795	pos	-	-	-	-	Nucleosides, nucleotides, and analogues	Purine nucleosides	283.1504605	0.025006584	0	40.4	-3.222760674	2002-35-9	Purine 2''-deoxyribonucleosides	6.049	6.012	5.961	6.006	5.959	6.015	6.043	6.055	6.037	6.047	5.987	5.977	6.031	5.993	6.035	6.052	6.051	6.045	6.033	6.057	6.01	5.999	6.02
pos_2773	Pyocyanin	metab_1957	B(ii)	map01100;map01110	Metabolic pathways;Biosynthesis of secondary metabolites	HMDB0256934	M+H	C13H10N2O	6.2588	C01748	pos	-	-	Metabolism;Metabolism	Global and overview maps;Global and overview maps	Organoheterocyclic compounds	Diazanaphthalenes	211.0860993	0.037892478	0	51.6	-2.332966923	85-66-5	Benzodiazines	5.647	5.851	5.763	5.784	5.73	5.849	5.823	5.869	5.811	5.811	5.645	5.499	5.665	5.688	5.577	5.754	5.764	5.677	5.667	5.74	5.719	5.742	5.752
pos_2774	4-Vinylcyclohexene	metab_1958	B(ii)	-	-	HMDB0246592	M+H	C8H12	6.2588	C19310	pos	-	-	-	-	Hydrocarbons	Unsaturated hydrocarbons	109.10131	0.06354263	0	37.8	1.232267281	100-40-3	Olefins	4.777	4.815	4.88	4.875	4.75	4.723	4.679	4.828	4.631	4.722	4.814	4.755	4.794	4.834	4.784	4.931	4.895	4.723	4.839	4.903	4.777	4.82	4.83
pos_2776	Heptadecanoic acid	metab_1960	B(ii)	-	-	HMDB0006497;HMDB0006210;LMFA01010017;HMDB0002259	M+NH4	C17H34O2	6.2508	-	pos	-	-	-	-	Lipids and lipid-like molecules	Fatty Acyls	288.2887993	0.023956751	0	37.2	-3.35428633	3546-17-6;106182-29-0;506-12-7	Fatty acyl thioesters	5.464	5.59	5.641	5.996	5.509	6.812	7.133	5.735	6.132	6.15	5.688	5.537	5.727	5.791	5.613	5.994	6.026	5.795	5.916	6.265	6.188	6.196	6.209
pos_279	2-(4-fluoro-N-pyridin-3-ylsulfonylanilino)-N-(2-phenylethyl)acetamide	metab_1975	B(i)	-	-	-	M+H, M+Na	C21H20FN3O3S	3.3969	-	pos	-	-	-	-	-	-	414.1316596	0.010199523	35.6	0	8.332767252	-	-	5.047	3.692	4.295	3.651	4.91	6.435	6.156	6.494	6.429	6.29	5.339	5.29	4.278	3.684	3.704	3.824	3.743	4.928	3.74	3.741	5.755	5.757	5.748
pos_2790	Atractylenolide III	metab_1976	B(ii)	-	-	HMDB0248708;MJDBOTE0001286	M+NH4	C15H20O3	6.227	C17887	pos	-	-	-	-	Lipids and lipid-like molecules	Prenol lipids	266.1740499	0.030673268	0	43.6	-4.111278418	-	Terpene lactones	5.667	5.612	5.533	5.597	5.563	5.641	5.658	5.694	5.638	5.628	5.618	5.599	5.609	5.545	5.632	5.627	5.627	5.628	5.635	5.59	5.605	5.632	5.62
pos_2794	N6-[2-(4-Aminophenyl)ethyl]adenosine	metab_1980	B(ii)	-	-	HMDB0248518	M+H-2H2O	C18H22N6O4	6.2192	-	pos	-	-	-	-	Nucleosides, nucleotides, and analogues	Purine nucleosides	351.1555446	0.155989202	0	45.2	-2.215815774	-	Not Available	5.247	5.228	4.9	5.109	5.162	5.254	5.286	5.241	5.256	5.239	5.164	5.354	5.317	5.185	5.298	5.054	5.081	5.13	5.099	5.134	5.069	5.206	5.165
pos_2804	Polyglycerol esters of fatty acids	metab_1992	B(ii)	-	-	HMDB0303271	M+NH4	C24H48O6	6.2035	-	pos	-	-	-	-	Lipids and lipid-like molecules	Glycerolipids	450.376644	0.017593738	0	72.6	-5.252191977	-	Diradylglycerols	5.263	5.035	6.178	5.174	5.338	5.102	5.175	5.525	5.499	5.702	5.674	5.264	5.69	5.645	5.331	5.397	5.421	5.581	5.346	5.507	5.451	5.448	5.436
pos_2814	2,6-Nonadien-1-ol	metab_2003	B(ii)	-	-	HMDB0031262	M+NH4	C9H16O	6.1797	-	pos	-	-	-	-	Lipids and lipid-like molecules	Fatty Acyls	158.1536074	0.035908351	0	30.3	-2.378346165	7786-44-9	Fatty alcohols	5.354	5.354	5.286	5.336	5.311	5.366	5.401	5.401	5.404	5.368	5.366	5.396	5.39	5.343	5.403	5.372	5.388	5.35	5.359	5.362	5.329	5.36	5.348
pos_2824	Actinonin	metab_2014	B(ii)	-	-	HMDB0242670	M+NH4	C19H35N3O5	6.148	C12056	pos	-	-	-	-	Organic acids and derivatives	Carboxylic acids and derivatives	403.2919954	0.024709096	0	32.6	1.294222985	13434-13-4	Amino acids, peptides, and analogues	5.688	5.85	6.057	5.844	5.764	5.856	5.758	5.989	5.717	5.726	5.457	5.093	5.544	5.621	5.507	6.002	5.994	5.653	5.933	5.941	5.817	5.801	5.797
pos_2840	2-(Hexyloxy)ethanol	metab_2032	B(ii)	-	-	HMDB0244945	2M+ACN+H	C8H18O2	6.1085	-	pos	-	-	-	-	Organic oxygen compounds	Organooxygen compounds	334.2940236	0.023684474	0	42	-3.974278318	-	Ethers	5.197	5.136	5.092	5.296	5.136	4.978	5.04	5.141	4.911	5.031	5.07	5.01	5.136	5.162	5.014	5.288	5.318	5.133	5.238	5.295	4.995	4.979	4.977
pos_2851	4-Methylumbelliferone	metab_2044	B(ii)	-	-	HMDB0059622;MJDBOTE0001043	M+CH3OH+H	C10H8O3	6.0927	C03081	pos	-	-	-	-	Phenylpropanoids and polyketides	Coumarins and derivatives	209.080355	0.034246178	0	43.6	-2.728477776	90-33-5	Hydroxycoumarins	5.955	5.955	5.937	5.93	5.9	5.968	5.993	5.973	5.981	6.029	5.936	5.937	5.948	5.942	5.957	5.981	5.997	5.983	5.99	5.999	5.939	5.949	5.968
pos_2852	Nuatigenin	metab_2045	B(ii)	-	-	LMST01090001;HMDB0301755	M+ACN+H	C27H42O4	6.0847	C04715	pos	Steroids	27-Carbon atoms	-	-	Lipids and lipid-like molecules	Steroids and steroid derivatives	472.3461796	0.063163978	0	36.6	9.398530317	6811-35-4	Furospirostanes and derivatives	5.548	5.521	5.479	5.53	5.466	5.557	5.585	5.562	5.584	5.622	5.477	5.528	5.525	5.501	5.562	5.555	5.565	5.554	5.505	5.575	5.505	5.502	5.55
pos_2855	2-Mercaptobenzothiazole	metab_2048	B(i)	-	-	HMDB0030524	M+H	C7H5NS2	6.0847	C14437	pos	-	-	-	-	Organoheterocyclic compounds	Benzothiazoles	167.9932517	0.068866893	69.8	0	-2.190940141	149-30-4	Not Available	4.925	4.965	4.932	4.98	4.924	5.012	5.021	5.004	4.954	4.998	4.921	4.959	4.993	4.975	4.988	4.955	4.993	4.956	5.02	4.979	4.981	4.968	5.024
pos_2863	Thiram	metab_2057	B(i)	-	-	HMDB0259039	M+H	C6H12N2S4	6.0608	C11160	pos	-	-	-	-	Organic nitrogen compounds	Organonitrogen compounds	240.994945	0.028213669	35	0	-2.765979318	137-26-8	Amines	5.246	5.266	5.218	5.233	5.157	5.242	5.291	5.293	5.282	5.257	5.239	5.254	5.271	5.241	5.278	5.217	5.235	5.257	5.271	5.277	5.246	5.25	5.227
pos_2866	Venlafaxine	metab_2060	B(ii)	-	-	HMDB0005016;PW_C002364	M+ACN+Na	C17H27NO2	6.053	C07187	pos	-	-	-	-	Benzenoids	Phenol ethers	341.2212663	0.022446143	0	32.6	4.752315443	93413-69-5	Anisoles	6.024	6.012	5.976	5.986	5.961	6.012	6.065	6.044	6.038	6.051	5.991	6	6.002	5.996	6.022	6.015	6.036	6.022	6.017	6.017	6.015	6.007	5.995
pos_2867	LysoPC(14:0/0:0)	metab_2061	B(ii)	map00564	Glycerophospholipid metabolism	HMDB0010379;PW_C006388	M+H-2H2O	C22H46NO7P	6.0452	C04230	pos	Lipids	Phospholipids	Metabolism	Lipid metabolism	Lipids and lipid-like molecules	Glycerophospholipids	432.2839495	0.08697315	0	59.3	-7.247969582	20559-16-4	Glycerophosphocholines	3.62	4.024	3.569	4.835	3.55	3.602	3.691	3.95	3.94	4.85	5.243	5.085	4.678	5.068	4.926	3.627	3.915	4.284	3.998	4.211	4.556	4.625	4.62
pos_2868	Benzene, 1-[(4-butylphenyl)ethynyl]-4-propyl-	metab_2062	B(ii)	-	-	HMDB0248981	M+Na	C21H24	6.0372	-	pos	-	-	-	-	Benzenoids	Benzene and substituted derivatives	299.1745298	0.042592716	0	49.4	-9.021574931	-	Phenylpropanes	4.965	4.964	4.939	4.938	4.948	4.903	5.037	5.043	5.036	5.001	4.966	4.861	4.836	4.897	4.974	5.01	5.058	5.014	5.038	5.016	4.984	4.951	4.955
pos_287	Glutamylleucine	metab_2064	B(ii)	-	-	HMDB0028823	M+H, M+Na	C11H20N2O5	3.5629	-	pos	-	-	-	-	Organic acids and derivatives	Carboxylic acids and derivatives	261.1437458	0.050519126	0	36.9	-2.892255491	5969-52-8	Amino acids, peptides, and analogues	6.062	5.985	5.928	5.912	5.93	5.94	5.91	5.958	5.958	5.875	5.991	5.992	5.935	6.022	6.017	6.025	5.967	5.978	5.974	6.009	5.999	5.992	5.958
pos_2870	2-(20-Hydroxyicosa-5,14-dienoylamino)acetic acid	metab_2065	B(ii)	-	-	HMDB0255357	M+NH4	C22H39NO4	6.0213	-	pos	-	-	-	-	Organic acids and derivatives	Carboxylic acids and derivatives	399.3206097	0.090703543	0	35.4	-2.949268816	-	Amino acids, peptides, and analogues	5.147	5.253	5.425	5.127	5.135	5.156	5.076	5.255	5.15	5.11	5.141	4.98	5.205	5.243	5.068	5.467	5.366	5.243	5.256	5.335	5.155	5.203	5.234
pos_2872	Nordihydrocapsaicin	metab_2067	B(ii)	-	-	HMDB0036328;LMFA08020319	M+NH4	C17H27NO3	6.0133	C20216	pos	-	-	-	-	Benzenoids	Phenols	311.2315005	0.024877685	0	41.4	-4.839040517	28789-35-7	Methoxyphenols	4.092	4.864	3.793	5.227	4.172	3.564	3.95	3.68	4.498	3.473	3.961	3.822	3.307	4.352	4.032	4.166	4.243	5.232	4.51	4.334	4.484	4.476	4.497
pos_2880	Perphenazine	metab_2075	B(ii)	-	-	HMDB0014988	M+NH4	C21H26ClN3OS	5.9741	C07427	pos	-	-	-	-	Organoheterocyclic compounds	Benzothiazines	421.1857326	0.051998974	0	48.9	8.423355693	58-39-9	Phenothiazines	4.77	4.831	5.28	5.105	5	5.323	5.282	5.583	5.205	5.298	5.298	5.056	5.497	5.359	5.35	5.723	5.694	5.553	5.617	5.669	5.429	5.391	5.389
pos_2895	Ethyl 3-hydroxydodecanoate	metab_2091	B(ii)	-	-	HMDB0059850	M+NH4	C14H28O3	5.7365	-	pos	-	-	-	-	Lipids and lipid-like molecules	Fatty Acyls	262.2369213	0.019536235	0	46.7	-3.066899659	-	Fatty alcohols	5.623	5.521	5.472	5.541	5.518	5.428	5.502	5.452	5.43	5.54	5.559	5.439	5.505	5.496	5.425	5.434	5.476	5.496	5.516	5.562	5.305	5.315	5.322
pos_2908	3-(Pyridin-2-yldisulfanyl)propanoic acid	metab_2106	B(ii)	-	-	HMDB0247198	M+H-H2O	C8H9NO2S2	5.5066	-	pos	-	-	-	-	Organoheterocyclic compounds	Pyridines and derivatives	198.0037302	0.109918389	0	32.8	-2.102776942	-	Not Available	3.934	3.043	3.48	4.702	3.002	4.631	3.066	3.084	4.129	3.943	3.051	3.578	3.691	3.953	3.889	4.055	4.271	3.082	3.282	4.22	4.034	3.942	4.018
pos_2911	Lusitanicoside	metab_2110	B(ii)	-	-	HMDB0034120	M+H-H2O	C21H30O10	5.4274	C10474	pos	-	-	-	-	Organic oxygen compounds	Organooxygen compounds	425.1806456	0.032423401	0	30.6	0.082867816	499-35-4	Carbohydrates and carbohydrate conjugates	4.176	4.604	4.727	4.747	3.94	4.662	4.52	5.502	4.572	4.744	5.311	5.192	5.607	5.745	5.526	5.913	5.882	5.612	5.679	5.745	5.374	5.39	5.402
pos_2915	Ne,Ne dimethyllysine	metab_2114	B(ii)	map01100;map00310	Metabolic pathways;Lysine degradation	HMDB0013287	M+H-H2O	C8H18N2O2	5.3243	C05545	pos	-	-	Metabolism;Metabolism	Global and overview maps;Amino acid metabolism	Organic acids and derivatives	Carboxylic acids and derivatives	157.1332282	0.006709642	0	32	-1.788297747	-	Amino acids, peptides, and analogues	5.063	5.08	5.035	5.047	5.046	5.045	5.115	5.076	5.111	5.088	5.065	5.059	5.078	5.06	5.073	5.108	5.111	5.1	5.108	5.109	5.072	5.072	5.077
pos_2916	Neocnidilide	metab_2115	B(i)	-	-	HMDB0034450	M+H	C12H18O2	5.3004	C17002	pos	-	-	-	-	Organoheterocyclic compounds	Isobenzofurans	195.1375888	0.159689026	39.6	0	-1.892908502	4567-33-3	Not Available	4.219	3.646	4.059	3.829	3.586	3.162	3.063	3.08	3.061	3.06	4.745	4.708	4.494	4.597	5.051	3.504	3.711	3.766	3.838	3.566	4.386	4.272	4.27
pos_2918	Riboprine	metab_2117	B(i)	map01110	Biosynthesis of secondary metabolites	HMDB0257214;HMDB0304396	M+H	C15H21N5O4	5.2687	C16427	pos	-	-	Metabolism	Global and overview maps	Nucleosides, nucleotides, and analogues	Purine nucleosides	336.1655266	0.264822194	90.6	0	-3.293835044	-	Not Available	4.592	5.004	4.669	4.85	4.756	3.298	3.297	3.315	3.295	3.294	4.335	3.77	3.355	4.167	4.148	3.31	3.324	3.313	3.322	3.322	4.313	4.084	4.189
pos_2923	Phenytoin	metab_2123	B(ii)	-	-	HMDB0014397;PW_C008794	M+H-H2O	C15H12N2O2	5.1894	C07443	pos	-	-	-	-	Organoheterocyclic compounds	Azolidines	235.0859978	0.022932427	0	47	-2.346600518	57-41-0	Imidazolidines	5.244	5.347	5.425	5.292	5.29	5.42	5.377	5.459	5.372	5.398	5.062	4.851	5.108	5.133	5.013	5.44	5.396	5.222	5.33	5.399	5.303	5.315	5.296
pos_2924	Topotecan	metab_2124	B(ii)	-	-	HMDB0015164;HMDB0301823;MJDBOTE0001027	M+NH4	C23H23N3O5	5.1576	C11158	pos	-	-	-	-	Alkaloids and derivatives	Camptothecins	439.1963011	0.030533676	0	37.5	-3.075588257	119413-54-6;123948-87-8	Not Available	6.091	6.103	6.105	6.038	6.06	6.01	5.967	6.068	6.002	5.954	6.051	5.97	6.149	6.199	6.093	6.259	6.202	6.141	6.171	6.201	6.089	6.116	6.103
pos_2930	17-Dimethylaminogeldanamycin	metab_2131	B(ii)	-	-	HMDB0244766	M+H-2H2O	C32H48N4O8	5.0386	-	pos	-	-	-	-	Phenylpropanoids and polyketides	Macrolactams	581.3277641	0.013643515	0	37	-9.081741395	-	Not Available	5.439	5.264	5.252	5.162	5.343	5.445	5.273	5.296	5.401	5.361	5.503	5.432	5.42	5.354	5.504	5.516	5.484	5.454	5.41	5.504	5.429	5.417	5.421
pos_2936	Perlolyrine	metab_2137	B(ii)	-	-	HMDB0030327	M+H	C16H12N2O2	4.9829	C09231	pos	-	-	-	-	Alkaloids and derivatives	Harmala alkaloids	265.0964172	0.010645393	0	63.7	-2.790051713	29700-20-7	Not Available	6.461	6.548	6.618	6.517	6.49	6.607	6.553	6.697	6.551	6.572	6.321	6.194	6.387	6.411	6.305	6.658	6.613	6.457	6.532	6.6	6.504	6.513	6.512
pos_2940	SM(d16:1/22:6(5Z,8E,10Z,13Z,15E,19Z)-2OH(7S, 17S))	metab_2142	B(ii)	-	-	HMDB0290284	M+H+Na	C43H75N2O8P	4.8797	-	pos	-	-	-	-	Not Available	Not Available	401.2609078	0.06377795	0	30.5	-1.008946157	-	Not Available	4.832	4.751	4.924	4.889	4.779	4.901	4.952	5.101	5.03	4.899	4.902	4.882	5.023	4.918	4.763	5.234	5.552	4.982	5.003	5.006	5	4.998	4.95
pos_2958	Hypusine	metab_2161	B(ii)	-	-	LMFA01050514;HMDB0011140	2M+NH4	C10H23N3O3	4.7129	-	pos	-	-	-	-	Organic acids and derivatives	Carboxylic acids and derivatives	484.3845138	0.119449773	0	74.8	6.014893372	34994-11-1	Amino acids, peptides, and analogues	5.47	5.514	5.488	5.493	5.464	5.543	5.576	5.553	5.542	5.616	5.43	5.414	5.498	5.415	5.452	5.577	5.636	5.557	5.607	5.591	5.447	5.488	5.549
pos_296	Semagacestat	metab_2163	B(ii)	-	-	HMDB0258218	M+CH3OH+H, M+ACN+Na	C19H27N3O4	3.8241	-	pos	-	-	-	-	Organic acids and derivatives	Carboxylic acids and derivatives	394.2301413	0.035881039	0	54.1	-9.707168698	-	Amino acids, peptides, and analogues	5.754	5.742	5.767	5.711	5.732	5.782	5.797	5.825	5.799	5.761	5.691	5.648	5.687	5.68	5.663	5.746	5.778	5.718	5.774	5.757	5.721	5.751	5.73
pos_2968	PA(2:0/20:3(8Z,11Z,14Z)-2OH(5,6))	metab_2172	B(ii)	-	-	HMDB0266527	M+NH4	C25H43O10P	4.6654	-	pos	-	-	-	-	Not Available	Not Available	552.2912936	0.11183899	0	49.8	-3.586495183	-	Not Available	5.654	5.723	5.797	5.661	5.687	5.665	5.605	5.764	5.642	5.59	5.592	5.441	5.682	5.68	5.621	5.863	5.803	5.683	5.682	5.83	5.635	5.732	5.702
pos_2976	Propoxycaine	metab_2181	B(ii)	-	-	HMDB0256833	2M+ACN+Na	C16H26N2O3	4.5938	C07895	pos	-	-	-	-	Benzenoids	Benzene and substituted derivatives	652.4094395	0.088623117	0	34.9	8.471188977	86-43-1	Benzoic acids and derivatives	5.25	5.295	5.241	5.356	5.266	5.328	5.337	5.348	5.175	5.337	5.277	5.275	5.379	5.191	5.242	5.596	5.918	5.319	5.303	5.391	5.388	5.436	5.361
pos_2978	DG(PGF2alpha/0:0/a-13:0)	metab_2183	B(ii)	-	-	HMDB0297334	M+2Na	C36H64O8	4.5938	-	pos	-	-	-	-	Not Available	Not Available	335.2214935	0.046618634	0	47.6	7.088744736	-	Not Available	4.548	4.702	4.573	4.779	4.608	4.756	4.836	4.736	4.721	4.828	4.662	4.722	4.741	4.715	4.596	4.934	5.318	4.764	4.699	4.729	4.77	4.767	4.803
pos_2983	Corchoroside B	metab_2189	B(ii)	-	-	HMDB0030343	M+ACN+Na	C29H42O8	4.5065	-	pos	-	-	-	-	Lipids and lipid-like molecules	Steroids and steroid derivatives	582.3015842	0.036036394	0	47.1	-4.15571192	35536-76-6	Steroidal glycosides	5.502	5.609	5.698	5.512	5.607	5.59	5.518	5.746	5.497	5.446	5.44	5.328	5.54	5.561	5.431	5.745	5.68	5.505	5.573	5.676	5.535	5.542	5.564
pos_2994	Timolol	metab_2201	B(ii)	-	-	PW_C008894;HMDB0014517;MJDBOTE0001550	2M+3H2O+2H	C13H24N4O3S	4.3637	C07141	pos	-	-	-	-	Organic nitrogen compounds	Organonitrogen compounds	330.1676196	0.047100975	0	32.2	-2.694888594	26839-75-8	Amines	5.757	5.626	5.922	5.558	5.772	5.537	5.487	5.57	5.504	5.551	5.464	5.256	5.303	5.296	5.201	5.637	5.528	5.424	5.564	5.518	5.531	5.569	5.565
pos_2997	8-Hydroxymianserin	metab_2204	B(ii)	-	-	HMDB0247442	2M+K	C18H20N2O	4.332	-	pos	-	-	-	-	Organoheterocyclic compounds	Benzazepines	599.280456	0.036720895	0	33.9	3.875253447	-	Dibenzazepines	5.657	5.595	5.614	5.521	5.635	5.59	5.513	5.317	5.637	5.573	4.699	4.888	5.011	4.603	4.72	4.783	4.89	4.703	4.63	5.04	5.366	5.376	5.345
pos_2999	Glutamylisoleucine	metab_2206	B(ii)	-	-	HMDB0028822	M+H-H2O	C11H20N2O5	4.3082	-	pos	-	-	-	-	Organic acids and derivatives	Carboxylic acids and derivatives	243.1333707	0.020643075	0	37.6	-2.163516239	5879-22-1	Amino acids, peptides, and analogues	5.473	5.344	5.322	5.282	5.32	5.495	5.357	5.48	5.482	5.435	5.695	5.66	5.634	5.686	5.71	5.765	5.71	5.736	5.696	5.739	5.565	5.582	5.572
pos_3007	Imidazolone A	metab_2217	B(ii)	-	-	HMDB0253421	2M+3H2O+2H	C12H22N4O6	4.2288	-	pos	-	-	-	-	Organic acids and derivatives	Carboxylic acids and derivatives	332.1650046	0.048878842	0	31.4	-1.539711188	-	Amino acids, peptides, and analogues	5.372	5.33	5.417	5.234	5.326	5.269	5.177	5.362	5.184	5.154	5.379	5.157	5.379	5.459	5.395	5.509	5.491	5.331	5.434	5.429	5.388	5.354	5.35
pos_3009	Minaxolone	metab_2219	B(ii)	-	-	HMDB0254737	M+ACN+Na	C25H43NO3	4.2128	-	pos	-	-	-	-	Lipids and lipid-like molecules	Steroids and steroid derivatives	469.3372607	0.037385997	0	31.4	-6.916264225	-	Pregnane steroids	5.822	5.833	5.814	5.785	5.789	5.847	5.876	5.838	5.865	5.863	5.841	5.808	5.858	5.812	5.835	5.863	5.901	5.851	5.871	5.87	5.827	5.82	5.851
pos_3010	Asi-222	metab_2221	B(ii)	-	-	HMDB0260432	M+H	C29H45NO7	4.2048	-	pos	-	-	-	-	Lipids and lipid-like molecules	Steroids and steroid derivatives	520.3312223	0.03576346	0	74.7	8.362936505	-	Steroid lactones	5.69	5.738	5.666	5.688	5.655	5.726	5.706	5.82	5.674	5.722	5.72	5.702	5.836	5.681	5.699	5.872	6.139	5.751	5.698	5.721	5.72	5.746	5.749
pos_3011	Gamma-Glutamyl-beta-aminopropiononitrile	metab_2222	B(ii)	map00460	Cyanoamino acid metabolism	HMDB0060477	2M+H	C8H13N3O3	4.189	C06114	pos	-	-	Metabolism	Metabolism of other amino acids	Organic acids and derivatives	Carboxylic acids and derivatives	399.2019004	0.083313235	0	38.5	8.140351619	-	Amino acids, peptides, and analogues	5.356	5.492	5.388	5.28	5.363	5.337	5.219	4.976	5.183	4.987	3.746	3.409	3.491	3.811	3.453	4.411	4.473	4.365	4.483	4.596	4.896	4.967	4.951
pos_3019	N-Stearoyl Arginine	metab_2230	B(ii)	-	-	LMFA08020136;HMDB0241937	M+H	C24H48N4O3	4.1335	-	pos	-	-	-	-	Organic acids and derivatives	Carboxylic acids and derivatives	441.3786077	0.018482681	0	50.7	-2.975055221	-	Amino acids, peptides, and analogues	5.646	5.715	5.694	5.663	5.655	5.696	5.793	5.712	5.787	5.754	5.613	5.686	5.681	5.643	5.673	5.761	5.743	5.757	5.751	5.768	5.701	5.716	5.706
pos_302	Cyclomammeisin	metab_2231	B(ii)	-	-	HMDB0030710	M+H, M+Na	C25H26O6	3.9033	-	pos	-	-	-	-	Phenylpropanoids and polyketides	Neoflavonoids	445.1601027	0.081179886	0	60.2	-4.871327639	30563-62-3	Prenylated neoflavonoids	3.576	4.447	3.525	5.354	3.506	5.709	5.286	5.396	5.76	5.721	5.155	5.226	5.234	5.332	5.096	5.577	5.442	5.54	5.502	5.586	5.361	5.363	5.422
pos_3023	Velaresol	metab_2235	B(ii)	-	-	HMDB0259776	M+H-H2O	C12H14O5	4.1255	-	pos	-	-	-	-	Organic oxygen compounds	Organooxygen compounds	221.0802993	0.090018649	0	59.9	-2.251193853	-	Carbonyl compounds	5.177	5.362	5.167	4.398	4.732	3.266	3.279	3.392	3.541	3.276	3.264	3.234	3.266	3.248	3.267	3.292	3.306	3.295	3.304	3.304	4.21	4.284	4.275
pos_3027	Leu Leu	metab_2239	B(i)	-	-	-	M+H	C12H24N2O3	4.1176	-	pos	-	-	-	-	-	-	245.185387	0.152461279	40	0	-2.383832312	-	-	3.658	3.177	3.155	3.136	3.136	3.188	3.201	3.219	3.199	3.198	5.29	5.085	5.616	5.04	5.086	3.214	3.392	3.217	3.584	3.226	4.644	4.722	4.592
pos_3032	Netilmicin	metab_2245	B(ii)	-	-	HMDB0015090;PW_C009396	M+H	C21H41N5O7	4.0541	C07657	pos	-	-	-	-	Organic oxygen compounds	Organooxygen compounds	476.3051729	0.045851587	0	55.6	-5.685202134	56391-56-1	Carbohydrates and carbohydrate conjugates	5.695	5.741	5.717	5.693	5.636	5.696	5.728	5.825	5.688	5.717	5.726	5.655	5.887	5.676	5.666	5.784	6.055	5.768	5.753	5.736	5.74	5.775	5.741
pos_3046	Sonchuside C	metab_2260	B(ii)	-	-	HMDB0303146	M+H-H2O	C21H32O8	3.9748	-	pos	-	-	-	-	Lipids and lipid-like molecules	Prenol lipids	395.2067099	0.044039908	0	35	0.679696102	-	Terpene lactones	5.457	5.357	5.492	5.421	5.41	5.464	5.399	5.499	5.406	5.435	5.252	5.081	5.128	5.235	5.166	5.385	5.322	5.333	5.369	5.304	5.332	5.352	5.371
pos_3047	TRIMAZOSIN	metab_2261	B(ii)	-	-	HMDB0259229	M+CH3OH+H	C20H29N5O6	3.967	-	pos	-	-	-	-	Organoheterocyclic compounds	Diazinanes	468.2438864	0.024645023	0	30.2	-3.190235881	-	Piperazines	5.586	5.426	5.487	5.368	5.487	5.548	5.421	5.394	5.536	5.458	5.671	5.638	5.622	5.615	5.666	5.705	5.739	5.705	5.659	5.711	5.57	5.573	5.59
pos_3055	PL	metab_2270	B(ii)	-	-	HMDB0302594	M+Na	C28H46O10	3.9271	C18210	pos	-	-	-	-	Phenylpropanoids and polyketides	Macrolides and analogues	565.296531	0.071381187	0	34.6	-3.29588093	-	Not Available	5.756	5.622	5.742	5.651	5.716	5.672	5.595	5.451	5.755	5.624	5.541	5.536	5.479	5.43	5.481	5.605	5.675	5.56	5.596	5.636	5.59	5.646	5.645
pos_3058	Nemifitide	metab_2273	B(ii)	-	-	HMDB0255508	M+2H	C33H43FN10O6	3.9113	-	pos	-	-	-	-	Organic acids and derivatives	Carboxylic acids and derivatives	348.1780979	0.011891896	0	42.1	9.412722792	-	Amino acids, peptides, and analogues	6.381	6.305	6.361	6.253	6.315	6.295	6.305	6.372	6.32	6.286	6.268	6.205	6.19	6.268	6.225	6.372	6.334	6.347	6.317	6.369	6.297	6.307	6.299
pos_3059	N-NITROSODIPHENYLAMINE	metab_2274	B(ii)	-	-	HMDB0255204	M+H	C12H10N2O	3.9113	C14742	pos	-	-	-	-	Benzenoids	Benzene and substituted derivatives	199.086186	0.022346628	0	38.7	-2.036670859	86-30-6	Phenylhydrazines	4.796	4.955	4.871	4.826	4.845	4.941	4.927	5.065	4.973	4.94	4.999	4.917	5.033	5.046	4.955	5.182	5.176	5.06	5.013	5.19	4.988	4.99	5.006
pos_3077	Tryptophol	metab_2294	B(i)	map00380	Tryptophan metabolism	HMDB0003447;MJDBOTE0000453	M+H-H2O	C10H11NO	3.8241	C00955	pos	-	-	Metabolism	Amino acid metabolism	Organoheterocyclic compounds	Indoles and derivatives	144.080485	0.055392575	38	0	-1.804659886	526-55-6	Indoles	4.999	5.004	4.928	4.91	4.92	5.068	4.996	5.019	5.067	5.034	4.971	4.962	4.958	4.979	4.955	5.034	5.024	5.006	4.961	5.05	4.962	4.997	5.009
pos_3085	Nalidixic Acid	metab_2303	B(ii)	-	-	HMDB0014917;MJDBOTE0001474	M+H-H2O	C12H12N2O3	3.7765	C05079	pos	Antibiotics	Quinolones	-	-	Organoheterocyclic compounds	Diazanaphthalenes	215.0810602	0.078404591	0	65.9	-1.912381855	389-08-2	Naphthyridines	4.115	4.031	3.92	3.623	3.798	3.963	3.605	4.072	3.808	3.762	4.761	4.736	4.784	4.888	4.749	4.835	4.839	4.831	4.734	4.827	4.501	4.545	4.568
pos_3087	N1-trans-Feruloylagmatine	metab_2305	B(ii)	map01100;map01110;map00999	Metabolic pathways;Biosynthesis of secondary metabolites;Biosynthesis of various plant secondary metabolites	HMDB0037107	M+H	C15H22N4O3	3.7606	C18325	pos	-	-	Metabolism;Metabolism;Metabolism	Global and overview maps;Global and overview maps;Biosynthesis of other secondary metabolites	Phenylpropanoids and polyketides	Cinnamic acids and derivatives	307.1754295	0.041415607	0	56.5	-3.388715953	-	Hydroxycinnamic acids and derivatives	5.716	5.754	5.748	5.653	5.737	5.712	5.744	5.415	5.7	5.685	4.58	4.389	4.564	4.096	4.352	4.99	4.762	4.551	4.675	4.675	5.414	5.425	5.389
pos_3094	Inuline	metab_2313	B(ii)	-	-	HMDB0248466	M+H	C32H46N2O8	3.7133	C08659	pos	-	-	-	-	Lipids and lipid-like molecules	Prenol lipids	587.3383658	0.015145447	0	31.8	9.67540126	22413-78-1	Diterpenoids	5.443	5.136	4.898	5.759	4.887	4.531	4.785	4.561	4.791	5.478	6.146	6.011	6.024	6.284	6.171	6.24	6.217	6.046	6.193	6.229	5.877	5.889	5.887
pos_3101	Methyldopate	metab_2322	B(ii)	-	-	HMDB0011754;HMDB0251525;HMDB0254628	M+ACN+Na	C12H17NO4	3.6814	C07194	pos	-	-	-	-	Phenylpropanoids and polyketides	Phenylpropanoic acids	303.1329014	0.0484132	0	70.5	5.744577451	555-30-6	Not Available	5.152	5.262	5.171	5.053	5.178	5.309	5.178	5.315	5.289	5.192	5.238	5.108	5.213	5.236	5.188	5.225	5.26	5.199	5.181	5.306	5.227	5.268	5.241
pos_3104	Dethiobiotin	metab_2325	B(ii)	map01100;map00780;map01240	Metabolic pathways;Biotin metabolism;Biosynthesis of cofactors	HMDB0003581	M+H-H2O	C10H18N2O3	3.6579	C01909	pos	-	-	Metabolism;Metabolism;Metabolism	Global and overview maps;Metabolism of cofactors and vitamins;Global and overview maps	Lipids and lipid-like molecules	Fatty Acyls	197.1280484	0.018959428	0	30.4	-1.895190645	533-48-2	Fatty acids and conjugates	5.985	5.908	5.886	5.819	5.892	5.988	5.872	5.969	5.957	5.882	5.934	5.891	5.857	5.899	5.903	5.981	5.925	5.95	5.908	5.942	5.909	5.904	5.92
pos_3105	Zeatin Riboside	metab_2326	B(i)	map01110	Biosynthesis of secondary metabolites	HMDB0030388;HMDB0304506;MJDBZSJ0000121	M+H	C15H21N5O5	3.6419	C16431	pos	-	-	Metabolism	Global and overview maps	Nucleosides, nucleotides, and analogues	Purine nucleosides	352.1603246	0.188163091	96.2	0	-3.475903386	6025-53-2	Not Available	5.075	5.328	4.988	5.124	4.937	3.704	3.6	3.566	3.546	3.701	5.075	4.792	4.397	4.983	4.955	3.955	3.978	3.99	3.825	3.573	4.612	4.773	4.679
pos_3107	Ile Ile	metab_2328	B(i)	-	-	-	M+H	C12H24N2O3	3.6339	-	pos	-	-	-	-	-	-	245.185373	0.054053517	47.3	0	-2.441035932	-	-	3.963	3.296	3.274	3.933	3.413	3.307	3.32	3.337	3.318	3.317	5.492	5.394	5.936	5.34	5.364	4.643	4.607	3.942	4.548	4.763	4.982	4.949	4.996
pos_3109	4-Hydroxycinnamoylagmatine	metab_2330	B(ii)	map01100;map01110;map00999	Metabolic pathways;Biosynthesis of secondary metabolites;Biosynthesis of various plant secondary metabolites	HMDB0033460	M+H	C14H20N4O2	3.6103	C04498	pos	-	-	Metabolism;Metabolism;Metabolism	Global and overview maps;Global and overview maps;Biosynthesis of other secondary metabolites	Phenylpropanoids and polyketides	Cinnamic acids and derivatives	277.1651775	0.043111511	0	56.9	-2.624804432	7295-86-5	Hydroxycinnamic acids and derivatives	6.003	6.368	6.324	5.653	6.25	5.807	5.468	4.307	5.188	4.803	5.815	5.452	6.082	5.7	5.756	5.175	5.385	5.79	5.694	5.498	5.859	5.853	5.823
pos_3111	2-Amino-2,3,6,7-tetrahydro-1H-pteridin-4-one	metab_2333	B(ii)	-	-	HMDB0255369	2M+H	C6H9N5O	3.5866	-	pos	-	-	-	-	Organoheterocyclic compounds	Pteridines and derivatives	335.1702763	0.081164246	0	35.6	4.728360723	-	Pterins and derivatives	5.149	5.123	5.106	4.967	5.015	5.105	4.981	5.136	5.033	5.002	5.069	5.009	4.977	5.066	5.014	5.251	5.198	5.132	5.15	5.214	5.159	5.094	5.106
pos_3113	Elatoside K	metab_2335	B(ii)	-	-	HMDB0040854	M+2H	C53H84O23	3.5787	-	pos	-	-	-	-	Lipids and lipid-like molecules	Prenol lipids	545.2825861	0.120346242	0	36.3	9.444265214	91204-06-7	Terpene glycosides	3.682	3.654	3.631	3.613	3.613	3.665	3.677	3.695	3.676	3.674	5.682	5.697	5.925	5.576	5.595	5.122	4.881	5.001	5.143	5.144	5.045	5.149	5.091
pos_3114	1-Methyl-4-piperidyl acetate	metab_2336	B(ii)	-	-	HMDB0243931	2M+ACN+Na	C8H15NO2	3.5787	-	pos	-	-	-	-	Organoheterocyclic compounds	Piperidines	378.2351609	0.039183103	0	33.5	-3.711772709	-	Not Available	5.656	5.72	5.669	5.694	5.627	5.706	5.773	5.775	5.769	5.766	5.664	5.699	5.655	5.681	5.641	5.717	5.729	5.739	5.746	5.718	5.71	5.721	5.687
pos_3115	4-(2-Aminophenyl)-2,4-dioxobutanoic acid	metab_2337	B(ii)	map01100;map00380	Metabolic pathways;Tryptophan metabolism	HMDB0000978;PW_C000778	M+H-H2O	C10H9NO4	3.5787	C01252	pos	-	-	Metabolism;Metabolism	Global and overview maps;Amino acid metabolism	Organic oxygen compounds	Organooxygen compounds	190.0494294	0.026031358	0	49.3	-2.125613541	90924-76-8	Carbonyl compounds	4.852	4.834	4.737	4.758	4.779	4.873	4.771	4.832	4.829	4.822	4.805	4.816	4.781	4.752	4.799	4.815	4.784	4.81	4.755	4.796	4.824	4.805	4.805
pos_3131	4-Ipomeanol	metab_2355	B(ii)	-	-	HMDB0030472	M+ACN+H	C9H12O3	3.5076	-	pos	-	-	-	-	Organic oxygen compounds	Organooxygen compounds	210.112001	0.02420435	0	50.8	-2.789141609	32954-58-8	Carbonyl compounds	5.256	5.14	5.135	5.139	5.187	5.193	5.081	5.189	5.21	5.098	5.185	5.179	5.138	5.165	5.187	5.268	5.184	5.23	5.211	5.285	5.177	5.197	5.18
pos_3136	Idarubicin	metab_2360	B(ii)	-	-	HMDB0015308;HMDB0253412	M+2Na-H	C26H27NO9	3.4837	-	pos	-	-	-	-	Benzenoids	Benzene and substituted derivatives	542.1424879	0.143947784	0	48.8	5.514280032	58957-92-9	Diphenylmethanes	5.612	5.264	5.246	5.389	5.421	5.462	5.286	5.099	5.345	5.074	4.051	4.19	3.852	4.026	3.836	4.205	4.007	4.582	4.042	4.384	5.004	4.879	4.966
pos_3141	2-Methylbutyroylcarnitine	metab_2366	B(i)	-	-	HMDB0000378;LMFA07070034	M+H	C12H23NO4	3.4522	-	pos	-	-	-	-	Lipids and lipid-like molecules	Fatty Acyls	246.1693812	0.023096806	51.9	0	-2.461373301	31023-25-3	Fatty acid esters	5.935	5.931	5.814	5.891	5.851	5.277	5.43	5.478	5.332	5.259	5.649	5.512	5.525	5.686	5.681	5.581	5.474	5.7	5.666	5.617	5.65	5.668	5.651
pos_3145	N-Acetyl-DL-Valine	metab_2370	B(i)	-	-	HMDB0011757	M+H	C7H13NO3	3.4444	-	pos	-	-	-	-	Organic acids and derivatives	Carboxylic acids and derivatives	160.0964846	0.005881548	44.8	0	-2.106557567	96-81-1	Amino acids, peptides, and analogues	4.64	4.846	4.936	4.915	4.811	4.907	4.725	4.81	4.801	4.819	4.26	4.405	4.476	4.356	4.309	4.404	4.377	4.329	4.38	4.331	4.666	4.666	4.67
pos_3146	Imazamox	metab_2371	B(ii)	-	-	HMDB0253404	M+NH4	C15H19N3O4	3.4366	C18598	pos	-	-	-	-	Organic acids and derivatives	Carboxylic acids and derivatives	323.1703504	0.031032138	0	42.1	-3.379431491	114311-32-9	Amino acids, peptides, and analogues	5.893	5.884	5.869	5.745	5.887	5.849	5.875	5.597	5.86	5.799	4.901	4.718	4.773	4.275	4.652	4.913	4.676	4.751	4.8	4.813	5.54	5.567	5.549
pos_3149	Gamma-Glutamylleucine	metab_2374	B(ii)	-	-	HMDB0011171	M+H-2H2O	C11H20N2O5	3.4286	-	pos	-	-	-	-	Organic acids and derivatives	Carboxylic acids and derivatives	225.1231006	0.04340291	0	47.1	-1.030919392	2566-39-4	Amino acids, peptides, and analogues	4.668	4.643	4.814	4.522	4.757	5.022	4.758	4.877	4.959	4.81	4.787	4.879	4.647	4.847	4.79	4.903	4.684	4.873	4.867	4.739	4.794	4.832	4.817
pos_315	Riboflavin (Vitamin B2)	metab_2375	B(i)	-	-	-	M+H, M+Na	C17H20N4O6	3.967	-	pos	-	-	-	-	-	-	377.1443055	0.015707197	65	0	-3.337345944	-	-	6.213	6.23	6.124	6.305	6.164	6.126	6.022	5.993	6.057	6.062	6.129	6.07	6.158	6.245	6.147	6.066	5.977	5.979	5.913	5.976	6.108	6.122	6.115
pos_3159	Subaphylline	metab_2385	B(ii)	map01100;map00330	Metabolic pathways;Arginine and proline metabolism	HMDB0033463	M+H	C14H20N2O3	3.3893	C10497	pos	-	-	Metabolism;Metabolism	Global and overview maps;Amino acid metabolism	Phenylpropanoids and polyketides	Cinnamic acids and derivatives	265.1535363	0.010492007	0	42.7	-4.288016678	501-13-3	Hydroxycinnamic acids and derivatives	5.411	5.367	5.369	5.229	5.361	5.302	5.349	5.095	5.354	5.311	4.999	4.915	5.303	4.796	4.881	4.514	4.527	4.387	4.681	4.514	5.149	5.156	5.147
pos_3166	Lys-Asp-Tyr	metab_2393	B(ii)	-	-	HMDB0304806	2M+3H2O+2H	C19H28N4O7	3.3575	-	pos	-	-	-	-	Organic acids and derivatives	Carboxylic acids and derivatives	438.2096161	0.110049961	0	34.7	5.320197036	-	Amino acids, peptides, and analogues	6.213	6.06	6.26	5.981	6.134	6.009	5.785	5.932	5.81	5.911	5.965	5.675	5.679	5.758	5.825	5.815	5.802	5.797	5.929	5.826	5.892	5.898	5.976
pos_3174	PF-04691502	metab_2402	B(i)	-	-	-	M+H	C22H27N5O4	3.31	-	pos	-	-	-	-	-	-	426.214105	0.009344908	31.3	0	1.232893821	-	-	5.723	5.762	5.704	5.755	5.681	5.72	5.764	5.758	5.778	5.691	5.739	5.733	5.804	5.758	5.756	5.836	5.751	5.795	5.731	5.766	5.766	5.774	5.768
pos_3177	Gamma-Glutamylcysteine	metab_2405	B(ii)	map01100;map00480;map01240	Metabolic pathways;Glutathione metabolism;Biosynthesis of cofactors	HMDB0001049;PW_C000826	2M+ACN+H	C8H14N2O5S	3.302	C00669	pos	-	-	Metabolism;Metabolism;Metabolism	Global and overview maps;Metabolism of other amino acids;Global and overview maps	Organic acids and derivatives	Carboxylic acids and derivatives	542.1620319	0.022857967	0	32.8	7.040672477	636-58-8	Amino acids, peptides, and analogues	6.284	6.072	6.109	6.069	6.197	6.23	6.1	6.17	6.168	6.124	6.175	6.163	6.153	6.202	6.24	6.255	6.229	6.32	6.242	6.266	6.176	6.196	6.186
pos_3178	L-Aspartyl-L-Phenylalanine	metab_2406	B(i)	-	-	HMDB0000706	M+H	C13H16N2O5	3.302	-	pos	-	-	-	-	Organic acids and derivatives	Carboxylic acids and derivatives	281.1123271	0.033232455	80.1	0	-3.10942568	13433-09-5	Amino acids, peptides, and analogues	5.04	5.077	5.064	5.062	5.018	5.111	5.021	5.095	5.109	5.06	5.728	5.701	5.641	5.687	5.717	5.517	5.481	5.483	5.427	5.571	5.44	5.414	5.417
pos_3179	(3-Aminopropyl)(n-butyl)phosphinic acid	metab_2407	B(ii)	-	-	HMDB0249860	M+Na	C7H18NO2P	3.302	-	pos	-	-	-	-	Organophosphorus compounds	Not Available	202.0966107	0.171911688	0	40.8	-0.700378044	-	Not Available	4.71	4.687	4.717	4.668	4.744	4.827	4.553	4.815	4.655	4.794	4.486	4.914	4.741	4.779	4.46	4.888	4.937	4.824	4.488	4.65	4.7	4.852	4.798
pos_318	Phenacetine	metab_2408	B(i)	-	-	HMDB0256387	M+H-H2O, M+H	C10H13NO2	4.5462	C07591	pos	-	-	-	-	Benzenoids	Benzene and substituted derivatives	180.1015044	0.027063947	39.7	0	-2.237461239	-	Anilides	6.126	6.054	6.049	6.017	6.069	6.139	6.022	6.092	6.117	6.051	5.891	5.853	5.843	5.858	5.89	5.985	5.949	5.978	5.948	5.964	5.989	5.995	6.012
pos_3192	Alanyltryptophan	metab_2421	B(ii)	-	-	HMDB0013209	M+NH4	C14H17N3O3	3.2711	-	pos	-	-	-	-	Organic acids and derivatives	Carboxylic acids and derivatives	293.1598732	0.030452378	0	45.2	-3.43019557	16305-75-2	Amino acids, peptides, and analogues	5.916	6.18	6.119	5.617	6.139	5.775	5.532	4.612	5.259	4.591	5.694	5.439	6.052	5.572	5.664	4.924	5.159	5.757	5.611	5.366	5.718	5.735	5.71
pos_3195	Phe Pro Gln	metab_2424	B(i)	-	-	-	M+H	C19H26N4O5	3.2475	-	pos	-	-	-	-	-	-	391.1962231	0.090860559	74.9	0	-3.519632992	-	-	4.034	3.921	3.59	3.56	4.02	3.898	3.523	3.412	3.58	3.205	5.492	5.748	5.773	5.627	5.63	6.099	6.07	6.096	6.039	6.146	5.492	5.519	5.44
pos_3196	Gamma-Glutamylvaline	metab_2425	B(ii)	-	-	HMDB0011172	M+H-H2O	C10H18N2O5	3.2395	-	pos	-	-	-	-	Organic acids and derivatives	Carboxylic acids and derivatives	229.1176719	0.050688186	0	35.6	-2.484514398	2746-34-1	Amino acids, peptides, and analogues	5.08	4.913	4.866	4.906	4.976	5.037	4.842	5.025	5.018	4.923	5.136	5.107	5.102	5.159	5.179	5.085	5.137	5.112	5.103	5.127	5.048	5.082	5.09
pos_3199	Gluten exorphin B4	metab_2428	B(ii)	-	-	HMDB0059794	M+NH4	C24H27N5O9	3.2237	-	pos	-	-	-	-	Organic acids and derivatives	Carboxylic acids and derivatives	547.21189	0.027176185	0	35.5	-5.315732117	-	Amino acids, peptides, and analogues	5.344	5.308	5.173	5.159	5.251	5.509	5.298	5.399	5.435	5.264	5.38	5.303	5.243	5.468	5.452	5.639	5.583	5.637	5.607	5.642	5.453	5.452	5.473
pos_3209	1,5-Naphthalenediamine	metab_2440	B(i)	-	-	HMDB0244231	M+H	C10H10N2	3.2157	C19463	pos	-	-	-	-	Benzenoids	Naphthalenes	159.0913311	0.066740695	50.8	0	-2.17393103	2243-62-1	Not Available	5.168	5.157	5.105	5.099	5.107	5.306	5.312	5.333	5.305	5.304	5.322	5.237	5.194	5.348	5.253	5.49	5.448	5.484	5.455	5.45	5.289	5.338	5.288
pos_3212	Penbutolol	metab_2444	B(ii)	-	-	HMDB0015447;PW_C009721	M+Na	C18H29NO2	3.2079	C07416	pos	-	-	-	-	Benzenoids	Phenol ethers	314.2064557	0.170849395	0	35.1	-8.907930824	38363-40-5;36507-48-9	Not Available	3.648	3.296	3.375	3.366	3.255	3.307	3.32	3.337	3.338	3.494	4.748	4.915	4.883	4.86	4.913	5.012	5.049	5.086	5.047	5.057	4.725	4.588	4.62
pos_3221	Gln Phe	metab_2454	B(i)	-	-	-	M+H	C14H19N3O4	3.1682	-	pos	-	-	-	-	-	-	294.1439465	0.049519484	85.9	0	-3.022716466	-	-	3.743	3.03	3.217	2.989	2.989	3.041	3.337	3.072	3.052	3.051	5.239	5.231	5.565	5.125	5.225	4.528	4.416	4.368	4.469	4.616	4.738	4.78	4.767
pos_3222	1,2,3-Trihydroxybenzene	metab_2455	B(i)	-	-	HMDB0013674	M+H	C6H6O3	3.1682	C01108	pos	-	-	-	-	Benzenoids	Phenols	127.0388617	0.07760389	53.3	0	-0.863193571	87-66-1	Benzenetriols and derivatives	6.537	6.478	6.474	6.432	6.498	6.5	6.445	6.511	6.512	6.482	6.487	6.451	6.464	6.474	6.502	6.525	6.531	6.529	6.517	6.537	6.446	6.474	6.513
pos_3223	Leucyl-Tyrosine	metab_2456	B(ii)	-	-	HMDB0028941	M+H	C15H22N2O4	3.1602	-	pos	-	-	-	-	Organic acids and derivatives	Carboxylic acids and derivatives	295.1643581	0.13582769	0	54.4	-2.976272203	-	Amino acids, peptides, and analogues	3.544	1.742	1.72	3.994	3.217	1.753	1.765	1.783	1.764	1.762	5.068	4.896	5.495	4.841	4.951	3.721	1.792	1.781	3.669	4.16	4.516	4.398	4.454
pos_3225	6-(Pyridin-3-YL)hexanoic acid	metab_2458	B(ii)	-	-	HMDB0245979	2M+Na	C11H15NO2	3.1522	-	pos	-	-	-	-	Lipids and lipid-like molecules	Fatty Acyls	409.2069013	0.03631969	0	39.3	-7.448696761	-	Fatty acids and conjugates	5.093	5.064	5.042	5.023	5.023	5.075	5.088	5.106	5.086	5.085	5.45	5.396	5.471	5.635	5.518	5.35	5.361	5.451	5.355	5.407	5.112	5.105	5.082
pos_3231	5'-Methylthioadenosine	metab_2465	B(i)	map01100;map00270	Metabolic pathways;Cysteine and methionine metabolism	PW_C000910;HMDB0001173	M+H	C11H15N5O3S	3.1364	C00170	pos	-	-	Metabolism;Metabolism	Global and overview maps;Amino acid metabolism	Nucleosides, nucleotides, and analogues	5''-deoxyribonucleosides	298.0961452	0.115001729	88.8	0	-2.327818044	2457-80-9	5''-deoxy-5''-thionucleosides	6.058	6.052	6.036	6.069	6.03	5.819	5.666	5.671	5.739	5.634	5.601	5.605	5.512	5.731	5.625	5.661	5.616	5.482	5.587	5.48	5.69	5.75	5.791
pos_3239	Hygromycin A	metab_2473	B(ii)	-	-	HMDB0253302	M+NH4	C23H29NO12	3.1047	C17579	pos	-	-	-	-	Organic oxygen compounds	Organooxygen compounds	529.2013192	0.009571984	0	50.8	-2.898608793	6379-56-2	Carbohydrates and carbohydrate conjugates	5.772	5.686	5.625	5.595	5.678	5.755	5.636	5.718	5.763	5.654	5.683	5.608	5.614	5.597	5.656	5.67	5.618	5.63	5.608	5.675	5.643	5.65	5.65
pos_324	6-(2-Hydroxyethoxy)-6-oxohexanoic acid	metab_2474	B(ii)	-	-	HMDB0061681	M+H-H2O, M+ACN+H	C8H14O5	4.5859	-	pos	-	-	-	-	Lipids and lipid-like molecules	Fatty Acyls	232.1173013	0.079732791	0	52.3	-3.407879903	-	Fatty acids and conjugates	4.324	4.56	4.544	4.599	4.491	4.605	4.54	4.669	4.689	4.676	4.109	4.294	4.283	4.344	4.376	4.76	4.612	4.553	4.59	4.473	4.886	4.894	4.948
pos_3243	1-[4,9-Dihydro-2-(methylthio)-1,3-thiazino[6,5-b]indol-4-yl]-2-propanone	metab_2478	B(ii)	-	-	HMDB0038641	M+H-H2O	C14H14N2OS2	3.0887	-	pos	-	-	-	-	Organoheterocyclic compounds	Indoles and derivatives	273.0531412	0.036983541	0	31.1	5.772724988	113866-43-6	Indoles	4.823	5.091	5.043	5.285	4.91	4.962	4.59	4.516	4.818	4.899	5.073	5.011	4.983	5.267	4.801	5.416	5.379	5.1	5.265	5.289	5.089	5.057	5.072
pos_3250	Betaxolol	metab_2486	B(ii)	-	-	HMDB0014341;PW_C008742;MJDBOTE0000884	M+Na	C18H29NO3	3.0649	C06849	pos	-	-	-	-	Benzenoids	Phenols	330.201386	0.027963841	0	46.2	-8.393225838	63659-18-7	Tyrosols and derivatives	5.164	4.915	4.928	4.922	4.988	4.973	4.869	4.941	5.033	4.96	5.509	5.468	5.441	5.526	5.534	5.503	5.473	5.465	5.46	5.523	5.3	5.278	5.299
pos_3259	Glu Leu	metab_2495	B(i)	-	-	-	M+H	C11H20N2O5	3.041	-	pos	-	-	-	-	-	-	261.1437239	0.048482656	56.7	0	-2.976622339	-	-	3.872	3.945	3.16	4.174	3.451	3.206	3.178	3.195	3.176	3.175	5.272	5.097	5.625	5.087	5.1	4.36	4.292	3.194	4.269	4.235	4.699	4.657	4.677
pos_3267	Ephedrine	metab_2504	B(i)	map01100;map01110	Metabolic pathways;Biosynthesis of secondary metabolites	HMDB0015451	M+H-H2O	C10H15NO	3.025	C01575	pos	-	-	Metabolism;Metabolism	Global and overview maps;Global and overview maps	Benzenoids	Benzene and substituted derivatives	148.1117445	0.024671712	32.2	0	-2.007077934	299-42-3	Phenylpropanes	4.927	5.108	5.14	5.111	5.019	5.044	4.908	4.983	4.931	4.948	4.725	4.696	4.632	4.749	4.731	4.834	4.74	4.666	4.69	4.676	4.894	4.892	4.911
pos_3269	(+/-)-Tryptophan	metab_2506	B(ii)	-	-	HMDB0030396	M+NH4	C11H12N2O2	3.0172	C00806	pos	-	-	-	-	Organoheterocyclic compounds	Indoles and derivatives	222.1228347	0.130653903	0	35.7	-4.255533995	1954/12/6	Indolyl carboxylic acids and derivatives	4.802	4.766	4.755	4.566	4.669	4.433	4.546	4.417	4.591	4.603	4.332	4.394	4.429	4.383	4.432	4.6	4.484	4.58	4.606	4.481	4.634	4.527	4.556
pos_3276	Thr Leu	metab_2514	B(i)	-	-	-	M+H	C10H20N2O4	2.9935	-	pos	-	-	-	-	-	-	233.1490445	0.021505787	63.2	0	-2.322245096	-	-	4.381	4.068	4.007	4.522	3.923	0.2404	0.2459	0.2536	3.052	3.043	5.646	5.588	6.001	5.511	5.553	4.837	4.793	4.451	4.804	4.95	5.157	5.139	5.153
pos_3277	Malvidin 3-rhamnoside	metab_2515	B(ii)	-	-	HMDB0303639	M+H-H2O	C23H25O11+	2.9855	-	pos	-	-	-	-	Phenylpropanoids and polyketides	Kavalactones	460.1369969	0.073674225	0	65.4	1.254337799	-	Not Available	5.208	4.02	4.429	5.596	4.501	5.867	5.922	6.068	6.093	6.04	4.649	4.603	3.811	5.055	4.712	5.414	5.318	4.845	5.164	4.919	5.549	5.489	5.503
pos_3280	5-Hydroxyindoleacetylglycine	metab_2519	B(ii)	map00380	Tryptophan metabolism	HMDB0004185	M+NH4	C12H12N2O4	2.9775	C05832	pos	-	-	Metabolism	Amino acid metabolism	Organic acids and derivatives	Carboxylic acids and derivatives	266.1129605	0.006367803	0	52.2	-2.305246302	-	Amino acids, peptides, and analogues	5.766	5.624	5.609	5.549	5.605	5.421	5.414	5.468	5.586	5.529	5.516	5.531	5.502	5.564	5.593	5.605	5.559	5.615	5.556	5.607	5.559	5.563	5.558
pos_3296	Arg Trp	metab_2536	B(i)	-	-	-	M+H	C17H24N6O3	2.93	-	pos	-	-	-	-	-	-	361.1970192	0.134011267	63.4	0	-3.458880793	-	-	3.736	3.658	2.585	4.231	2.567	3.55	2.631	2.649	2.629	3.536	5.497	5.366	5.318	5.355	5.453	4.662	4.617	4.757	4.743	4.856	4.842	4.823	4.929
pos_33	LL-2,6-Diaminopimelic Acid	metab_2540	B(i)	map01100;map01110;map00470;map01230;map00300	Metabolic pathways;Biosynthesis of secondary metabolites;D-Amino acid metabolism;Biosynthesis of amino acids;Lysine biosynthesis	HMDB0001370	M+Na, M+K, M+H	C7H14N2O4	0.9497	C00666	pos	-	-	Metabolism;Metabolism;Metabolism;Metabolism;Metabolism	Global and overview maps;Global and overview maps;Metabolism of other amino acids;Global and overview maps;Amino acid metabolism	Organic acids and derivatives	Carboxylic acids and derivatives	191.1021825	0.010843822	75.7	0	-2.371608493	583-93-7	Amino acids, peptides, and analogues	7.593	7.563	7.572	7.596	7.573	7.651	7.61	7.573	7.619	7.596	7.131	7.12	7.119	7.245	7.113	7.445	7.416	7.365	7.376	7.352	7.465	7.474	7.471
pos_3308	Glucaric acid	metab_2550	B(ii)	map01100;map00053	Metabolic pathways;Ascorbate and aldarate metabolism	HMDB0000663;LMFA01170108	M+ACN+H	C6H10O8	2.898	C00818	pos	-	-	Metabolism;Metabolism	Global and overview maps;Carbohydrate metabolism	Organic oxygen compounds	Organooxygen compounds	252.0720176	0.029635291	0	38.7	2.974801443	87-73-0	Carbohydrates and carbohydrate conjugates	5.911	5.769	5.831	5.808	5.79	5.732	5.787	5.875	5.803	5.765	5.685	5.626	5.515	5.848	5.695	5.793	5.774	5.802	5.744	5.732	5.768	5.751	5.776
pos_3309	Glycyl-leucine	metab_2551	B(i)	-	-	HMDB0000759;MJDBOTE0000578	M+H	C8H16N2O3	2.898	C02155	pos	-	-	-	-	Organic acids and derivatives	Carboxylic acids and derivatives	189.122978	0.018936308	82.7	0	-2.077419441	869-19-2	Amino acids, peptides, and analogues	5.068	4.869	4.897	5.011	4.939	5.08	4.771	5.125	5.075	5.128	5.756	5.752	5.871	5.751	5.803	5.63	5.602	5.664	5.612	5.71	5.505	5.489	5.494
pos_3311	Lysyltryptophan	metab_2554	B(ii)	-	-	HMDB0028962	M+H	C17H24N4O3	2.8902	-	pos	-	-	-	-	Organic acids and derivatives	Carboxylic acids and derivatives	333.1910745	0.273585074	0	62.7	-3.138665566	50674-18-5	Amino acids, peptides, and analogues	3.647	3.338	3.316	3.498	3.297	3.349	3.362	3.38	3.36	3.359	5.288	5.108	4.895	5.116	5.264	4.392	4.483	4.342	4.401	4.504	4.566	4.47	4.703
pos_3318	Pantetheine 4'-phosphate	metab_2561	B(ii)	map01100;map01110;map00770;map00332;map01240	Metabolic pathways;Biosynthesis of secondary metabolites;Pantothenate and CoA biosynthesis;Carbapenem biosynthesis;Biosynthesis of cofactors	HMDB0001416;PW_C001093	M+H	C11H23N2O7PS	2.8744	C01134	pos	-	-	Metabolism;Metabolism;Metabolism;Metabolism;Metabolism	Global and overview maps;Global and overview maps;Metabolism of cofactors and vitamins;Biosynthesis of other secondary metabolites;Global and overview maps	Organic acids and derivatives	Carboxylic acids and derivatives	359.1025552	0.115515995	0	58.8	-3.015888583	2226-71-3	Amino acids, peptides, and analogues	5.483	5.38	5.246	5.416	5.39	5.375	5.344	4.626	5.376	5.283	5.021	4.758	4.528	5.023	4.912	4.918	4.889	4.436	4.894	4.21	5.094	5.093	5.178
pos_332	Lactose-lysine	metab_2563	B(ii)	-	-	HMDB0253951	M+H, M+Na	C18H34N2O12	5.0147	-	pos	-	-	-	-	Lipids and lipid-like molecules	Saccharolipids	471.2224638	0.02677808	0	41.3	8.53419398	-	Not Available	6.385	6.193	6.134	6.052	6.209	6.292	6.064	6.303	6.236	6.146	6.584	6.521	6.462	6.529	6.574	6.535	6.464	6.525	6.474	6.5	6.363	6.384	6.383
pos_3323	Butyryl-L-carnitine	metab_2567	B(i)	-	-	HMDB0002013	M+H	C11H21NO4	2.8664	C02862	pos	-	-	-	-	Lipids and lipid-like molecules	Fatty Acyls	232.1538304	0.043870297	59.2	0	-2.181423538	25576-40-3	Fatty acid esters	5.642	5.438	5.38	5.781	5.292	5.904	6.106	6.029	6.131	6.17	5.893	5.77	5.763	5.888	5.943	5.929	5.949	6.02	6.039	5.967	5.891	5.89	5.923
pos_3324	Kainic acid	metab_2568	B(ii)	-	-	HMDB0253757	M+H-H2O	C10H15NO4	2.8664	C12819	pos	-	-	-	-	Organic acids and derivatives	Carboxylic acids and derivatives	196.096476	0.044812697	0	48.4	-1.612928462	487-79-6	Amino acids, peptides, and analogues	5.189	5.064	5.109	5.019	5.137	5.15	5.028	5.136	5.117	5.046	5.091	5.027	5.064	5.083	5.089	5.115	5.141	5.119	5.107	5.143	5.094	5.127	5.129
pos_3327	Stavudine	metab_2571	B(ii)	-	-	HMDB0014787;PW_C009132	M+ACN+H	C10H12N2O4	2.8505	C07312	pos	-	-	-	-	Nucleosides, nucleotides, and analogues	Nucleoside and nucleotide analogues	266.1132603	0.083256758	0	41.6	-1.214501095	3056-17-5	Not Available	5.258	5.177	5.1	5.083	5.145	4.866	4.879	4.939	5.139	4.987	4.934	5.054	4.958	4.997	4.98	5.177	5.007	5.12	5.054	5.092	5.068	5.086	5.015
pos_3345	Sclareapinone	metab_2591	B(ii)	-	-	HMDB0030645	M+ACN+Na	C20H24O4	2.8266	-	pos	-	-	-	-	Benzenoids	Naphthalenes	392.1804767	0.051163221	0	37.7	-8.386885965	189155-46-2	Naphthoquinones	5.818	5.713	5.635	5.626	5.738	5.775	5.703	5.803	5.824	5.766	5.756	5.702	5.632	5.781	5.821	5.849	5.736	5.808	5.777	5.835	5.7	5.733	5.743
pos_3349	Zidovudine	metab_2595	B(ii)	-	-	PW_C008998;HMDB0014638;HMDB0246088	M+H-H2O	C10H13N5O4	2.8266	C07210	pos	-	-	-	-	Nucleosides, nucleotides, and analogues	Pyrimidine nucleosides	250.0928988	0.048138882	0	32.4	-2.122311133	30516-87-1	Pyrimidine 2'',3''-dideoxyribonucleosides	5.639	5.756	5.642	5.648	5.55	5.158	5.359	5.041	5.301	5.163	5.396	5.232	4.744	5.434	5.424	5.195	5.31	5.354	5.351	5.253	5.361	5.349	5.39
pos_3353	KAPA	metab_2600	B(i)	map01100;map00780;map01240	Metabolic pathways;Biotin metabolism;Biosynthesis of cofactors	HMDB0240687	M+H	C9H17NO3	2.8266	C01092	pos	-	-	Metabolism;Metabolism;Metabolism	Global and overview maps;Metabolism of cofactors and vitamins;Global and overview maps	Lipids and lipid-like molecules	Fatty Acyls	188.1277433	0.034956695	89.1	0	-2.012203108	682799-71-9	Fatty acids and conjugates	5.866	5.892	5.959	6.013	5.786	5.542	5.38	5.646	5.448	5.463	5.655	5.614	5.577	5.77	5.634	5.956	5.9	5.742	5.818	5.72	5.725	5.755	5.739
pos_336	Diprotin A	metab_2606	B(ii)	-	-	HMDB0251473	M+H-H2O, M+Na	C17H31N3O4	3.8083	-	pos	-	-	-	-	Organoheterocyclic compounds	Pyrroles	324.227181	0.058688142	0	58.5	-2.893137582	-	Substituted pyrroles	5.469	5.497	5.493	5.458	5.443	5.482	5.566	5.534	5.519	5.56	5.471	5.483	5.492	5.426	5.464	5.492	5.536	5.479	5.524	5.5	5.496	5.529	5.479
pos_3376	1-Methyladenosine	metab_2624	B(i)	-	-	HMDB0243935;HMDB0003331	M+H	C11H15N5O4	2.8106	C02494	pos	-	-	-	-	Nucleosides, nucleotides, and analogues	Purine nucleosides	282.1188028	0.056773898	65.8	0	-3.122056696	15763-06-1	Not Available	5.318	5.253	5.235	5.207	5.245	5.276	5.246	5.283	5.264	5.248	5.208	5.2	5.146	5.252	5.265	5.205	5.111	5.22	5.189	5.193	5.165	5.204	5.212
pos_3377	Prolyl-Valine	metab_2625	B(ii)	-	-	HMDB0029030	M+H	C10H18N2O3	2.8106	-	pos	-	-	-	-	Organic acids and derivatives	Carboxylic acids and derivatives	215.1385638	0.010474489	0	37.8	-2.125138268	-	Amino acids, peptides, and analogues	5.84	5.584	5.602	5.663	5.718	5.606	5.384	5.57	5.603	5.655	6.146	6.152	6.182	6.139	6.16	6.216	6.191	6.14	6.169	6.236	5.968	5.973	5.977
pos_3384	1-Methylguanosine	metab_2633	B(i)	-	-	HMDB0001563	M+H	C11H15N5O5	2.8026	C04545	pos	-	-	-	-	Nucleosides, nucleotides, and analogues	Purine nucleosides	298.1136771	0.051640209	89.9	0	-3.089529975	2140-65-0	Not Available	5.277	5.484	5.254	5.363	5.303	5.084	5.119	5.066	5.103	5.052	5.234	5.185	5.078	5.265	5.252	5.044	5.013	4.971	4.97	4.975	5.173	5.211	5.172
pos_3393	Tuliposide A	metab_2643	B(ii)	-	-	LMFA13010041;HMDB0303140	M+2Na-H	C11H18O8	2.7946	C08561	pos	-	-	-	-	Organic oxygen compounds	Organooxygen compounds	323.0720582	0.048009479	0	31.3	2.609573568	19870-30-5	Carbohydrates and carbohydrate conjugates	4.059	4.337	4.53	4.42	4.458	4.486	4.225	4.287	4.412	4.431	4.74	4.878	4.841	5.253	4.76	5.726	5.611	5.267	5.425	5.326	5.011	5.016	4.977
pos_3395	Ecgonine Methyl Ester	metab_2645	B(i)	map01100;map01110	Metabolic pathways;Biosynthesis of secondary metabolites	HMDB0006406;HMDB0062751	M+NH4	C10H17NO3	2.7946	C12448	pos	-	-	Metabolism;Metabolism	Global and overview maps;Global and overview maps	Alkaloids and derivatives	Tropane alkaloids	217.1541754	0.102068835	30.7	0	-2.478772762	7143/9/1	Not Available	4.348	4.177	4.14	4.445	4.217	4.053	3.826	3.951	4.001	3.842	5.079	4.998	5.667	4.951	4.989	4.557	4.476	3.894	4.301	4.417	4.752	4.758	4.676
pos_34	L-Lysine	metab_2650	B(i)	map01100;map00310;map00997;map00300;map01210;map00780;map02010;map01230;map01110;map00470;map00970	Metabolic pathways;Lysine degradation;Biosynthesis of various other secondary metabolites;Lysine biosynthesis;2-Oxocarboxylic acid metabolism;Biotin metabolism;ABC transporters;Biosynthesis of amino acids;Biosynthesis of secondary metabolites;D-Amino acid metabolism;Aminoacyl-tRNA biosynthesis	HMDB0000182;HMDB0301757;PW_C000118;MJDBOTE0000528	M+Na, M+K, M+H-H2O	C6H14N2O2	0.8396	C00047	pos	Peptides	Amino acids	Metabolism;Metabolism;Metabolism;Metabolism;Metabolism;Metabolism;Environmental Information Processing;Metabolism;Metabolism;Metabolism;Genetic Information Processing	Global and overview maps;Amino acid metabolism;Biosynthesis of other secondary metabolites;Amino acid metabolism;Global and overview maps;Metabolism of cofactors and vitamins;Membrane transport;Global and overview maps;Global and overview maps;Metabolism of other amino acids;Translation	Organic acids and derivatives	Carboxylic acids and derivatives	169.0943544	0.049255558	59.2	0	-2.696621416	56-87-1;10098-89-2	Amino acids, peptides, and analogues	5.335	5.357	5.35	5.398	5.271	5.52	5.488	5.523	5.511	5.506	5.482	5.477	5.422	5.512	5.485	5.707	5.667	5.623	5.612	5.592	5.471	5.513	5.5
pos_3406	Pro-Pro-Pro	metab_2658	B(ii)	-	-	HMDB0256689	M+H	C15H23N3O4	2.7708	-	pos	-	-	-	-	Organic acids and derivatives	Carboxylic acids and derivatives	310.1754031	0.093814347	0	43.1	-2.359873021	-	Amino acids, peptides, and analogues	5.431	5.093	5.02	5.06	5.071	5.106	4.935	5.085	5.128	5.132	5.357	5.341	5.223	5.388	5.401	5.22	5.12	5.228	5.152	5.279	5.147	5.206	5.227
pos_3415	Oxypurinol	metab_2668	B(i)	-	-	HMDB0000786	M+H	C5H4N4O2	2.7628	C07599	pos	-	-	-	-	Organoheterocyclic compounds	Imidazopyrimidines	153.0404142	0.076580198	81.5	0	-1.891496651	2465-59-0	Purines and purine derivatives	4.84	4.959	4.831	5.019	4.863	5.042	5.113	4.977	5.073	5.049	4.682	4.656	4.473	4.789	4.676	5.535	5.397	5.401	5.39	5.366	5.052	5.101	5.039
pos_3423	Fusaric Acid	metab_2677	B(i)	-	-	HMDB0252556	M+H	C10H13NO2	2.7388	C10146	pos	-	-	-	-	Organoheterocyclic compounds	Pyridines and derivatives	180.1015342	0.053864698	53.9	0	-2.070825914	536-69-6	Pyridinecarboxylic acids and derivatives	5.429	5.411	5.399	5.39	5.417	5.503	5.449	5.488	5.495	5.461	5.374	5.37	5.365	5.347	5.381	5.46	5.426	5.447	5.395	5.456	5.388	5.404	5.434
pos_3425	Prolylproline	metab_2679	B(ii)	-	-	HMDB0011180	M+H-H2O	C10H16N2O3	2.7309	-	pos	-	-	-	-	Organic acids and derivatives	Carboxylic acids and derivatives	195.1124454	0.027844268	0	36.3	-1.691005954	20488-28-2	Amino acids, peptides, and analogues	4.914	4.852	4.878	4.824	4.82	4.923	4.851	4.9	4.884	4.847	4.729	4.763	4.754	4.81	4.83	4.842	4.861	4.87	4.847	4.911	4.821	4.845	4.83
pos_3430	Trimethaphan	metab_2685	B(ii)	-	-	HMDB0015248	M+NH4	C22H25N2OS+	2.707	C07174	pos	-	-	-	-	Organoheterocyclic compounds	Thienoimidazolidines	383.2025979	0.020745581	0	31.5	0.035387602	7187-66-8	Not Available	5.719	5.607	5.589	5.526	5.633	5.584	5.434	5.512	5.53	5.482	5.455	5.431	5.412	5.357	5.447	5.437	5.428	5.47	5.434	5.495	5.502	5.484	5.493
pos_3433	N6-(1,2-Dicarboxyethyl)-AMP	metab_2688	B(i)	map01100;map00250;map01232;map00230;map01240	Metabolic pathways;Alanine, aspartate and glutamate metabolism;Nucleotide metabolism;Purine metabolism;Biosynthesis of cofactors	-	M+H	C14H18N5O11P	2.683	C03794	pos	-	-	Metabolism;Metabolism;Metabolism;Metabolism;Metabolism	Global and overview maps;Amino acid metabolism;Global and overview maps;Nucleotide metabolism;Global and overview maps	-	-	464.0799514	0.083711401	86.8	0	-2.954397779	19046-78-7	-	5.5	5.482	5.667	5.252	5.605	5.289	4.926	4.946	4.978	4.526	3.452	3.422	3.455	4.419	3.455	3.48	3.579	3.483	3.492	3.492	4.97	5.039	4.989
pos_3437	Beta-D-Galactopyranosyl-(1->4)-2-amino-2-deoxy-beta-D-glucopyranosyl-(1->6)-D-mannose	metab_2692	B(ii)	-	-	HMDB0041224	M+H-H2O	C18H33NO15	2.6671	-	pos	-	-	-	-	Organic oxygen compounds	Organooxygen compounds	486.180245	0.02860633	0	31.6	-2.953378759	-	Carbohydrates and carbohydrate conjugates	6.02	5.932	5.923	5.883	5.941	6.053	5.949	6.03	6.043	5.978	5.971	5.97	5.965	5.925	5.996	6.03	6.013	6.034	5.983	6.05	5.968	5.992	5.973
pos_3438	Aucubin	metab_2693	B(ii)	-	-	LMPR0102070006;HMDB0036562;MJDBOTE0001197	M+NH4	C15H22O9	2.6591	C09771	pos	-	-	-	-	Lipids and lipid-like molecules	Prenol lipids	364.160335	0.007872783	0	49.3	0.367354876	479-98-1	Terpene glycosides	6.141	6.027	6	5.942	6.033	6.099	5.948	6.06	6.077	5.978	6.098	6.069	6.045	6.029	6.096	6.099	6.078	6.112	6.067	6.149	6.05	6.045	6.052
pos_3445	Semilepidinoside B	metab_2701	B(ii)	-	-	HMDB0033108	M+ACN+Na	C17H22N2O7	2.6113	-	pos	-	-	-	-	Organic oxygen compounds	Organooxygen compounds	430.1556345	0.018149631	0	46.2	-7.746615187	-	Carbohydrates and carbohydrate conjugates	6.256	6.313	6.253	6.431	6.293	6.376	6.33	6.16	6.357	6.477	6.584	6.479	6.561	6.574	6.599	6.321	6.246	6.381	6.255	6.352	6.395	6.389	6.405
pos_3446	MDMA	metab_2702	B(i)	-	-	HMDB0254382;HMDB0041931	M+H	C11H15NO2	2.6033	C07577	pos	-	-	-	-	Organoheterocyclic compounds	Benzodioxoles	194.117213	0.058150542	44.3	0	-1.771565912	4764-17-4;42542-10-9	Not Available	5.83	5.812	5.822	5.822	5.799	5.823	5.874	5.86	5.855	5.88	5.823	5.824	5.865	5.808	5.838	5.861	5.86	5.858	5.865	5.864	5.831	5.788	5.833
pos_3451	Guanine	metab_2708	B(i)	map01100;map01232;map00230	Metabolic pathways;Nucleotide metabolism;Purine metabolism	PW_C000086;HMDB0000132;MJDBOTE0000457	M+H	C5H5N5O	2.5793	C00242	pos	Nucleic acids	Bases	Metabolism;Metabolism;Metabolism	Global and overview maps;Global and overview maps;Nucleotide metabolism	Organoheterocyclic compounds	Imidazopyrimidines	152.0563719	0.024683546	77.4	0	-2.080798483	73-40-5	Purines and purine derivatives	5.462	5.527	5.403	5.272	5.488	5.483	5.391	5.497	5.51	5.411	6.315	6.327	6.427	6.26	6.288	6.068	6.02	6.014	6.02	6.179	5.955	5.971	5.976
pos_3455	Hypoxanthine	metab_2712	B(i)	map01100;map01232;map00230	Metabolic pathways;Nucleotide metabolism;Purine metabolism	PW_C000102;HMDB0000157	M+H	C5H4N4O	2.5555	C00262	pos	-	-	Metabolism;Metabolism;Metabolism	Global and overview maps;Global and overview maps;Nucleotide metabolism	Organoheterocyclic compounds	Imidazopyrimidines	137.0455403	0.023308969	77.6	0	-1.81475005	68-94-0	Purines and purine derivatives	6.114	6.278	6.07	6.085	6.134	6.269	6.36	6.21	6.325	6.251	6.149	6.119	6.027	6.197	6.147	6.239	6.099	6.193	6.18	6.251	6.177	6.182	6.196
pos_3459	Pilocarpine	metab_2716	B(i)	map01110	Biosynthesis of secondary metabolites	HMDB0015217;MJDBOTE0001565	M+NH4	C11H16N2O2	2.5315	C07474	pos	-	-	Metabolism	Global and overview maps	Alkaloids and derivatives	Not Available	226.1543904	0.021205924	82.3	0	-2.944824434	54-71-7;92-13-7	Not Available	6.117	6.046	6.072	6.05	6.068	6.103	6.067	6.099	6.109	6.088	5.825	5.805	5.815	5.766	5.779	5.858	5.881	5.873	5.85	5.906	5.962	5.96	5.977
pos_3468	2,3-Butanediol glucoside	metab_2726	B(ii)	-	-	HMDB0040822	M+ACN+H	C10H20O7	2.4596	-	pos	-	-	-	-	Organic oxygen compounds	Organooxygen compounds	294.1538127	0.014469613	0	54.8	-3.632600318	146763-54-4	Carbohydrates and carbohydrate conjugates	6.543	6.423	6.399	6.333	6.445	6.512	6.372	6.483	6.493	6.398	6.495	6.469	6.429	6.447	6.485	6.5	6.479	6.495	6.455	6.534	6.458	6.47	6.459
pos_3475	Coniferyl Alcohol	metab_2734	B(i)	map01100;map01110;map00999	Metabolic pathways;Biosynthesis of secondary metabolites;Biosynthesis of various plant secondary metabolites	HMDB0012915;MJDBOTE0001211	M+H-H2O	C10H12O3	2.1645	C00590	pos	-	-	Metabolism;Metabolism;Metabolism	Global and overview maps;Global and overview maps;Biosynthesis of other secondary metabolites	Benzenoids	Phenols	163.0750305	0.073476177	41.8	0	-1.807605641	32811-40-8;32811-40-8;458-35-5	Methoxyphenols	5.24	5.283	5.155	5.307	5.198	5.204	5.334	5.207	5.284	5.27	5.225	5.272	5.238	5.248	5.23	5.291	5.225	5.283	5.304	5.333	5.29	5.244	5.23
pos_3500	Lotaustralin	metab_2763	B(ii)	map00460;map01110	Cyanoamino acid metabolism;Biosynthesis of secondary metabolites	HMDB0033865	M+CH3OH+H	C11H19NO6	1.8137	C08334	pos	-	-	Metabolism;Metabolism	Metabolism of other amino acids;Global and overview maps	Organic oxygen compounds	Organooxygen compounds	294.1538151	0.06949254	0	54.7	-3.49796952	534-67-8	Carbohydrates and carbohydrate conjugates	5.867	5.724	5.693	5.607	5.725	5.679	5.679	5.788	5.774	5.757	5.799	5.798	5.769	5.724	5.775	5.787	5.775	5.778	5.772	5.847	5.748	5.792	5.736
pos_3513	S-Adenosyl-L-homocysteine	metab_2777	B(i)	map01100;map00270;map01230;map01240	Metabolic pathways;Cysteine and methionine metabolism;Biosynthesis of amino acids;Biosynthesis of cofactors	HMDB0000939	M+H	C14H20N6O5S	1.8057	C00021	pos	-	-	Metabolism;Metabolism;Metabolism;Metabolism	Global and overview maps;Amino acid metabolism;Global and overview maps;Global and overview maps	Organoheterocyclic compounds	Lactones	385.1276895	0.039298582	73.5	0	-3.060755915	979-92-0	Gamma butyrolactones	5.797	5.9	5.859	5.905	5.811	5.919	5.81	5.925	5.812	5.716	5.153	4.957	4.836	5.224	5.034	5.912	5.736	5.549	5.635	5.591	5.669	5.7	5.698
pos_3514	Arg Leu	metab_2778	B(i)	-	-	-	M+H	C12H25N5O3	1.8057	-	pos	-	-	-	-	-	-	288.2021511	0.022023585	77.2	0	-3.011924863	-	-	4.095	3.486	3.463	4.227	3.445	3.497	3.51	3.527	3.508	3.506	6.378	6.289	6.413	6.24	6.285	5.624	5.568	5.569	5.616	5.772	5.784	5.767	5.784
pos_3516	Asp Leu	metab_2780	B(i)	-	-	-	M+H	C10H18N2O5	1.8057	-	pos	-	-	-	-	-	-	247.1282496	0.112101664	40	0	-2.431839684	-	-	4.325	4.526	4.304	4.733	4.476	4.515	4.106	3.967	4.12	4.276	5.282	5.278	5.696	5.246	5.254	5.059	4.938	4.756	4.891	4.993	4.915	5.002	5.003
pos_3522	Hydroxyprolyl-Valine	metab_2787	B(ii)	-	-	HMDB0028876	M+H-H2O	C10H18N2O4	1.7977	-	pos	-	-	-	-	Organic acids and derivatives	Carboxylic acids and derivatives	213.1228696	0.024259731	0	38	-2.169273565	-	Amino acids, peptides, and analogues	6.26	6.062	6.081	6.03	6.105	5.967	5.831	5.952	5.959	5.937	6.276	6.212	6.129	6.228	6.256	6.065	6.066	6.03	6.015	6.075	6.088	6.102	6.081
pos_3524	Piperidine	metab_2789	B(i)	-	-	HMDB0034301	M+H	C5H11N	1.7977	C01746	pos	-	-	-	-	Organoheterocyclic compounds	Piperidines	86.09678901	0.017103373	41.8	0	4.268665341	110-89-4	Not Available	6.839	6.898	6.876	6.894	6.831	6.95	6.931	6.948	6.955	6.921	6.908	6.85	6.794	6.895	6.894	6.874	6.81	6.826	6.818	6.814	6.875	6.89	6.883
pos_3532	N(epsilon)-(carboxyethyl)lysine	metab_2798	B(ii)	-	-	HMDB0255289	M+H	C9H18N2O4	1.7658	-	pos	-	-	-	-	Organic acids and derivatives	Carboxylic acids and derivatives	219.1334183	0.037590024	0	47.2	-2.361719517	-	Amino acids, peptides, and analogues	4.516	4.082	4.121	4.339	4.255	4.393	4.164	4.238	4.151	4.015	4.896	4.897	5.383	4.863	4.821	4.513	4.542	4.484	4.443	4.537	4.659	4.654	4.628
pos_3534	Lys Leu	metab_2800	B(i)	-	-	-	M+H	C12H25N3O3	1.7499	-	pos	-	-	-	-	-	-	260.1961871	0.009019478	46.4	0	-2.627442691	-	-	4.725	4.54	4.422	4.778	4.161	3.289	3.302	3.352	3.433	4.216	6.155	6.076	5.964	6.046	6.093	5.575	5.467	5.558	5.493	5.705	5.592	5.599	5.591
pos_3536	N-Methyl-L-Threonine	metab_2802	B(i)	-	-	-	M+ACN+H	C5H11NO3	1.7419	-	pos	-	-	-	-	-	-	175.1076354	0.115739124	44.4	0	-0.626421607	-	-	5.051	4.402	4.639	4.829	4.854	5.221	4.9	5.211	5.089	5.175	5.433	5.469	5.584	5.444	5.485	5.557	5.503	5.502	5.437	5.544	5.241	5.281	5.34
pos_354	Cucurbic acid	metab_2806	B(ii)	-	-	HMDB0029388	M+H-H2O, M+H	C12H20O3	6.243	C08482	pos	-	-	-	-	Lipids and lipid-like molecules	Fatty Acyls	195.1375884	0.110341032	0	68.1	-1.734140649	58240-50-9	Lineolic acids and derivatives	5.088	5.086	5.34	5.119	4.942	4.774	4.521	4.892	4.56	4.55	4.877	4.7	4.853	4.894	4.865	5.292	5.235	4.846	5.091	5.156	4.949	4.974	5.04
pos_3547	Neopterin	metab_2813	B(ii)	map00790	Folate biosynthesis	PW_C000673;HMDB0000845;HMDB0000727;HMDB0000877	2M+NH4	C9H11N5O4	1.6862	C05926	pos	-	-	Metabolism	Metabolism of cofactors and vitamins	Organoheterocyclic compounds	Pteridines and derivatives	524.1956701	0.028629262	0	35.8	-0.717465598	2009-64-5;2277-42-1;10162-32-0	Pterins and derivatives	6.882	6.818	6.807	6.729	6.837	6.955	6.878	6.819	6.911	6.8	6.915	6.88	6.852	6.928	6.959	6.981	6.913	7.047	6.995	6.998	6.883	6.907	6.892
pos_3554	Histidylleucine	metab_2821	B(ii)	-	-	HMDB0253179;HMDB0028889	M+H	C12H20N4O3	1.6065	C05010	pos	-	-	-	-	Organic acids and derivatives	Carboxylic acids and derivatives	269.1600542	0.032098837	0	54.4	-2.844574754	7763-65-7	Amino acids, peptides, and analogues	4.59	4.252	3.762	4.682	3.765	3.687	3.7	3.718	3.699	3.697	5.874	5.791	5.749	5.806	5.86	5.389	5.355	5.358	5.356	5.462	5.346	5.372	5.367
pos_3555	Threonylglutamine	metab_2822	B(ii)	-	-	HMDB0029059	M+H-H2O	C9H17N3O5	1.5905	-	pos	-	-	-	-	Organic acids and derivatives	Carboxylic acids and derivatives	230.1129483	0.023120512	0	67.8	-2.363643372	96337-79-0	Amino acids, peptides, and analogues	6.246	5.9	5.894	5.874	5.946	5.98	5.933	6.084	5.978	5.867	6.13	6.158	6.113	6.293	6.254	6.054	5.975	6.104	5.987	6.054	6.037	6.04	6.055
pos_3559	Citrulline	metab_2826	B(ii)	map01100;map00220;map01110;map01230	Metabolic pathways;Arginine biosynthesis;Biosynthesis of secondary metabolites;Biosynthesis of amino acids	PW_C000723;HMDB0000904;MJDBOTE0000481	M+H-H2O	C6H13N3O3	1.5347	C00327	pos	Peptides	Amino acids	Metabolism;Metabolism;Metabolism;Metabolism	Global and overview maps;Amino acid metabolism;Global and overview maps;Global and overview maps	Organic acids and derivatives	Carboxylic acids and derivatives	158.0920923	0.018988413	0	51.3	-1.774763312	372-75-8	Amino acids, peptides, and analogues	6.327	6.222	6.235	6.176	6.221	6.315	6.224	6.298	6.285	6.25	6.255	6.235	6.233	6.238	6.252	6.322	6.304	6.299	6.284	6.328	6.253	6.259	6.269
pos_3561	Dihydro-3-hydroxy-4,4-dimethyl-2(3H)-Furanone	metab_2829	B(ii)	-	-	-	M+NH4	C6H10O3	1.5107	-	pos	-	-	-	-	-	-	148.0964503	0.053809844	0	32.7	-2.840242635	-	-	5.559	5.735	5.79	5.763	5.678	6.012	5.75	5.691	5.821	5.868	5.268	5.383	5.388	5.545	5.283	5.911	5.808	5.624	5.726	5.607	5.665	5.707	5.705
pos_3566	GMP-N-epsilon-(N-alpha-acetyl lysine methyl ester) 5'-phosphoramidate	metab_2834	B(ii)	-	-	HMDB0304375	M+2H	C19H29N7O10P-	1.4869	-	pos	-	-	-	-	Organic acids and derivatives	Carboxylic acids and derivatives	274.0908876	0.032510233	0	46.5	-7.560720698	-	Amino acids, peptides, and analogues	6.407	6.252	6.254	6.175	6.275	6.3	6.221	6.33	6.284	6.241	6.268	6.271	6.261	6.234	6.283	6.228	6.239	6.241	6.245	6.299	6.246	6.27	6.271
pos_3569	9H-Purine-9-ol	metab_2837	B(ii)	-	-	HMDB0247704	M+H	C5H4N4O	1.4709	-	pos	-	-	-	-	Organoheterocyclic compounds	Imidazopyrimidines	137.0455312	0.024385328	0	32.8	-1.881891869	-	Purines and purine derivatives	5.815	5.986	5.833	5.787	5.824	6.091	6.16	6.086	6.106	6.086	5.238	5.196	5.158	5.234	5.184	5.678	5.615	5.649	5.629	5.611	5.79	5.793	5.809
pos_3570	L-Galactose	metab_2839	B(ii)	map01100;map01110;map00053;map01240	Metabolic pathways;Biosynthesis of secondary metabolites;Ascorbate and aldarate metabolism;Biosynthesis of cofactors	HMDB0033704	M+H-2H2O	C6H12O6	1.4549	C01825	pos	Carbohydrates	Monosaccharides	Metabolism;Metabolism;Metabolism;Metabolism	Global and overview maps;Global and overview maps;Carbohydrate metabolism;Global and overview maps	Organic oxygen compounds	Organooxygen compounds	145.0492518	0.117341165	0	56.9	-1.573567637	15572-79-9;12772-65-5	Carbohydrates and carbohydrate conjugates	7.033	7.062	7.035	7.049	7.04	6.949	7.043	7.049	7.082	7.088	7.079	7.104	7.126	7.103	7.129	7.161	7.187	7.181	7.185	7.205	7.028	7.058	7.125
pos_3579	L-Dopa	metab_2848	B(i)	map01100;map01110;map00350	Metabolic pathways;Biosynthesis of secondary metabolites;Tyrosine metabolism	HMDB0000181;PW_C000117	M+H	C9H11NO4	1.3677	C00355	pos	Peptides;Hormones and transmitters	Amino acids;Neurotransmitters	Metabolism;Metabolism;Metabolism	Global and overview maps;Global and overview maps;Amino acid metabolism	Organic acids and derivatives	Carboxylic acids and derivatives	198.0757234	0.036020754	61.8	0	-1.831002652	59-92-7	Amino acids, peptides, and analogues	5.055	4.478	4.79	5.22	4.821	5.181	5.285	6.006	5.43	5.572	4.675	4.758	4.67	4.935	4.763	5.219	5.068	4.874	4.995	4.9	5.204	5.23	5.232
pos_3583	L-Coprine	metab_2853	B(ii)	-	-	HMDB0034266	M+ACN+H	C8H14N2O4	1.3437	C08271	pos	-	-	-	-	Organic acids and derivatives	Carboxylic acids and derivatives	244.1285666	0.073292769	0	58.1	-3.047367521	58919-61-2	Amino acids, peptides, and analogues	5.326	5.067	5.173	5.06	5.237	5.251	5.019	5.244	5.216	5.202	5.518	5.638	5.695	5.567	5.604	5.837	5.801	5.713	5.72	5.814	5.473	5.473	5.527
pos_3593	O-Acetylcarnitine	metab_2864	B(i)	-	-	HMDB0240773;HMDB0000201	M+H	C9H17NO4	1.2724	C02571	pos	-	-	-	-	Lipids and lipid-like molecules	Fatty Acyls	204.1225596	0.175984605	45.7	0	-2.338107396	3040-38-8	Fatty acid esters	5.217	5.112	5.138	5.314	5.039	4.993	5.006	5.135	4.984	5.095	5.721	5.747	5.755	5.711	5.772	5.448	5.299	5.351	5.334	5.346	5.328	5.479	5.396
pos_3602	Trehalose	metab_2875	B(i)	map01100;map00500;map01110;map02010	Metabolic pathways;Starch and sucrose metabolism;Biosynthesis of secondary metabolites;ABC transporters	PW_C000776;HMDB0000975	M+NH4	C12H22O11	1.2249	C01083	pos	Carbohydrates	Oligosaccharides	Metabolism;Metabolism;Metabolism;Environmental Information Processing	Global and overview maps;Carbohydrate metabolism;Global and overview maps;Membrane transport	Organic oxygen compounds	Organooxygen compounds	360.1488323	0.026714041	93.8	0	-3.521364513	99-20-7	Carbohydrates and carbohydrate conjugates	7.495	7.448	7.384	7.361	7.428	7.44	7.562	7.524	7.555	7.548	7.557	7.577	7.622	7.523	7.579	7.589	7.605	7.667	7.669	7.665	7.521	7.541	7.541
pos_363	Sterol	metab_2905	B(ii)	-	-	HMDB0060512	M+H-H2O, M+H	C17H28O	6.3461	C00370	pos	-	-	-	-	Lipids and lipid-like molecules	Steroids and steroid derivatives	231.210178	0.051295269	0	62.6	-2.21298272	-	Hydroxysteroids	4.893	5.163	4.912	5.298	5.092	4.359	4.798	4.491	4.647	5.373	5.935	5.94	5.967	5.984	5.854	5.457	5.404	5.569	5.373	5.658	5.574	5.618	5.602
pos_3635	N-Acetylhistidine	metab_2911	B(i)	-	-	HMDB0032055	M+H	C8H11N3O3	0.9968	C02997	pos	-	-	-	-	Organic acids and derivatives	Carboxylic acids and derivatives	198.0870666	0.02560813	62.5	0	-1.273773076	2497/2/1	Amino acids, peptides, and analogues	5.335	5.511	5.636	5.631	5.488	5.684	5.461	5.517	5.499	5.586	5.562	5.554	5.551	5.762	5.493	5.95	5.978	5.667	5.787	5.716	5.638	5.625	5.647
pos_3636	Isopropylmaleic acid	metab_2912	B(ii)	map01210;map01110;map00290	2-Oxocarboxylic acid metabolism;Biosynthesis of secondary metabolites;Valine, leucine and isoleucine biosynthesis	HMDB0012241	M+NH4	C7H10O4	0.9968	C02631	pos	-	-	Metabolism;Metabolism;Metabolism	Global and overview maps;Global and overview maps;Amino acid metabolism	Lipids and lipid-like molecules	Fatty Acyls	176.0913044	0.024903318	0	55.6	-2.719921332	44976-69-4	Fatty acids and conjugates	6.112	5.967	5.962	5.941	5.954	5.96	6.056	6.02	6.02	6.008	5.644	5.655	5.646	5.728	5.633	5.918	5.862	5.885	5.883	5.856	5.895	5.915	5.914
pos_3642	Nicotinamide D-ribonucleotide	metab_2919	B(i)	map01100;map00760	Metabolic pathways;Nicotinate and nicotinamide metabolism	;MJDBOTE0001107	M+H	C11H15N2O8P	0.9813	C00455	pos	-	-	Metabolism;Metabolism	Global and overview maps;Metabolism of cofactors and vitamins	-	-	335.0628122	0.03850645	64.1	0	-3.191869919	1094-61-7	-	5.607	5.461	5.505	5.403	5.517	5.125	5.201	5.01	5.111	5.077	5.436	5.518	5.486	5.605	5.566	5.408	5.312	5.381	5.472	5.164	5.371	5.367	5.398
pos_3645	Niacinamide	metab_2922	B(i)	map01100;map00760;map01240	Metabolic pathways;Nicotinate and nicotinamide metabolism;Biosynthesis of cofactors	PW_C001086;HMDB0001406	M+H	C6H6N2O	0.9813	C00153	pos	Vitamins and cofactors	Vitamins	Metabolism;Metabolism;Metabolism	Global and overview maps;Metabolism of cofactors and vitamins;Global and overview maps	Organoheterocyclic compounds	Pyridines and derivatives	123.0552238	0.050622768	58.1	0	-0.535893991	98-92-0	Pyridinecarboxylic acids and derivatives	6.424	6.392	6.368	6.465	6.369	6.238	6.245	6.247	6.235	6.346	6.484	6.48	6.497	6.502	6.542	6.38	6.353	6.38	6.367	6.411	6.412	6.369	6.383
pos_365	Jacarandic acid	metab_2927	B(ii)	-	-	HMDB0253726;HMDB0036651	M+H-H2O, M+H	C30H48O5	6.3461	C17890	pos	-	-	-	-	Lipids and lipid-like molecules	Prenol lipids	471.3454426	0.076704108	0	68.7	-2.95638104	53155-25-2	Triterpenoids	4.516	4.487	4.465	4.979	4.446	4.498	4.511	4.529	4.509	5.279	6.371	6.326	6.336	6.408	6.241	5.376	5.112	5.538	5.223	5.792	5.679	5.652	5.718
pos_3652	L-Iditol	metab_2930	B(i)	-	-	HMDB0011632	M+H	C6H14O6	0.9733	C01507	pos	-	-	-	-	Organic oxygen compounds	Organooxygen compounds	183.0859379	0.008670699	55.8	0	-2.068654729	488-45-9	Carbohydrates and carbohydrate conjugates	6.933	6.846	6.829	6.84	6.871	6.789	6.812	6.818	6.816	6.81	6.747	6.794	6.812	6.848	6.863	6.553	6.507	6.514	6.534	6.527	6.769	6.776	6.774
pos_3655	Pyrroline	metab_2933	B(ii)	-	-	HMDB0245392;HMDB0035924	M+H	C4H7N	0.9733	C19907	pos	-	-	-	-	Organoheterocyclic compounds	Pyrrolines	70.06552582	0.002948507	0	36.7	5.794602937	109-97-7	Not Available	5.705	5.724	5.75	5.763	5.715	5.783	5.686	5.752	5.74	5.691	5.495	5.471	5.431	5.583	5.494	5.677	5.605	5.566	5.59	5.585	5.656	5.656	5.654
pos_3664	Oxmetidine	metab_2943	B(ii)	-	-	HMDB0041970	M+CH3OH+H	C19H21N5O3S	0.9497	C11803	pos	-	-	-	-	Organoheterocyclic compounds	Benzodioxoles	432.1699509	0.011992917	0	42.3	-0.127265725	72830-39-8	Not Available	7.075	7.056	7.101	7.097	7.058	7.111	6.983	7.079	7.042	7.005	6.988	6.994	7.011	7.05	6.99	7.125	7.093	6.99	7.044	7.05	7.053	7.061	7.063
pos_3665	Glycerophosphocholine	metab_2944	B(i)	map00565;map00564	Ether lipid metabolism;Glycerophospholipid metabolism	HMDB0008325;HMDB0008061;HMDB0008261;HMDB0008159;HMDB0008654;HMDB0008786;HMDB0007930;HMDB0008291;HMDB0011225;HMDB0008523;HMDB0011223;HMDB0008393;HMDB0008259;HMDB0008817;HMDB0008587;HMDB0007997;HMDB0008027;HMDB0008488;HMDB0008456;HMDB0008521;HMDB0011227;HMDB0008620;HMDB0008457;HMDB0008357;HMDB0008787;HMDB0008359;HMDB0007929;HMDB0008391;HMDB0008818;HMDB0008060;HMDB0011228;HMDB0008753;HMDB0008095;HMD…	M+H	C8H20NO6P	0.9497	C00670	pos	-	-	Metabolism;Metabolism	Lipid metabolism;Lipid metabolism	Lipids and lipid-like molecules	Glycerophospholipids	258.1094321	0.017728181	97	0	-2.599281006	28319-77-9	Glycerophosphocholines	7.821	7.752	7.736	7.71	7.763	7.888	7.871	7.846	7.858	7.853	8.043	8.04	7.998	8.178	8.101	8.103	8.06	8.068	8.059	8.059	7.943	7.957	7.955
pos_3666	Zalcitabine	metab_2945	B(ii)	-	-	PW_C009386;HMDB0255802;HMDB0037019;HMDB0015078	M+NH4	C9H13N3O3	0.9497	C07207	pos	-	-	-	-	Nucleosides, nucleotides, and analogues	Pyrimidine nucleosides	229.1289653	0.016188901	0	69.7	-2.612636011	5718-77-4;7481-89-2	Pyrimidine 2'',3''-dideoxyribonucleosides	6.775	6.725	6.696	6.727	6.699	6.643	6.739	6.674	6.7	6.69	6.929	6.916	6.878	6.966	6.986	6.819	6.78	6.863	6.809	6.793	6.789	6.803	6.798
pos_3667	Choline Phosphate	metab_2946	B(i)	map01100;map00564	Metabolic pathways;Glycerophospholipid metabolism	HMDB0001565	M+H	C5H14NO4P	0.9497	C00588	pos	-	-	Metabolism;Metabolism	Global and overview maps;Lipid metabolism	Organic nitrogen compounds	Organonitrogen compounds	184.0728849	0.023366708	47.5	0	-2.38216174	107-73-3;3616-04-4	Quaternary ammonium salts	5.874	5.838	5.82	5.855	5.899	6.201	6.197	6.114	6.154	6.144	6.192	6.169	6.162	6.297	6.258	6.245	6.178	6.153	6.166	6.172	6.108	6.128	6.118
pos_3677	N6-(L-1,3-Dicarboxypropyl)-L-lysine	metab_2957	B(i)	map01100;map00310;map01110;map00300;map01230	Metabolic pathways;Lysine degradation;Biosynthesis of secondary metabolites;Lysine biosynthesis;Biosynthesis of amino acids	HMDB0000279	M+H	C11H20N2O6	0.9341	C00449	pos	-	-	Metabolism;Metabolism;Metabolism;Metabolism;Metabolism	Global and overview maps;Amino acid metabolism;Global and overview maps;Amino acid metabolism;Global and overview maps	Organic acids and derivatives	Carboxylic acids and derivatives	277.1386192	0.007310435	95.8	0	-2.873836322	997-68-2	Amino acids, peptides, and analogues	7.625	7.498	7.52	7.551	7.488	7.356	7.402	7.395	7.4	7.344	7.003	7.002	7.014	7.053	6.965	7.433	7.428	7.278	7.328	7.211	7.347	7.353	7.353
pos_368	Phaseic acid	metab_2960	B(ii)	map00906	Carotenoid biosynthesis	HMDB0302844	M+H-H2O, M+H	C15H20O5	6.3698	C09707	pos	-	-	Metabolism	Metabolism of terpenoids and polyketides	Lipids and lipid-like molecules	Prenol lipids	281.1375091	0.063900145	0	46.4	-3.002523525	24394-14-7	Sesquiterpenoids	6.323	6.314	6.315	6.257	6.223	6.206	6.321	6.268	6.298	6.366	6.268	6.18	6.294	6.216	6.209	6.288	6.23	6.322	6.356	6.267	6.084	6.135	6.132
pos_3682	Tilarginine	metab_2963	B(i)	-	-	HMDB0029416	M+H	C7H16N4O2	0.9185	C03884	pos	-	-	-	-	Organic acids and derivatives	Carboxylic acids and derivatives	189.1342154	0.035109112	61.4	0	-2.055894406	17035-90-4	Amino acids, peptides, and analogues	6.083	5.955	5.991	5.968	5.961	5.926	5.986	5.996	5.963	5.957	6.063	6.042	6.021	6.145	6.101	6.147	6.132	6.127	6.117	6.091	6.008	6.035	6.034
pos_3685	Sarcosine	metab_2966	B(ii)	map01100;map00330;map00260	Metabolic pathways;Arginine and proline metabolism;Glycine, serine and threonine metabolism	HMDB0000271;PW_C000185;MJDBOTE0000363	M+H	C3H7NO2	0.9185	C00213	pos	-	-	Metabolism;Metabolism;Metabolism	Global and overview maps;Amino acid metabolism;Amino acid metabolism	Organic acids and derivatives	Carboxylic acids and derivatives	90.05529409	0.047098289	0	46.2	3.809038522	107-97-1	Amino acids, peptides, and analogues	6.746	6.772	6.812	6.814	6.731	6.781	6.736	6.781	6.752	6.743	6.683	6.68	6.693	6.732	6.684	6.766	6.766	6.698	6.718	6.708	6.709	6.744	6.747
pos_3688	4-Amino-3-hydroxybutyrate	metab_2969	B(ii)	-	-	HMDB0061877	2M+ACN+Na	C4H9NO3	0.9027	C03678	pos	-	-	-	-	Organic acids and derivatives	Carboxylic acids and derivatives	302.1338185	0.040638842	0	51.2	6.561396217	-	Amino acids, peptides, and analogues	5.927	5.891	5.862	5.904	5.746	5.815	5.949	5.901	5.901	5.926	6.089	6.123	6.066	6.231	6.199	6.031	5.995	6.075	6.039	6.023	5.969	5.994	6.003
pos_3690	2-Amino-9-(4-amino-2-oxopyrimidin-1-yl)-1H-purin-6-one	metab_2972	B(ii)	-	-	HMDB0258125	2M+3H2O+2H	C9H8N8O2	0.9027	-	pos	-	-	-	-	Organoheterocyclic compounds	Imidazopyrimidines	274.0886959	0.036228204	0	41.2	0.43988877	-	Purines and purine derivatives	6.212	6.007	5.981	5.938	6.099	5.943	5.891	6.055	5.951	5.915	5.867	5.878	5.832	5.86	5.922	5.408	5.579	5.528	5.624	5.644	5.918	5.89	5.918
pos_3692	L-Histidine	metab_2974	B(i)	map01100;map01110;map02010;map00340;map00470;map01230;map00970;map00410;map00404	Metabolic pathways;Biosynthesis of secondary metabolites;ABC transporters;Histidine metabolism;D-Amino acid metabolism;Biosynthesis of amino acids;Aminoacyl-tRNA biosynthesis;beta-Alanine metabolism;Staurosporine biosynthesis	PW_C000116;HMDB0000177;MJDBOTE0000427	M+H	C6H9N3O2	0.9027	C00135	pos	Peptides	Amino acids	Metabolism;Metabolism;Environmental Information Processing;Metabolism;Metabolism;Metabolism;Genetic Information Processing;Metabolism;Metabolism	Global and overview maps;Global and overview maps;Membrane transport;Amino acid metabolism;Metabolism of other amino acids;Global and overview maps;Translation;Metabolism of other amino acids;Biosynthesis of other secondary metabolites	Organic acids and derivatives	Carboxylic acids and derivatives	156.0764629	0.016719701	99	0	-1.870715471	71-00-1	Amino acids, peptides, and analogues	7.625	7.703	7.691	7.751	7.64	7.769	7.719	7.729	7.73	7.74	7.596	7.526	7.521	7.592	7.529	7.771	7.754	7.699	7.711	7.659	7.668	7.679	7.681
pos_370	N-arachidonylethanolamine	metab_2983	B(ii)	-	-	HMDB0255084;HMDB0004080	M+NH4, M+CH3OH+H	C22H39NO	6.362	C11695	pos	-	-	-	-	Organic nitrogen compounds	Organonitrogen compounds	351.3357844	0.064207789	0	42.2	-3.618205126	94421-68-8	Amines	5.124	5.154	5.62	5.305	5.05	5.092	5.213	5.5	4.949	5.067	5.552	5.171	5.451	5.702	5.614	5.945	5.877	5.559	5.789	5.802	5.528	5.559	5.583
pos_3701	6-[(2S,3S,4R,5R)-5-(6-Aminopurin-9-yl)-3,4-dihydroxyoxolan-2-yl]oxane-2,5-dione	metab_2985	B(ii)	-	-	HMDB0257755	2M+3H2O+2H	C14H15N5O6	0.879	-	pos	-	-	-	-	Nucleosides, nucleotides, and analogues	Purine nucleosides	363.1124314	0.002246521	0	44.1	-3.90105636	-	Not Available	6.509	6.35	6.337	6.173	6.347	6.455	6.445	6.572	6.507	6.412	6.562	6.521	6.493	6.336	6.455	6.653	6.713	6.725	6.736	6.812	6.51	6.509	6.508
pos_3727	6-Succinoaminopurine	metab_3013	B(ii)	-	-	HMDB0013204	M+H	C9H9N5O3	0.8396	-	pos	-	-	-	-	Organoheterocyclic compounds	Imidazopyrimidines	236.0789588	0.072981748	0	37.8	4.863019597	-	Purines and purine derivatives	5.34	5.256	5.394	5.202	5.406	5.263	4.915	5.195	5.094	5.064	5.095	5.227	5.221	5.257	4.972	5.3	5.267	5.341	5.328	5.395	5.266	5.302	5.33
pos_3751	Agmatine	metab_3040	B(i)	map01100;map01110;map00330;map00999	Metabolic pathways;Biosynthesis of secondary metabolites;Arginine and proline metabolism;Biosynthesis of various plant secondary metabolites	HMDB0001432;HMDB0246298;MJDBOTE0000469	M+H	C5H14N4	0.816	C00179	pos	-	-	Metabolism;Metabolism;Metabolism;Metabolism	Global and overview maps;Global and overview maps;Amino acid metabolism;Biosynthesis of other secondary metabolites	Organic nitrogen compounds	Organonitrogen compounds	131.1289303	0.00619195	62.6	0	-1.480459018	306-60-5	Guanidines	6.552	6.425	6.443	6.477	6.481	6.5	6.535	6.35	6.547	6.526	5.889	5.775	5.688	5.925	5.805	5.944	5.963	6.032	5.996	5.991	6.315	6.319	6.315
pos_3762	Methionyl-Serine	metab_3052	B(ii)	-	-	HMDB0028982	M+H-2H2O	C8H16N2O4S	0.7921	-	pos	-	-	-	-	Organic acids and derivatives	Carboxylic acids and derivatives	201.071547	0.063127151	0	45.6	9.835209372	-	Amino acids, peptides, and analogues	5.007	4.91	4.939	4.889	4.897	5.028	4.84	5.057	4.959	4.832	4.598	4.584	4.46	4.828	4.563	5.103	4.979	4.942	4.909	4.904	4.852	4.89	4.906
pos_3810	Trans-2-Hexenal	metab_3106	B(i)	-	-	HMDB0031496	M+H	C6H10O	0.4164	C08497	pos	-	-	-	-	Organic oxygen compounds	Organooxygen compounds	99.08070588	0.033429887	39.9	0	2.697085557	6728-26-3	Carbonyl compounds	5.002	5.039	4.966	4.963	4.982	5.015	5.069	5.089	5.086	5.044	5.052	5.058	5.062	5.045	5.055	5.034	5.103	5.042	5.049	5.093	5.009	5.025	5.038
pos_3832	Histidylglutamine	metab_3130	B(ii)	-	-	HMDB0028883	M+H-H2O	C11H17N5O4	0.0976	-	pos	-	-	-	-	Organic acids and derivatives	Carboxylic acids and derivatives	266.1222391	0.028571734	0	35.2	-8.924189637	224638-13-5	Amino acids, peptides, and analogues	5.568	5.555	5.543	5.509	5.505	5.582	5.611	5.609	5.55	5.603	5.55	5.519	5.533	5.567	5.555	5.596	5.586	5.581	5.586	5.534	5.594	5.571	5.576
pos_3855	MJDBISSP00000002	metab_3155	B(i)	-	-	;MJDBISSP00000002	M+H	C23H42D3NO4	6.3935	-	pos	-	-	-	-	-	-	403.359878	0.041688638	82.5	0	-2.70303238	-	-	7.341	7.294	7.294	7.347	7.366	7.283	7.374	7.333	7.353	7.394	7.331	7.328	7.355	7.275	7.361	7.256	7.314	7.356	7.301	7.29	7.324	7.36	7.349
pos_3858	MJDBISSP00000001	metab_3158	B(i)	-	-	;MJDBISSP00000001	M+H	C9H10ClNO2	3.302	-	pos	-	-	-	-	-	-	200.0468887	0.022765507	99.5	0	-1.97971759	-	-	8.107	8.094	8.072	8.085	8.075	8.096	8.151	8.138	8.13	8.152	8.087	8.085	8.123	8.064	8.104	8.113	8.152	8.127	8.145	8.112	8.1	8.116	8.118
pos_3859	MJDBISSP00000009	metab_3159	B(i)	-	-	;MJDBISSP00000009	M+H	C9H6D5NO2	2.8266	-	pos	-	-	-	-	-	-	171.1172511	0.011873276	99.5	0	-2.279035862	-	-	7.215	7.206	7.186	7.199	7.185	7.216	7.275	7.274	7.247	7.286	7.2	7.191	7.235	7.166	7.221	7.22	7.264	7.242	7.265	7.23	7.219	7.216	7.226
pos_388	Quinceoxepine	metab_3162	B(ii)	-	-	HMDB0038107	M+H-H2O, M+H	C12H18O	6.5281	-	pos	-	-	-	-	Organic oxygen compounds	Organooxygen compounds	179.142649	0.125880658	0	38.5	-2.20396249	132925-10-1	Ethers	4.545	4.42	3.98	4.521	3.996	3.83	4.002	4.037	3.806	4.622	5.176	5.414	5.471	5.262	5.029	4.847	4.87	5.03	4.826	5.092	4.854	4.893	4.961
pos_39	2-Hydroxyadipic acid	metab_3164	B(ii)	-	-	HMDB0000321;LMFA01170049	M+ACN+H, 2M+H, 2M+NH4	C6H10O5	1.0047	C02360	pos	-	-	-	-	Lipids and lipid-like molecules	Fatty Acyls	325.1119476	0.019255135	0	62.1	-3.010275666	18294-85-4	Fatty acids and conjugates	7.095	7.039	6.999	6.972	7.019	7.089	7.108	7.133	7.134	7.131	7.156	7.154	7.189	7.089	7.153	7.173	7.199	7.201	7.189	7.232	7.106	7.108	7.121
pos_391	PA(16:0/PGF1alpha)	metab_3166	B(ii)	-	-	HMDB0263362	M+NH4, M+Na	C39H73O11P	6.5919	-	pos	-	-	-	-	Not Available	Not Available	766.5291938	0.019824082	0	63.8	8.441602446	-	Not Available	6.658	6.64	6.632	6.637	6.647	6.662	6.694	6.715	6.674	6.689	6.649	6.653	6.685	6.651	6.671	6.681	6.702	6.668	6.665	6.672	6.683	6.682	6.697
pos_396	Dmap-ethyl-paf	metab_3171	B(ii)	-	-	HMDB0251534	M+NH4, M+Na	C30H57N2O6P	6.6397	-	pos	-	-	-	-	Organoheterocyclic compounds	Pyridines and derivatives	590.4246997	0.031272314	0	45.8	-7.949121315	-	Aminopyridines and derivatives	7.178	7.176	7.143	7.147	7.128	7.168	7.221	7.233	7.222	7.215	7.191	7.187	7.21	7.177	7.208	7.2	7.228	7.201	7.216	7.218	7.176	7.193	7.203
pos_398	Cucurbitacin S	metab_3173	B(ii)	-	-	LMST01010116;HMDB0250583	M+H-H2O, M+NH4	C30H42O6	6.6635	C08806	pos	-	-	-	-	Lipids and lipid-like molecules	Steroids and steroid derivatives	516.3303919	0.102459049	0	46.2	-3.156159993	60137-06-6	Oxosteroids	5.484	5.743	5.696	5.658	5.482	5.557	5.343	5.127	5.298	5.095	4.414	3.941	5.369	5.61	5.055	6.187	6.287	4.553	4.785	5.737	5.438	5.45	5.519
pos_40	Pyroglutamic Acid	metab_3176	B(i)	map01100;map00480	Metabolic pathways;Glutathione metabolism	PW_C000182;HMDB0000267;MJDBOTE0000549	M+H, M+NH4, 2M+NH4	C5H7NO3	0.9418	C01879	pos	Peptides	Amino acids	Metabolism;Metabolism	Global and overview maps;Metabolism of other amino acids	Organic acids and derivatives	Carboxylic acids and derivatives	147.0761014	0.018697805	71.3	0	-2.458349823	98-79-3	Amino acids, peptides, and analogues	8.035	7.975	7.993	7.988	7.995	8.007	7.916	7.921	7.981	7.958	7.876	7.857	7.859	7.923	7.902	7.926	7.906	7.873	7.882	7.894	7.926	7.94	7.939
pos_404	PC(18:2/0:0)	metab_3181	B(i)	-	-	LMGP01050035;LMGP01050034	M+H, M+Na	C26H50NO7P	6.7271	-	pos	-	-	-	-	-	-	520.3382982	0.018545173	87.2	0	-2.826325143	-	-	8.276	8.523	8.344	8.116	8.26	7.626	7.535	7.56	7.398	7.247	7.544	7.555	7.273	7.808	7.657	7.628	7.607	7.524	7.592	7.469	7.914	7.93	7.921
pos_405	3-Gonal	metab_3182	B(ii)	-	-	HMDB0245878	M+NH4, M+K	C18H28O	6.7351	-	pos	-	-	-	-	Lipids and lipid-like molecules	Steroids and steroid derivatives	278.2470712	0.067811276	0	56.1	-2.958477534	-	Not Available	5.692	5.575	5.82	5.564	5.574	5.699	5.874	5.831	5.709	5.769	5.764	5.717	5.736	5.696	5.715	5.758	5.738	5.826	5.767	5.724	5.714	5.765	5.767
pos_41	Cyclopropanecarboxylic acid	metab_3187	B(ii)	-	-	HMDB0250675	M+NH4, M+K, M+H	C4H6O2	0.9418	C16267	pos	-	-	-	-	Organic acids and derivatives	Carboxylic acids and derivatives	104.0708954	0.028434923	0	46.5	3.375612076	-	Cyclopropanecarboxylic acids and derivatives	6.247	6.249	6.242	6.205	6.225	6.709	6.762	6.817	6.7	6.639	6.928	6.821	6.856	6.959	6.948	7.205	7.083	7.073	7.116	7.086	6.819	6.841	6.839
pos_410	Cis-Quinceoxepane	metab_3188	B(ii)	-	-	HMDB0038108	M+H-H2O, M+NH4	C12H20O	6.8301	-	pos	-	-	-	-	Organoheterocyclic compounds	Oxepanes	198.1848358	0.043723682	0	54.3	-2.247884393	133005-51-3	Not Available	4.922	4.859	5.04	4.868	4.967	4.927	5.004	4.979	4.939	4.986	5.012	4.947	4.958	4.897	4.939	4.981	4.937	4.967	4.966	4.924	4.925	4.949	4.912
pos_42	1-[(5-Amino-5-carboxypentyl)amino]-1-deoxyfructose	metab_3198	B(ii)	-	-	HMDB0034879	M+H-H2O, M+H, M+H-2H2O	C12H24N2O7	0.887	-	pos	-	-	-	-	Organic oxygen compounds	Organooxygen compounds	309.1646634	0.017833483	0	59	-3.128810027	21291-40-7	Carbohydrates and carbohydrate conjugates	7.388	7.331	7.319	7.337	7.302	7.313	7.396	7.338	7.386	7.373	7.384	7.379	7.297	7.442	7.427	7.361	7.315	7.376	7.342	7.331	7.346	7.361	7.356
pos_424	(+/-)-(Z)-2-(5-Tetradecenyl)cyclobutanone	metab_3203	B(ii)	-	-	HMDB0037543	M+H, M+H-H2O	C18H32O	6.9413	-	pos	-	-	-	-	Organic oxygen compounds	Organooxygen compounds	265.2518301	0.026492726	0	64.6	-3.251591792	173074-85-6	Carbonyl compounds	6.346	6.329	6.439	6.292	6.312	6.367	6.452	6.403	6.361	6.396	6.392	6.339	6.403	6.301	6.359	6.282	6.307	6.361	6.351	6.303	6.313	6.335	6.328
pos_440	DG(a-15:0/0:0/20:5(5Z,8Z,11Z,14Z,16E)-OH(18R))	metab_3220	B(ii)	-	-	HMDB0297601	M+H-H2O, M+H	C38H64O6	7.2729	-	pos	-	-	-	-	Not Available	Not Available	599.4633951	0.208602709	0	61.8	-5.850147266	-	Not Available	5.156	5.149	5.754	5.273	5.197	5.329	4.879	5.656	4.979	5.041	4.465	4.069	5.164	5.415	4.102	6.098	5.964	5.299	5.766	5.771	5.273	5.401	5.458
pos_443	2-Chlorooctadecanoic acid	metab_3223	B(ii)	-	-	LMFA01090163;HMDB0245076	M+Na, 2M+K	C18H35ClO2	7.328	-	pos	-	-	-	-	Lipids and lipid-like molecules	Fatty Acyls	341.2208358	0.042139902	0	52.5	-2.96305165	-	Fatty acids and conjugates	6.472	6.521	6.549	6.438	6.508	6.445	6.529	6.478	6.545	6.629	6.572	6.483	6.519	6.396	6.517	6.444	6.538	6.563	6.608	6.479	6.397	6.426	6.432
pos_444	Menthyl ethylene glycol carbonate	metab_3224	B(ii)	-	-	HMDB0036141	M+H-H2O, M+H	C13H24O4	7.4228	-	pos	-	-	-	-	Lipids and lipid-like molecules	Prenol lipids	245.1741305	0.004970466	0	40.8	-2.478458199	156324-78-6	Monoterpenoids	6.844	6.832	6.8	6.818	6.777	6.818	6.873	6.878	6.872	6.891	6.846	6.87	6.903	6.862	6.883	6.879	6.889	6.883	6.886	6.886	6.871	6.869	6.873
pos_447	DGDG(18:2/18:2)	metab_3227	B(i)	-	-	-	M+NH4, M+Na	C51H88O15	7.352	-	pos	-	-	-	-	-	-	963.5985165	0.039366548	91.8	0	-3.217385915	-	-	5.512	4.292	6.151	5.825	5.379	5.928	5.858	6.431	5.886	6.029	5.207	4.738	5.516	5.683	5.078	6.521	6.491	5.951	6.32	6.321	5.996	5.978	5.962
pos_448	Octadecanamide	metab_3228	B(ii)	-	-	HMDB0034146;LMFA08010003	M+H, M+ACN+H	C18H37NO	7.1075	C13846	pos	-	-	-	-	Organic acids and derivatives	Carboximidic acids and derivatives	284.2938593	0.064854382	0	32.9	-3.289896674	124-26-5	Carboximidic acids	6.611	6.473	6.649	6.563	6.573	6.505	6.711	6.637	6.579	6.672	6.674	6.63	6.628	6.495	6.607	6.418	6.486	6.595	6.529	6.478	6.574	6.6	6.544
pos_479	1-(5Z,8Z,11Z,14Z-eicosatetraenoyl)-sn-glycero-3-phosphate	metab_3261	B(ii)	-	-	LMGP10050013;HMDB0062312	M+NH4, M+ACN+H	C23H39O7P	7.7545	-	pos	-	-	-	-	Lipids and lipid-like molecules	Glycerophospholipids	500.273103	0.068143524	0	77.7	-8.865923386	-	Glycerophosphates	6.079	6.241	6.149	6.327	6.038	5.942	6.029	5.866	5.953	5.863	5.699	5.61	5.743	5.797	5.824	5.955	5.967	5.731	5.91	5.8	6.01	5.964	5.956
pos_497	LysoPC(18:2(9Z,12Z)/0:0)	metab_3281	B(ii)	-	-	HMDB0010386	M+H, M+Na	C26H50NO7P	7.8815	-	pos	-	-	-	-	Lipids and lipid-like molecules	Glycerophospholipids	520.3381143	0.099179282	0	80.9	-3.18043036	22252-07-9	Glycerophosphocholines	6.649	6.898	6.783	6.583	6.703	5.938	5.76	5.911	5.581	5.433	5.817	5.955	5.518	6.231	6.039	6.003	5.931	5.883	6.025	5.84	6.251	6.337	6.294
pos_500	(2-Hydroxy-3-phosphonooxypropyl) octadec-9-enoate	metab_3286	B(ii)	-	-	HMDB0242470	M+NH4, M+ACN+H	C21H41O7P	7.7623	-	pos	-	-	-	-	Lipids and lipid-like molecules	Glycerophospholipids	454.2914242	0.027176918	0	37.1	-3.189980198	-	Glycerophosphates	6.572	6.664	6.585	6.788	6.515	6.448	6.553	6.299	6.497	6.369	6.181	6.171	6.172	6.215	6.297	6.251	6.28	6.152	6.276	6.113	6.438	6.415	6.43
pos_52	Limocitrol 3-glucoside	metab_3307	B(ii)	-	-	HMDB0037690;LMPK12113320	M+H, M+Na, M+H-H2O	C24H26O14	2.8026	-	pos	-	-	-	-	Phenylpropanoids and polyketides	Flavonoids	539.1342336	0.057176531	0	59	-9.845745024	77133-42-7	Flavonoid glycosides	6.805	6.762	6.717	6.818	6.71	6.505	6.753	6.551	6.677	6.634	5.264	4.85	4.972	5.152	4.972	4.896	4.769	5.315	5.08	4.982	6.321	6.365	6.365
pos_523	7a,12a-Dihydroxy-3-oxo-4-cholenoic acid	metab_3311	B(ii)	-	-	HMDB0000447	M+CH3OH+H, M+K	C24H36O5	7.6513	C15568	pos	-	-	-	-	Lipids and lipid-like molecules	Steroids and steroid derivatives	443.2214666	0.066173183	0	43.5	5.032018644	13587-11-6	Bile acids, alcohols and derivatives	6.326	6.318	6.249	6.193	6.206	6.329	6.382	6.331	6.337	6.349	6.35	6.302	6.332	6.238	6.336	6.304	6.353	6.313	6.302	6.34	6.317	6.319	6.367
pos_53	N-(3-Amino-2-hydroxy-3-oxopropyl)-L-valine	metab_3318	B(ii)	-	-	HMDB0245695	M+Na, M+2Na-H, M+H-2H2O	C8H16N2O4	2.8266	-	pos	-	-	-	-	Organic acids and derivatives	Carboxylic acids and derivatives	227.1020934	0.02938448	0	56.5	9.140518817	-	Amino acids, peptides, and analogues	6.344	6.227	6.222	6.174	6.259	6.292	6.186	6.298	6.271	6.243	6.275	6.234	6.206	6.229	6.291	6.303	6.297	6.291	6.287	6.315	6.245	6.242	6.265
pos_541	PE(18:1/0:0)	metab_3331	B(i)	-	-	LMGP02050004	M+H, M+Na	C23H46NO7P	6.7746	-	pos	-	-	-	-	-	-	480.3077513	0.106121961	32.7	0	-1.490926782	-	-	6.367	6.487	6.309	6.367	6.314	6.081	6.249	5.848	6.043	5.996	5.735	5.651	5.796	5.785	5.914	5.623	5.608	5.576	5.664	5.365	5.994	6.085	6.06
pos_549	LysoPE(15:0/0:0)	metab_3339	B(i)	-	-	HMDB0011502	M+H, M+Na	C20H42NO7P	6.6952	-	pos	-	-	-	-	Lipids and lipid-like molecules	Glycerophospholipids	440.2758999	0.124047463	64.4	0	-2.881711601	-	Glycerophosphoethanolamines	5.702	5.533	5.42	5.842	5.432	5.825	5.825	5.742	5.781	5.527	5.662	5.631	5.647	5.792	5.815	5.732	5.79	5.723	5.708	5.599	5.64	5.683	5.746
pos_554	Linoleoyl ethanolamide	metab_3345	B(ii)	-	-	HMDB0013624;HMDB0012252	M+H-H2O, M+Na	C20H37NO2	6.6635	C13828	pos	-	-	-	-	Organic nitrogen compounds	Organonitrogen compounds	306.2782166	0.200994295	0	46.1	-2.86007983	68171-52-8	Amines	5.394	5.316	5.199	5.309	5.122	5.252	5.351	5.123	5.361	5.329	5.363	4.919	5.171	5.215	5.239	5.275	5.38	5.364	5.44	5.415	5.331	5.344	5.481
pos_560	LysoPE(16:1(9Z)/0:0)	metab_3352	B(ii)	-	-	HMDB0011504	M+H, M+Na	C21H42NO7P	6.6476	-	pos	-	-	-	-	Lipids and lipid-like molecules	Glycerophospholipids	452.2761852	0.057622045	0	63	-2.172939389	-	Glycerophosphoethanolamines	5.751	5.1	5.02	5.46	5.031	5.414	5.434	5.228	5.436	4.949	6.11	5.98	5.99	6.113	6.271	5.778	5.732	5.966	5.935	5.671	5.7	5.743	5.701
pos_564	PA(14:0/18:1(12Z)-O(9S,10R))	metab_3356	B(ii)	-	-	HMDB0263010	M+NH4, M+Na	C35H65O9P	6.6157	-	pos	-	-	-	-	Not Available	Not Available	678.4766391	0.028489439	0	43.6	9.377507302	-	Not Available	7.104	7.11	7.06	7.079	7.072	7.1	7.146	7.154	7.16	7.144	7.116	7.116	7.14	7.11	7.13	7.144	7.155	7.13	7.145	7.136	7.106	7.119	7.131
pos_566	PG(a-13:0/18:2(9Z,11Z))	metab_3358	B(ii)	map01100;map00564	Metabolic pathways;Glycerophospholipid metabolism	HMDB0116637;PW_C076255	M+NH4, M+Na	C37H69O10P	6.5999	C00344	pos	Lipids	Phospholipids	Metabolism;Metabolism	Global and overview maps;Lipid metabolism	Lipids and lipid-like molecules	Glycerophospholipids	722.503047	0.014477049	0	62.9	9.065734685	-	Glycerophosphoglycerols	6.82	6.826	6.797	6.796	6.785	6.843	6.885	6.906	6.874	6.867	6.852	6.853	6.856	6.83	6.855	6.851	6.875	6.853	6.875	6.882	6.84	6.852	6.841
pos_573	LysoPC(18:3(6Z,9Z,12Z)/0:0)	metab_3366	B(ii)	map00564	Glycerophospholipid metabolism	HMDB0010387	M+H, M+Na	C26H48NO7P	6.5759	C04230	pos	Lipids	Phospholipids	Metabolism	Lipid metabolism	Lipids and lipid-like molecules	Glycerophospholipids	518.3223688	0.064027524	0	89.3	-3.377287717	-	Glycerophosphocholines	6.037	6.323	6.155	5.869	6.058	5.147	4.706	5.141	4.855	4.507	4.163	4.357	4.126	4.979	4.516	5.313	5.208	4.964	4.982	5.056	5.541	5.524	5.486
pos_577	Pinolenic Acid	metab_3370	B(i)	-	-	LMFA01030344;HMDB0256562	M+H, M+ACN+H	C18H30O2	6.5679	-	pos	-	-	-	-	Lipids and lipid-like molecules	Fatty Acyls	320.2550818	0.038167903	41.6	0	-11.94709701	-	Lineolic acids and derivatives	7.031	6.783	6.44	6.557	6.365	6.723	6.834	6.735	6.712	6.781	6.964	6.739	6.68	6.798	6.795	6.795	6.77	6.774	6.745	6.761	6.755	6.775	6.788
pos_58	Pentaethylene glycol	metab_3373	B(i)	-	-	HMDB0256256	M+H, M+NH4, M+Na	C10H22O6	3.0649	-	pos	-	-	-	-	Organic oxygen compounds	Organooxygen compounds	239.1483533	0.008191237	57.3	0	-2.35811897	-	Ethers	5.604	5.616	5.601	5.585	5.56	5.603	5.663	5.617	5.656	5.613	5.583	5.596	5.596	5.564	5.592	5.606	5.647	5.634	5.619	5.618	5.601	5.595	5.602
pos_587	(all-Z)-8,11,14-Heptadecatrienal	metab_3381	B(ii)	map00592	alpha-Linolenic acid metabolism	HMDB0041333	M+H-H2O, M+H	C17H28O	6.544	C16343	pos	-	-	Metabolism	Lipid metabolism	Lipids and lipid-like molecules	Fatty Acyls	231.2101876	0.097267538	0	41.7	-2.17436305	56797-44-5	Fatty aldehydes	3.42	3.391	3.369	3.35	3.35	3.402	3.415	3.433	3.413	3.736	5.03	5.378	5.412	5.151	4.864	4.666	4.705	4.952	4.524	4.974	4.611	4.693	4.678
pos_599	9-F1-phytoprostane	metab_3394	B(ii)	-	-	HMDB0304641	M+H-2H2O, M+H	C18H32O5	6.3461	-	pos	-	-	-	-	Lipids and lipid-like molecules	Fatty Acyls	293.2102203	0.033112528	0	77.8	-2.744720382	-	Eicosanoids	5.794	5.69	5.563	5.73	5.598	5.543	5.8	5.82	5.74	5.879	6.108	6.063	6.138	6.183	6.097	5.873	5.833	5.95	5.768	6.066	5.957	5.933	5.959
pos_6	LysoPE(18:2(9Z,12Z)/0:0)	metab_3395	B(ii)	-	-	HMDB0011507	M+H, 2M+H, 2M+Na, M+2Na-H, M+Na	C23H44NO7P	6.6635	-	pos	-	-	-	-	Lipids and lipid-like molecules	Glycerophospholipids	478.2915125	0.046054031	0	80	-2.73071081	85046-18-0	Glycerophosphoethanolamines	7.907	8.041	7.876	8.012	7.787	7.689	7.921	7.565	7.73	7.619	7.513	7.441	7.418	7.493	7.592	7.462	7.462	7.451	7.471	7.284	7.698	7.732	7.734
pos_602	P-Tolualdehyde	metab_3399	B(i)	map01100	Metabolic pathways	HMDB0029638	M+H, M+ACN+H	C8H8O	6.2984	C06758	pos	-	-	Metabolism	Global and overview maps	Benzenoids	Benzene and substituted derivatives	121.064759	0.031432251	89.5	0	-0.269440316	104-87-0	Benzoyl derivatives	5.685	5.695	5.647	5.668	5.645	5.64	5.813	5.748	5.704	5.719	5.7	5.751	5.786	5.695	5.659	5.777	5.672	5.773	5.799	5.751	5.722	5.721	5.745
pos_61	Indoleacrylic acid	metab_3407	B(ii)	-	-	HMDB0000734	M+H, M+NH4, M+H-H2O	C11H9NO2	3.2157	-	pos	-	-	-	-	Organoheterocyclic compounds	Indoles and derivatives	188.0702066	0.022043404	0	32.9	-2.129333917	29953-71-7	Indoles	7.122	7.097	7.037	7.049	7.034	7.233	7.238	7.243	7.247	7.222	7.215	7.176	7.125	7.255	7.2	7.4	7.354	7.4	7.379	7.369	7.224	7.242	7.229
pos_628	3beta,15alpha-Diacetoxylanosta-8,24-dien-26-oic acid	metab_3427	B(ii)	-	-	HMDB0036442	M+NH4, M+Na	C34H52O6	6.1638	-	pos	-	-	-	-	Lipids and lipid-like molecules	Prenol lipids	574.414548	0.058929154	0	47.2	7.788002483	117842-20-3	Triterpenoids	5.737	5.665	5.622	5.557	5.59	5.634	5.713	5.639	5.712	5.647	5.696	5.577	5.721	5.67	5.634	5.725	5.63	5.604	5.657	5.663	5.622	5.674	5.649
pos_630	N-Palmitoyl Lysine	metab_3430	B(ii)	-	-	HMDB0241929	M+H, M+Na	C22H44N2O3	6.14	-	pos	-	-	-	-	Organic acids and derivatives	Carboxylic acids and derivatives	385.3412962	0.009208471	0	36.3	-3.05340433	-	Amino acids, peptides, and analogues	6.386	6.546	6.845	6.546	6.447	6.449	6.39	6.63	6.344	6.342	6.342	6.063	6.434	6.535	6.415	6.916	6.861	6.512	6.776	6.771	6.562	6.569	6.563
pos_632	4-(Phosphonomethyl)piperidine-2-carboxylic acid	metab_3432	B(ii)	-	-	HMDB0246313	M+NH4, 2M+Na	C7H14NO5P	6.1162	-	pos	-	-	-	-	Organic acids and derivatives	Carboxylic acids and derivatives	469.1090899	0.025278332	0	50.2	-4.593131624	-	Amino acids, peptides, and analogues	5.341	5.374	5.313	5.224	5.29	5.191	5.31	5.286	5.287	5.299	5.321	5.313	5.325	5.351	5.327	5.198	5.273	5.31	5.269	5.298	5.316	5.312	5.295
pos_638	N,N,N',N',N'',N''-Hexakis(methoxymethyl)-1,3,5-triazine-2,4,6-triamine	metab_3438	B(i)	-	-	-	M+H, M+Na	C15H30N6O6	6.0767	-	pos	-	-	-	-	-	-	391.228772	0.00799211	75.9	0	-3.042217597	-	-	6.839	6.818	6.771	6.784	6.775	6.821	6.866	6.85	6.851	6.86	6.804	6.815	6.824	6.797	6.826	6.815	6.84	6.825	6.831	6.828	6.811	6.814	6.818
pos_646	Ser Pro Val	metab_3447	B(i)	-	-	-	M+H, M+ACN+H	C13H23N3O5	2.8266	-	pos	-	-	-	-	-	-	302.1702869	0.159173434	58.9	0	-2.524952455	-	-	4.452	4.461	3.707	4.178	4.329	4.211	3.692	3.71	4.134	3.9	5.464	5.461	5.516	5.45	5.451	5.531	5.447	5.47	5.526	5.503	5.252	5.112	5.193
pos_648	Glycyl-prolyl-glutamic acid	metab_3449	B(ii)	-	-	HMDB0252832	M+H-H2O, M+H	C12H19N3O6	2.8266	-	pos	-	-	-	-	Organic acids and derivatives	Carboxylic acids and derivatives	284.1232592	0.03029383	0	50	-2.782357047	-	Amino acids, peptides, and analogues	6.02	5.9	5.841	5.852	5.888	5.811	5.796	5.861	5.879	5.826	5.859	5.847	5.783	5.872	5.909	5.847	5.776	5.863	5.807	5.865	5.834	5.857	5.857
pos_66	3,4-Dihydro-2H-1-benzopyran-2-one	metab_3462	B(ii)	map00999	Biosynthesis of various plant secondary metabolites	HMDB0036626	M+H-H2O, M+ACN+H, M+H	C9H8O2	2.8266	C02274	pos	-	-	Metabolism	Biosynthesis of other secondary metabolites	Phenylpropanoids and polyketides	3,4-dihydrocoumarins	149.0594539	0.061742772	0	31.9	-1.702074537	119-84-6	Not Available	5.6	5.526	5.472	5.483	5.469	5.612	5.571	5.626	5.631	5.592	5.649	5.599	5.565	5.671	5.665	5.692	5.637	5.694	5.667	5.677	5.581	5.57	5.621
pos_664	Pyroglutamyl-glutamyl-proline amide	metab_3467	B(ii)	-	-	HMDB0247524	M+Na, M+K	C15H22N4O6	2.7946	-	pos	-	-	-	-	Organic acids and derivatives	Carboxylic acids and derivatives	377.1420468	0.045412025	0	75	-3.129465828	-	Amino acids, peptides, and analogues	5.417	5.331	5.354	5.244	5.331	5.348	5.387	5.419	5.461	5.411	5.594	5.613	5.504	5.588	5.599	5.691	5.634	5.698	5.646	5.717	5.533	5.531	5.497
pos_670	MALEAMIC ACID	metab_3474	B(ii)	map01100;map00760	Metabolic pathways;Nicotinate and nicotinamide metabolism	HMDB0254310	M+CH3OH+H, 2M+ACN+H	C4H5NO3	0.9497	C01596	pos	-	-	Metabolism;Metabolism	Global and overview maps;Metabolism of cofactors and vitamins	Lipids and lipid-like molecules	Fatty Acyls	148.0600701	0.014185582	0	34.2	-3.165769929	557-24-4	Fatty acids and conjugates	7.496	7.458	7.394	7.427	7.408	7.277	7.315	7.305	7.272	7.198	7.148	7.15	7.018	7.139	7.207	7.015	7.016	6.928	7.015	6.88	7.237	7.249	7.241
pos_681	D-Ornithine	metab_3486	B(i)	map01100;map00470;map00997;map01110	Metabolic pathways;D-Amino acid metabolism;Biosynthesis of various other secondary metabolites;Biosynthesis of secondary metabolites	PW_C001864;HMDB0003374	M+H-H2O, M+H	C5H12N2O2	0.8715	C00515	pos	-	-	Metabolism;Metabolism;Metabolism;Metabolism	Global and overview maps;Metabolism of other amino acids;Biosynthesis of other secondary metabolites;Global and overview maps	Organic acids and derivatives	Carboxylic acids and derivatives	133.0969411	0.016516378	79.4	0	-1.612566007	348-66-3	Amino acids, peptides, and analogues	7.138	7.06	7.109	7.102	7.065	7.23	7.12	7.25	7.161	7.127	6.927	6.972	6.937	7.126	6.965	7.348	7.285	7.167	7.222	7.172	7.124	7.138	7.133
pos_683	Pipecolic Acid	metab_3488	B(i)	map01100;map00310;map01110	Metabolic pathways;Lysine degradation;Biosynthesis of secondary metabolites	HMDB0000070;HMDB0000716;MJDBOTE0000664	M+H, M+NH4	C6H11NO2	0.8396	C00408	pos	-	-	Metabolism;Metabolism;Metabolism	Global and overview maps;Amino acid metabolism;Global and overview maps	Organic acids and derivatives	Carboxylic acids and derivatives	147.1124487	0.012548404	43.5	0	-2.753360789	535-75-1;3105-95-1	Amino acids, peptides, and analogues	7.419	7.45	7.441	7.49	7.362	7.57	7.57	7.58	7.582	7.545	7.544	7.502	7.472	7.592	7.515	7.802	7.766	7.694	7.718	7.658	7.563	7.574	7.572
pos_757	Threonylmethionine	metab_3570	B(ii)	-	-	HMDB0029067	M+H-2H2O	C9H18N2O4S	0.7921	-	pos	-	-	-	-	Organic acids and derivatives	Carboxylic acids and derivatives	215.0871872	0.083005223	0	64.4	9.244556605	90729-28-5	Amino acids, peptides, and analogues	4.945	4.967	5	4.926	4.795	5.054	4.978	5.037	5.021	4.943	4.934	4.831	4.739	5.045	4.844	5.232	5.183	5.153	5.145	5.115	5.004	5.075	5.03
pos_774	Alanyllysine	metab_3589	B(ii)	-	-	HMDB0028692	M+H	C9H19N3O3	0.8317	-	pos	-	-	-	-	Organic acids and derivatives	Carboxylic acids and derivatives	218.1494451	0.11544989	0	37.8	-2.177290557	6366-77-4	Amino acids, peptides, and analogues	4.834	4.733	4.224	4.739	4.051	3.419	3.432	3.45	3.678	4.093	5.754	5.651	5.591	5.62	5.73	5.033	5.127	5.074	5.066	5.228	5.022	5.086	5.123
pos_782	N-Acetyl-b-glucosaminylamine	metab_3598	B(ii)	-	-	HMDB0001104	M+2Na-H	C8H16N2O5	0.8476	C01239	pos	-	-	-	-	Organic oxygen compounds	Organooxygen compounds	265.075995	0.079423742	0	50.9	-4.959426729	-	Carbohydrates and carbohydrate conjugates	5.726	5.49	5.534	5.361	5.545	5.358	5.289	5.471	5.343	5.267	5.275	5.332	5.254	5.301	5.389	5.132	5.023	4.941	5.09	5.069	5.368	5.398	5.329
pos_784	Hydroxysanguinarine	metab_3600	B(ii)	-	-	HMDB0253291	M+ACN+Na	C20H13NO5	0.8476	C12222	pos	-	-	-	-	Organoheterocyclic compounds	Quinolines and derivatives	411.097175	0.04654867	0	32.2	5.856496869	548-30-1	Benzoquinolines	6.178	6.051	6.086	5.934	6.086	6.001	6.085	6.15	6.114	6.036	5.951	5.885	5.841	5.904	5.953	6.121	6.163	6.202	6.225	6.25	6.066	6.049	6.026
pos_787	Olpadronic acid	metab_3603	B(ii)	-	-	HMDB0255958	M+CH3OH+H	C5H15NO7P2	0.8555	-	pos	-	-	-	-	Organic acids and derivatives	Organic phosphonic acids and derivatives	296.0651415	0.016620461	0	40.1	-2.755262712	-	Bisphosphonates	6.816	6.751	6.784	6.733	6.798	6.633	6.44	6.522	6.543	6.467	7.026	7.029	6.957	7.154	7.109	6.815	6.78	6.896	6.832	6.838	6.819	6.834	6.828
pos_795	Meclizine	metab_3612	B(ii)	-	-	HMDB0014875;PW_C009210	M+ACN+H	C25H27ClN2	0.879	C07116	pos	-	-	-	-	Benzenoids	Benzene and substituted derivatives	432.2204593	0.03550507	0	43.5	0.915405445	569-65-3	Diphenylmethanes	5.639	5.624	5.656	5.678	5.676	5.78	5.733	5.59	5.75	5.753	5.937	5.869	5.829	6.218	5.988	6.15	6.04	5.924	5.993	5.875	5.865	5.842	5.871
pos_796	4-Methylpyrimidine	metab_3613	B(i)	-	-	-	M+H	C5H6N2	0.8948	-	pos	-	-	-	-	-	-	95.06066826	0.016042947	44.1	0	3.121935972	-	-	5.768	5.784	5.81	5.807	5.787	5.882	5.817	5.824	5.84	5.841	5.628	5.641	5.654	5.691	5.624	5.869	5.847	5.796	5.818	5.783	5.768	5.78	5.779
pos_8	8(S)-HETrE	metab_3617	B(i)	-	-	LMFA03050029	M+H-H2O, M+ACN+H, M+Na, M+NH4, M+H	C20H34O3	6.5281	-	pos	-	-	-	-	-	-	323.2570856	0.009425267	38.7	0	-3.058954661	-	-	5.417	5.468	5.514	5.465	4.823	5.253	5.189	5.597	5.198	6.355	6.908	7.295	7.247	7.012	6.725	6.595	6.591	6.783	6.593	6.847	6.619	6.612	6.613
pos_80	Isoketocamphoric acid	metab_3618	B(ii)	-	-	HMDB0301824	M+H, M+NH4, M+Na	C10H16O5	4.6017	-	pos	-	-	-	-	Lipids and lipid-like molecules	Fatty Acyls	217.1065337	0.15953599	0	42.8	-2.389222883	-	Fatty acids and conjugates	4.75	4.757	4.795	4.755	4.723	5.181	4.696	4.68	4.749	4.743	4.723	4.638	4.901	4.697	5.095	4.732	4.905	4.705	4.832	4.732	5.641	5.651	5.761
pos_802	Glycerylphosphorylcholine	metab_3621	B(ii)	map00565;map00564	Ether lipid metabolism;Glycerophospholipid metabolism	HMDB0252858;HMDB0000086	M+Na	C8H20NO6P	0.9027	C00670	pos	-	-	Metabolism;Metabolism	Lipid metabolism;Lipid metabolism	Lipids and lipid-like molecules	Glycerophospholipids	280.091727	0.034629587	0	59.3	-1.235542473	28319-77-9	Glycerophosphocholines	6.82	6.681	6.687	6.609	6.726	6.798	6.747	6.821	6.783	6.751	6.955	6.973	6.945	7.021	6.993	7.004	6.976	6.963	6.942	6.994	6.854	6.884	6.868
pos_803	2-Pyrrolidinone	metab_3622	B(i)	-	-	HMDB0002039	M+H	C4H7NO	0.9185	C11118	pos	-	-	-	-	Organoheterocyclic compounds	Pyrrolidines	86.06041176	0.023221535	65.7	0	4.367630087	616-45-5	Pyrrolidones	5.663	5.684	5.645	5.641	5.624	5.983	6.043	6.079	6	5.949	6.152	6.057	6.091	6.173	6.169	6.422	6.311	6.306	6.34	6.313	6.073	6.093	6.081
pos_805	L-Serine	metab_3624	B(i)	map01100;map00564;map00997;map00920;map01240;map00460;map00270;map01200;map01230;map00680;map00600;map01110;map00470;map00260;map00261;map02010;map00630;map00970	Metabolic pathways;Glycerophospholipid metabolism;Biosynthesis of various other secondary metabolites;Sulfur metabolism;Biosynthesis of cofactors;Cyanoamino acid metabolism;Cysteine and methionine metabolism;Carbon metabolism;Biosynthesis of amino acids;Methane metabolism;Sphingolipid metabolism;Biosynthesis of secondary metabolites;D-Amino acid metabolism;Glycine, serine and threonine metabolism…	HMDB0000187;PW_C000120;MJDBOTE0001776	M+H	C3H7NO3	0.9185	C00065	pos	Peptides	Amino acids	Metabolism;Metabolism;Metabolism;Metabolism;Metabolism;Metabolism;Metabolism;Metabolism;Metabolism;Metabolism;Metabolism;Metabolism;Metabolism;Metabolism;Metabolism;Environmental Information Processing;Metabolism;Genetic Information Processing	Global and overview maps;Lipid metabolism;Biosynthesis of other secondary metabolites;Energy metabolism;Global and overview maps;Metabolism of other amino acids;Amino acid metabolism;Global and overview maps;Global and overview maps;Energy metabolism;Lipid metabolism;Global and overview maps;Metabolism of other amino acids;Amino acid metabolism;Biosynthesis of other secondary metabolites;Membrane…	Organic acids and derivatives	Carboxylic acids and derivatives	106.0500232	0.009180408	88.2	0	1.462731791	56-45-1	Amino acids, peptides, and analogues	5.812	5.912	5.877	5.913	5.81	6.025	6.091	6.053	6.063	6.062	5.868	5.865	5.856	5.963	5.948	5.897	5.957	5.916	5.92	5.938	5.944	5.937	5.943
pos_807	L-Threonine	metab_3626	B(i)	map01100;map01110;map02010;map00290;map00470;map00860;map01230;map00260;map00261;map00970	Metabolic pathways;Biosynthesis of secondary metabolites;ABC transporters;Valine, leucine and isoleucine biosynthesis;D-Amino acid metabolism;Porphyrin metabolism;Biosynthesis of amino acids;Glycine, serine and threonine metabolism;Monobactam biosynthesis;Aminoacyl-tRNA biosynthesis	PW_C000109;HMDB0000167;MJDBOTE0000464	M+H	C4H9NO3	0.9341	C00188	pos	Peptides	Amino acids	Metabolism;Metabolism;Environmental Information Processing;Metabolism;Metabolism;Metabolism;Metabolism;Metabolism;Metabolism;Genetic Information Processing	Global and overview maps;Global and overview maps;Membrane transport;Amino acid metabolism;Metabolism of other amino acids;Metabolism of cofactors and vitamins;Global and overview maps;Amino acid metabolism;Biosynthesis of other secondary metabolites;Translation	Organic acids and derivatives	Carboxylic acids and derivatives	120.0655059	0.010290299	89.3	0	-0.114735648	72-19-5	Amino acids, peptides, and analogues	6.526	6.615	6.597	6.616	6.524	6.859	6.965	6.919	6.977	6.944	6.572	6.529	6.497	6.613	6.557	6.717	6.68	6.692	6.666	6.645	6.704	6.712	6.704
pos_808	L-Carnitine	metab_3627	B(i)	-	-	HMDB0000062;PW_C000044;MJDBOTE0000806	M+H	C7H15NO3	0.9418	C00318	pos	-	-	-	-	Organic nitrogen compounds	Organonitrogen compounds	162.1120696	0.011921358	48.1	0	-2.484098476	541-15-1	Quaternary ammonium salts	5.893	5.847	5.89	5.786	5.901	5.808	5.649	5.719	5.61	5.542	5.967	5.962	5.868	5.985	6.053	5.965	5.927	5.996	5.938	5.916	5.879	5.888	5.878
pos_815	2(5H)-Furanone	metab_3635	B(i)	-	-	HMDB0032330	M+H	C4H4O2	0.9733	C17601	pos	-	-	-	-	Organoheterocyclic compounds	Dihydrofurans	85.0287732	0.029051967	33.9	0	4.3727134	497-23-4	Furanones	6.586	6.529	6.505	6.478	6.522	6.553	6.569	6.601	6.605	6.589	6.606	6.608	6.627	6.576	6.624	6.628	6.646	6.647	6.641	6.673	6.569	6.583	6.594
pos_817	Octopine	metab_3637	B(ii)	map01100;map02010;map00330	Metabolic pathways;ABC transporters;Arginine and proline metabolism	HMDB0255912	M+H	C9H18N4O4	0.9733	C04137	pos	-	-	Metabolism;Environmental Information Processing;Metabolism	Global and overview maps;Membrane transport;Amino acid metabolism	Organic acids and derivatives	Carboxylic acids and derivatives	247.1394778	0.066887144	0	40.8	-2.452603765	34522-32-2	Amino acids, peptides, and analogues	5.514	5.38	5.455	5.42	5.476	5.502	5.548	5.557	5.511	5.518	5.488	5.515	5.474	5.622	5.558	5.645	5.599	5.617	5.513	5.537	5.516	5.574	5.542
pos_818	Luciferase Inhibitor II	metab_3638	B(i)	-	-	-	M+H	C15H14N2S	0.9733	-	pos	-	-	-	-	-	-	255.096833	0.016992574	32.4	0	7.033484864	-	-	6.659	6.643	6.614	6.735	6.63	6.558	6.554	6.569	6.542	6.676	6.818	6.801	6.843	6.817	6.864	6.699	6.679	6.711	6.686	6.757	6.694	6.681	6.694
pos_821	Furfural	metab_3642	B(i)	map01100	Metabolic pathways	HMDB0032914	M+H	C5H4O2	0.9813	C14279	pos	-	-	Metabolism	Global and overview maps	Organic oxygen compounds	Organooxygen compounds	97.02867745	0.040235696	61.5	0	2.829049747	1998/1/1	Carbonyl compounds	5.634	5.555	5.582	5.508	5.575	5.643	5.707	5.712	5.719	5.728	5.749	5.727	5.764	5.65	5.724	5.732	5.811	5.819	5.789	5.854	5.667	5.687	5.701
pos_823	Pentostatin	metab_3644	B(ii)	-	-	HMDB0245535;HMDB0014692	M+CH3OH+H	C11H16N4O4	0.9813	C02267	pos	-	-	-	-	Organoheterocyclic compounds	Imidazodiazepines	301.1496594	0.01628865	0	52.2	-3.680559432	53910-25-1	Not Available	6.411	6.379	6.347	6.35	6.313	6.268	6.385	6.337	6.376	6.371	6.509	6.516	6.459	6.517	6.562	6.375	6.334	6.445	6.398	6.389	6.397	6.409	6.397
pos_83	7Z,10Z-Hexadecadienoic acid	metab_3651	B(ii)	-	-	HMDB0000477;LMFA01030807	M+H-H2O, M+H, M+H-2H2O	C16H28O2	6.235	-	pos	-	-	-	-	Lipids and lipid-like molecules	Fatty Acyls	235.2050839	0.083657739	0	36.9	-2.212503095	28290-73-5	Fatty acids and conjugates	4.898	5.061	5.435	4.983	4.673	4.228	3.747	4.786	3.745	3.944	4.628	3.702	4.515	4.981	4.89	5.419	5.34	4.635	5.199	5.251	4.9	4.965	4.965
pos_839	L-Valine	metab_3661	B(i)	map01100;map00311;map00280;map01240;map01210;map00460;map02010;map01230;map00290;map01110;map00970;map00770	Metabolic pathways;Penicillin and cephalosporin biosynthesis;Valine, leucine and isoleucine degradation;Biosynthesis of cofactors;2-Oxocarboxylic acid metabolism;Cyanoamino acid metabolism;ABC transporters;Biosynthesis of amino acids;Valine, leucine and isoleucine biosynthesis;Biosynthesis of secondary metabolites;Aminoacyl-tRNA biosynthesis;Pantothenate and CoA biosynthesis	PW_C000704;HMDB0000883;MJDBOTE0000526	M+H	C5H11NO2	1.0753	C00183	pos	Peptides	Amino acids	Metabolism;Metabolism;Metabolism;Metabolism;Metabolism;Metabolism;Environmental Information Processing;Metabolism;Metabolism;Metabolism;Genetic Information Processing;Metabolism	Global and overview maps;Biosynthesis of other secondary metabolites;Amino acid metabolism;Global and overview maps;Global and overview maps;Metabolism of other amino acids;Membrane transport;Global and overview maps;Amino acid metabolism;Global and overview maps;Translation;Metabolism of cofactors and vitamins	Organic acids and derivatives	Carboxylic acids and derivatives	118.0862706	0.016469494	73.9	0	0.132911034	72-18-4	Amino acids, peptides, and analogues	7.447	7.47	7.486	7.467	7.443	7.538	7.488	7.522	7.512	7.485	7.37	7.342	7.3	7.352	7.362	7.402	7.37	7.363	7.365	7.377	7.42	7.434	7.426
pos_870	Melezitose	metab_3695	B(i)	-	-	HMDB0011730;MJDBOTE0000489	M+NH4	C18H32O16	1.2882	C08243	pos	-	-	-	-	Organic oxygen compounds	Organooxygen compounds	522.2012876	0.044272548	84.4	0	-3.119703348	597-12-6	Carbohydrates and carbohydrate conjugates	6.795	6.757	6.697	6.657	6.726	6.75	6.781	6.82	6.804	6.834	6.74	6.759	6.799	6.594	6.712	6.74	6.789	6.789	6.77	6.828	6.728	6.752	6.766
pos_871	Asparagine-betaxanthin	metab_3696	B(ii)	-	-	HMDB0304648	M+H-H2O	C13H15N3O7	1.3041	-	pos	-	-	-	-	Organic acids and derivatives	Carboxylic acids and derivatives	308.0900964	0.006431348	0	34.2	7.335822734	-	Amino acids, peptides, and analogues	7.412	7.291	7.27	7.279	7.288	7.19	7.142	6.136	7.088	6.891	7.02	6.853	6.685	7.242	7.047	7.176	7.166	6.766	7.119	6.616	7.104	7.099	7.104
pos_90	9,10-DHOME	metab_3727	B(ii)	map00591	Linoleic acid metabolism	HMDB0004704	M+H-H2O, M+Na, M+NH4	C18H34O4	6.457	C14828	pos	-	-	Metabolism	Lipid metabolism	Lipids and lipid-like molecules	Fatty Acyls	337.2338467	0.025024568	0	46.6	-3.448220823	125356-86-7	Fatty acids and conjugates	6.684	6.575	5.827	6.761	6.168	5.687	6.482	5.887	6.231	6.335	5.659	5.513	5.549	5.789	5.627	5.831	5.792	5.544	5.654	5.765	6.227	6.226	6.208
pos_900	Cyclo(his-pro)	metab_3728	B(ii)	-	-	HMDB0250630;HMDB0002053	M+H	C11H14N4O2	1.6543	-	pos	-	-	-	-	Organic acids and derivatives	Carboxylic acids and derivatives	235.1183695	0.007142063	0	57	-2.488893219	53109-32-3	Amino acids, peptides, and analogues	6.365	6.271	6.265	6.163	6.27	6.323	6.238	6.321	6.302	6.251	6.324	6.275	6.307	6.246	6.289	6.315	6.339	6.292	6.299	6.347	6.277	6.283	6.283
pos_904	4-Hydroxybenzaldehyde	metab_3732	B(i)	map01100	Metabolic pathways	HMDB0011718;MJDBOTE0000554	M+H	C7H6O2	1.6942	C00633	pos	-	-	Metabolism	Global and overview maps	Organic oxygen compounds	Organooxygen compounds	123.0440163	0.026665895	78.3	0	-0.32457519	123-08-0	Carbonyl compounds	6.277	6.273	6.259	6.229	6.238	6.347	6.312	6.251	6.321	6.243	6.301	6.272	6.264	6.321	6.333	6.354	6.301	6.386	6.353	6.345	6.282	6.304	6.301
pos_91	1-Acetoxy-2-hydroxy-16-heptadecen-4-one	metab_3738	B(ii)	-	-	LMFA05000594;HMDB0031006	M+H-H2O, M+Na, M+H-2H2O	C19H34O4	6.4727	-	pos	-	-	-	-	Lipids and lipid-like molecules	Fatty Acyls	349.2339244	0.036537085	0	50.8	-3.082991493	25346-18-3	Fatty alcohols	4.856	4.844	4.067	3.946	4.124	4.244	4.435	4.536	4.182	4.746	5.991	6.076	7.059	6.27	6.024	5.305	5.049	6.021	5.307	6.33	5.945	5.975	5.969
pos_918	Arbutin	metab_3747	B(ii)	map00010	Glycolysis / Gluconeogenesis	HMDB0029943;MJDBOTE0001645	M+ACN+H	C12H16O7	1.7738	C06186	pos	-	-	Metabolism	Carbohydrate metabolism	Organic oxygen compounds	Organooxygen compounds	314.1224503	0.047172963	0	36.7	-3.594581048	497-76-7	Carbohydrates and carbohydrate conjugates	5.591	5.562	5.54	5.521	5.521	5.573	5.586	5.603	5.584	5.583	6.007	5.975	6.007	6.106	6.082	5.843	5.767	5.898	5.79	5.823	5.598	5.621	5.58
pos_920	A-L-Fucopyranosyl-(1->2)-b-D-galactopyranosyl-(1->2)-D-xylose	metab_3750	B(ii)	-	-	HMDB0041222	M+K	C17H30O14	1.7817	-	pos	-	-	-	-	Organic oxygen compounds	Organooxygen compounds	497.1234496	0.090160395	0	79.8	-7.124371449	130136-27-5	Carbohydrates and carbohydrate conjugates	6.127	5.97	5.922	6.011	5.971	5.704	5.938	5.744	5.904	5.846	6.053	5.944	5.96	6.151	6.101	5.907	5.844	6.022	5.96	5.927	5.897	5.975	5.951
pos_921	Ile Gln	metab_3751	B(i)	-	-	-	M+H	C11H21N3O4	1.7897	-	pos	-	-	-	-	-	-	260.1597763	0.054374897	45.7	0	-2.725277881	-	-	3.356	3.63	3.382	4.257	3.715	3.338	3.351	3.368	3.349	3.348	5.448	5.446	5.835	5.357	5.404	4.759	4.756	4.554	4.629	4.846	4.864	4.909	4.875
pos_924	Norleucine	metab_3754	B(i)	-	-	HMDB0001645;HMDB0251526	M+H	C6H13NO2	1.7977	C01933	pos	-	-	-	-	Organic acids and derivatives	Carboxylic acids and derivatives	132.1017203	0.01681279	85	0	-1.409664808	327-57-1	Amino acids, peptides, and analogues	7.682	7.743	7.721	7.738	7.678	7.793	7.777	7.788	7.797	7.76	7.754	7.7	7.639	7.746	7.747	7.727	7.66	7.669	7.656	7.655	7.721	7.735	7.726
pos_925	N-Acetyltyrosine	metab_3755	B(ii)	-	-	HMDB0244966;HMDB0000866	M+CH3OH+H	C11H13NO4	1.7977	C01657	pos	-	-	-	-	Organic acids and derivatives	Carboxylic acids and derivatives	256.1172644	0.013434308	0	32.9	-3.069164383	537-55-3	Amino acids, peptides, and analogues	5.523	5.195	5.233	5.128	5.306	5.203	5.34	5.288	5.338	5.315	5.274	5.263	5.19	5.379	5.33	5.265	5.186	5.418	5.23	5.299	5.295	5.284	5.292
pos_926	Tazolol	metab_3756	B(ii)	-	-	HMDB0258752	2M+ACN+H	C9H16N2O2S	1.7977	-	pos	-	-	-	-	Organic oxygen compounds	Organooxygen compounds	474.2166571	0.034254047	0	32.8	-8.482350927	-	Ethers	6.757	6.724	6.708	6.668	6.737	6.829	6.778	6.814	6.837	6.775	6.822	6.771	6.672	6.811	6.824	6.814	6.709	6.794	6.754	6.776	6.772	6.795	6.767
pos_931	Adenosine	metab_3762	B(i)	map01100;map02010;map01232;map00230	Metabolic pathways;ABC transporters;Nucleotide metabolism;Purine metabolism	HMDB0247583;PW_C000034;HMDB0000050;MJDBOTE0000767	M+H	C10H13N5O4	1.8137	C00212	pos	Nucleic acids	Nucleosides	Metabolism;Environmental Information Processing;Metabolism;Metabolism	Global and overview maps;Membrane transport;Global and overview maps;Nucleotide metabolism	Nucleosides, nucleotides, and analogues	Purine nucleosides	268.1032654	0.064578176	99.3	0	-2.864072757	58-61-7	Not Available	7.238	7.23	7.156	7.203	7.194	7.096	7.239	7.162	7.246	7.27	7.243	7.211	7.188	7.282	7.267	7.174	7.135	7.173	7.15	7.134	7.224	7.232	7.179
pos_962	VIDARABINE	metab_3796	B(i)	-	-	HMDB0014340	M+H	C10H13N5O4	2.5075	C07195	pos	-	-	-	-	Nucleosides, nucleotides, and analogues	Purine nucleosides	268.1032654	0.013561216	44	0	-2.864022087	24356-66-9	Not Available	7.863	7.871	7.812	7.882	7.827	7.887	7.873	7.808	7.883	7.859	7.866	7.827	7.807	7.923	7.912	7.82	7.771	7.813	7.782	7.769	7.837	7.845	7.848
pos_967	Dimethylpropiothetin	metab_3801	B(ii)	map01100;map00920	Metabolic pathways;Sulfur metabolism	HMDB0251405	2M+H	C5H10O2S	2.5475	C04022	pos	-	-	Metabolism;Metabolism	Global and overview maps;Energy metabolism	Organic acids and derivatives	Carboxylic acids and derivatives	269.0878131	0.041933332	0	37.1	0.878819045	7314-30-9	Carboxylic acid derivatives	5.655	5.91	5.632	5.667	5.718	5.863	5.972	5.776	5.935	5.833	5.767	5.731	5.622	5.813	5.755	5.836	5.674	5.8	5.758	5.862	5.774	5.777	5.807
pos_969	2,2-dimethyl-N-[4-(4-methylphenyl)-1,3-thiazol-2-yl]propanamide	metab_3803	B(i)	-	-	-	M+H	C15H18N2OS	2.5555	-	pos	-	-	-	-	-	-	275.1229797	0.025901998	47.6	0	6.271420675	-	-	6.413	6.348	6.271	6.344	6.294	6.054	6.241	6.015	6.22	6.177	5.674	5.445	5.525	5.841	5.646	5.759	5.736	5.597	5.693	5.668	6.04	6.041	6.06
pos_97	MG(0:0/18:3(9Z,12Z,15Z)/0:0)	metab_3804	B(ii)	-	-	HMDB0011540	M+Na, 2M+ACN+H, M+NH4	C21H36O4	6.7032	-	pos	-	-	-	-	Lipids and lipid-like molecules	Fatty Acyls	746.5602723	0.069375558	0	57.6	5.290838769	-	Lineolic acids and derivatives	5.598	5.442	5.433	5.553	5.412	5.743	5.723	5.814	5.797	5.791	5.777	5.651	5.813	5.735	5.774	5.712	5.817	5.79	5.798	5.868	5.706	5.722	5.763
pos_971	Hordenine	metab_3806	B(i)	map01100;map00350	Metabolic pathways;Tyrosine metabolism	HMDB0004366;MJDBOTE0000896	M+H	C10H15NO	2.5713	C06199	pos	-	-	Metabolism;Metabolism	Global and overview maps;Amino acid metabolism	Benzenoids	Benzene and substituted derivatives	166.1223323	0.054043211	64.3	0	-1.866570655	539-15-1	Phenethylamines	5.935	5.888	5.833	5.709	5.855	5.912	5.729	5.121	5.748	5.518	5.91	5.843	5.913	5.851	5.88	5.739	5.77	5.883	5.832	5.865	5.782	5.781	5.822
pos_972	5'-Deoxyadenosine	metab_3807	B(i)	-	-	HMDB0001983	M+H	C10H13N5O3	2.5793	C05198	pos	-	-	-	-	Nucleosides, nucleotides, and analogues	5''-deoxyribonucleosides	252.1084607	0.015681225	62.6	0	-2.608490066	4754-39-6	Not Available	5.794	5.681	5.673	5.651	5.687	5.755	5.668	5.741	5.738	5.723	5.826	5.745	5.727	5.691	5.782	5.675	5.651	5.722	5.669	5.728	5.708	5.715	5.721
pos_974	Cefepime	metab_3809	B(ii)	-	-	HMDB0015483	M+H	C19H24N6O5S2	2.5953	C08111	pos	-	-	-	-	Organoheterocyclic compounds	Imidazopyrimidines	481.1286317	0.049378679	0	31.2	-7.507681755	88040-23-7	Purines and purine derivatives	6.361	6.358	6.414	6.397	6.348	6.428	6.332	6.363	6.341	6.29	6.197	6.152	6.17	6.336	6.307	6.348	6.214	6.276	6.241	6.188	6.287	6.305	6.329
pos_979	Phenylalanyllysine	metab_3814	B(ii)	-	-	HMDB0029000	M+H	C15H23N3O3	2.6431	-	pos	-	-	-	-	Organic acids and derivatives	Carboxylic acids and derivatives	294.180325	0.116609341	0	64.7	-3.046160901	6456-72-0	Amino acids, peptides, and analogues	3.894	3.88	3.568	4.18	2.663	2.715	2.728	2.745	2.726	3.165	5.693	5.618	5.462	5.619	5.652	5.088	4.902	5.066	5.01	5.218	5.099	5.124	5.195
pos_999	5-Methyldeoxycytidine	metab_3836	B(ii)	-	-	HMDB0002224	M+ACN+H	C10H15N3O4	2.7548	C03592	pos	-	-	-	-	Nucleosides, nucleotides, and analogues	Pyrimidine nucleosides	283.1392289	0.037694093	0	60.5	-3.536350926	838-07-3	Pyrimidine 2''-deoxyribonucleosides	5.5	5.456	5.355	5.357	5.381	5.452	5.373	5.414	5.475	5.413	5.432	5.396	5.336	5.406	5.416	5.429	5.392	5.448	5.405	5.49	5.428	5.435	5.404
pos_2701	17a,20a-Dihydroxycholesterol	metab_3837	B(ii)	-	-	HMDB0006764;PW_C002916	M+H-H2O	C27H46O3	6.3461	C05487	pos	-	-	-	-	Lipids and lipid-like molecules	Steroids and steroid derivatives	401.3403584	0.103045455	0	55.5	-2.506727728	-	Hydroxysteroids	4.178	4.321	3.869	4.26	3.851	3.903	3.916	3.933	3.914	4.645	5.886	5.817	5.907	5.96	5.717	4.964	4.713	5.103	4.713	5.327	5.289	5.199	5.255
pos_45	2-Hydroxycinnamic acid	metab_3838	B(i)	map01100;map00360;map01110;map00999	Metabolic pathways;Phenylalanine metabolism;Biosynthesis of secondary metabolites;Biosynthesis of various plant secondary metabolites	HMDB0041592;HMDB0002641	M+H, M+NH4, M+H-H2O	C9H8O3	1.7022	C01772;C05838	pos	-	-	Metabolism;Metabolism;Metabolism;Metabolism	Global and overview maps;Amino acid metabolism;Global and overview maps;Biosynthesis of other secondary metabolites	Phenylpropanoids and polyketides	Cinnamic acids and derivatives	182.0808304	0.014560237	66.4	0	-2.067795683	495-79-4;614-60-8	Hydroxycinnamic acids and derivatives	7.475	7.449	7.446	7.415	7.432	7.526	7.48	7.425	7.491	7.414	7.466	7.432	7.423	7.495	7.504	7.491	7.448	7.516	7.486	7.473	7.46	7.472	7.462
pos_1520	Allopregnanolone	metab_3839	B(ii)	-	-	LMST02030130;HMDB0001449;HMDB0001455	M+CH3OH+H	C21H34O2	6.4491	C13712	pos	-	-	-	-	Lipids and lipid-like molecules	Steroids and steroid derivatives	351.2881176	0.078529597	0	30.9	-3.939903721	516-55-2;516-54-1	Pregnane steroids	3.752	3.738	3.721	3.682	3.682	5.787	5.328	5.654	5.382	5.413	5.3	5.074	5.568	5.656	5.41	6.264	6.176	5.973	6.09	6.093	5.616	5.677	5.623
pos_1359	Dodecanoic acid	metab_3840	B(ii)	map01100;map01110;map00061	Metabolic pathways;Biosynthesis of secondary metabolites;Fatty acid biosynthesis	LMFA01010012;HMDB0303348;HMDB0000638;HMDB0002262;PW_C000497;HMDB0303347	M+NH4	C12H24O2	5.6733	C02679	pos	Lipids	Fatty acids	Metabolism;Metabolism;Metabolism	Global and overview maps;Global and overview maps;Lipid metabolism	Lipids and lipid-like molecules	Fatty Acyls	218.2109429	0.038623209	0	41.1	-2.560897307	1908-11-8;143-07-7	Fatty acids and conjugates	5.887	5.858	5.781	5.882	5.834	5.729	5.802	5.723	5.753	5.805	5.825	5.763	5.809	5.817	5.718	5.789	5.812	5.774	5.822	5.805	5.643	5.668	5.676
pos_881	Glucosamine	metab_3841	B(ii)	map01100;map00520;map01250	Metabolic pathways;Amino sugar and nucleotide sugar metabolism;Biosynthesis of nucleotide sugars	HMDB0001514;HMDB0242589;HMDB0030091;PW_C001167;HMDB0245095	M+H	C6H13NO5	1.3992	C00329	pos	Carbohydrates	Monosaccharides	Metabolism;Metabolism;Metabolism	Global and overview maps;Carbohydrate metabolism;Global and overview maps	Organic oxygen compounds	Organooxygen compounds	180.0862617	0.079587006	0	41.4	-2.162377964	14257-69-3;3416-24-8	Carbohydrates and carbohydrate conjugates	5.858	5.825	5.781	5.798	5.787	5.851	5.869	5.89	5.863	5.902	5.956	5.934	5.986	5.884	5.927	5.937	5.994	5.945	5.976	5.996	5.871	5.858	5.922
pos_2165	Hexanal	metab_3842	B(ii)	-	-	HMDB0031498;LMFA06000109;HMDB0005994	M+ACN+H	C6H12O	7.6196	C02373	pos	-	-	-	-	Organic oxygen compounds	Organooxygen compounds	142.1223709	0.003569299	0	45.3	-2.694063014	6789-80-6;66-25-1	Carbonyl compounds	5.655	5.668	5.649	5.647	5.611	5.63	5.692	5.734	5.69	5.709	5.668	5.654	5.705	5.656	5.663	5.687	5.719	5.684	5.728	5.703	5.681	5.68	5.683
pos_3187	Indole	metab_3843	B(i)	map01100;map00400;map01110;map00999;map00380	Metabolic pathways;Phenylalanine, tyrosine and tryptophan biosynthesis;Biosynthesis of secondary metabolites;Biosynthesis of various plant secondary metabolites;Tryptophan metabolism	HMDB0035924;HMDB0000738	M+H	C8H7N	3.2944	C00463	pos	-	-	Metabolism;Metabolism;Metabolism;Metabolism;Metabolism	Global and overview maps;Amino acid metabolism;Global and overview maps;Biosynthesis of other secondary metabolites;Amino acid metabolism	Organoheterocyclic compounds	Heteroaromatic compounds	118.0651385	0.031826916	65.2	0	0.109671449	120-72-9;109-97-7	Not Available	6.416	6.397	6.381	6.378	6.357	6.409	6.467	6.448	6.449	6.452	6.42	6.429	6.433	6.419	6.415	6.469	6.474	6.475	6.47	6.481	6.417	6.445	6.434
pos_866	L-Glutamic Acid	metab_3844	B(i)	map00997;map01240;map01200;map00330;map00220;map00332;map00250;map00630;map00430;map02010;map00860;map00470;map01100;map00480;map01210;map00340;map01230;map01110;map00660;map00650;map00910;map00970	Biosynthesis of various other secondary metabolites;Biosynthesis of cofactors;Carbon metabolism;Arginine and proline metabolism;Arginine biosynthesis;Carbapenem biosynthesis;Alanine, aspartate and glutamate metabolism;Glyoxylate and dicarboxylate metabolism;Taurine and hypotaurine metabolism;ABC transporters;Porphyrin metabolism;D-Amino acid metabolism;Metabolic pathways;Glutathione metabolism;2-…	HMDB0000148;HMDB0060475;PW_C000095;HMDB0003339;MJDBOTE0000649	M+ACN+H	C5H9NO4	1.2724	C00025	pos	Peptides;Hormones and transmitters	Amino acids;Neurotransmitters	Metabolism;Metabolism;Metabolism;Metabolism;Metabolism;Metabolism;Metabolism;Metabolism;Metabolism;Environmental Information Processing;Metabolism;Metabolism;Metabolism;Metabolism;Metabolism;Metabolism;Metabolism;Metabolism;Metabolism;Metabolism;Metabolism;Genetic Information Processing	Biosynthesis of other secondary metabolites;Global and overview maps;Global and overview maps;Amino acid metabolism;Amino acid metabolism;Biosynthesis of other secondary metabolites;Amino acid metabolism;Carbohydrate metabolism;Metabolism of other amino acids;Membrane transport;Metabolism of cofactors and vitamins;Metabolism of other amino acids;Global and overview maps;Metabolism of other amino …	Organic acids and derivatives	Carboxylic acids and derivatives	189.0865782	0.014068575	52.6	0	-2.754519955	56-86-0;6893-26-1	Amino acids, peptides, and analogues	6.238	6.462	6.591	6.522	6.475	6.487	6.224	6.329	6.361	6.434	6.012	6.021	6.18	6.217	5.933	6.498	6.395	6.149	6.393	6.279	6.341	6.346	6.353
pos_2879	Lawsone	metab_3845	B(ii)	-	-	HMDB0030773;HMDB0253997	M+ACN+H	C10H6O3	5.9821	C10368	pos	-	-	-	-	Benzenoids	Naphthalenes	216.0650176	0.022084851	0	56.5	-2.884220914	83-72-7;481-39-0	Naphthoquinones	4.853	4.847	4.847	4.84	4.833	4.84	4.909	4.927	4.925	4.901	4.838	4.826	4.904	4.804	4.935	4.862	4.897	4.869	4.907	4.915	4.846	4.852	4.833
pos_2680	Methylprednisolone acetate	metab_3846	B(ii)	-	-	HMDB0254661;HMDB0014998	M+ACN+H	C24H32O6	6.3778	C08179	pos	-	-	-	-	Lipids and lipid-like molecules	Steroids and steroid derivatives	458.2521462	0.132669689	0	55.3	-3.767414481	50-24-8;53-36-1	Pregnane steroids	5.888	5.797	5.807	5.821	5.775	5.668	5.853	5.72	5.826	5.888	5.725	5.605	5.766	5.651	5.727	5.817	5.716	5.868	5.83	5.8	5.595	5.604	5.695
pos_3541	Phenol	metab_3847	B(i)	map01100;map00350	Metabolic pathways;Tyrosine metabolism	HMDB0000228;PW_C000153;HMDB0013674	M+H	C6H6O	1.7022	C00146	pos	-	-	Metabolism;Metabolism	Global and overview maps;Amino acid metabolism	Benzenoids	Phenols	95.04944789	0.060039938	40.4	0	3.260779471	108-95-2;87-66-1	1-hydroxy-4-unsubstituted benzenoids	5.645	5.63	5.614	5.592	5.59	5.688	5.672	5.606	5.687	5.616	5.649	5.637	5.638	5.672	5.678	5.706	5.652	5.736	5.719	5.706	5.619	5.671	5.656
pos_2745	Styrene	metab_3848	B(ii)	map01100	Metabolic pathways	HMDB0034240	M+H	C8H8	6.2984	C07083	pos	-	-	Metabolism	Global and overview maps	Benzenoids	Benzene and substituted derivatives	105.0700331	0.012193229	0	51.7	1.502729658	100-42-5	Styrenes	5.992	6.031	5.973	5.978	5.967	5.944	6.102	6.05	6.031	6.057	6.042	6.097	6.124	6.035	6.008	6.093	6.001	6.097	6.112	6.079	6.044	6.055	6.049
pos_3355	Trans-Cinnamic acid	metab_3849	B(ii)	map01100;map00130;map01110;map00999;map00360	Metabolic pathways;Ubiquinone and other terpenoid-quinone biosynthesis;Biosynthesis of secondary metabolites;Biosynthesis of various plant secondary metabolites;Phenylalanine metabolism	HMDB0000567;HMDB0000930	M+NH4	C9H8O2	2.8266	C00423	pos	-	-	Metabolism;Metabolism;Metabolism;Metabolism;Metabolism	Global and overview maps;Metabolism of cofactors and vitamins;Global and overview maps;Biosynthesis of other secondary metabolites;Amino acid metabolism	Phenylpropanoids and polyketides	Cinnamic acids and derivatives	166.0859501	0.020312471	0	54.8	-2.059625674	102-94-3;140-10-3	Cinnamic acids	7.354	7.306	7.263	7.262	7.27	7.383	7.36	7.409	7.401	7.374	7.429	7.367	7.343	7.441	7.433	7.45	7.41	7.439	7.431	7.43	7.366	7.363	7.38
neg_1002	Landiolol	metab_3854	B(ii)	-	-	HMDB0253969	M+Na-2H	C25H39N3O8	3.5768	-	neg	-	-	-	-	Organoheterocyclic compounds	Oxazinanes	530.2462269	0.024836373	0	46	-4.233765214	-	Morpholines	4.556	3.645	4.337	4.242	4.086	4.38	3.924	4.463	4.414	4.666	5.312	5.383	5.341	5.107	5.218	5.436	5.392	5.314	5.34	5.429	5.074	5.062	5.084
neg_1005	Isoleucyl-Valine	metab_3857	B(ii)	-	-	HMDB0028920	M-H	C11H22N2O3	3.601	-	neg	-	-	-	-	Organic acids and derivatives	Carboxylic acids and derivatives	229.155167	0.053627659	0	53.4	-2.603273073	-	Amino acids, peptides, and analogues	3.996	3.96	3.431	4.196	3.932	2.684	2.792	3.441	3.483	2.659	5.137	5.021	5.597	4.944	5.027	4.359	4.383	3.937	4.343	4.441	4.713	4.743	4.698
neg_1007	Agaritinal	metab_3859	B(ii)	-	-	HMDB0040694	M-H	C12H15N3O4	3.6088	-	neg	-	-	-	-	Organic acids and derivatives	Carboxylic acids and derivatives	264.0986327	0.016057637	0	30.4	-1.308461841	114847-20-0	Amino acids, peptides, and analogues	5.402	5.309	5.329	5.257	5.331	5.17	5.134	5.177	5.225	5.216	5.315	5.278	5.266	5.254	5.323	5.296	5.285	5.291	5.26	5.298	5.278	5.276	5.289
neg_1010	N-[(3s)-2-Oxotetrahydrofuran-3-Yl]butanamide	metab_3863	B(ii)	-	-	HMDB0247190	M+FA-H	C8H13NO3	3.6167	-	neg	-	-	-	-	Organic acids and derivatives	Carboxylic acids and derivatives	216.0871241	0.014811697	0	49.9	-3.635992102	-	Amino acids, peptides, and analogues	5	4.885	4.919	4.9	4.899	4.653	4.66	4.732	4.677	4.627	4.672	4.508	4.484	4.717	4.559	4.917	4.794	4.745	4.732	4.715	4.739	4.737	4.749
neg_102	1-O-alpha-D-Glucopyranosyl-D-mannitol	metab_3873	B(ii)	-	-	HMDB0029911;LMFA13010063	M+Cl, M+FA-H	C12H24O11	0.9657	-	neg	-	-	-	-	Lipids and lipid-like molecules	Fatty Acyls	379.1006752	0.015268779	0	66.3	-1.707868585	20942-99-8	Fatty acyl glycosides	6.781	6.875	7.076	7.068	6.929	7.174	6.961	7.03	7.015	7.054	4.587	4.621	4.656	4.535	4.597	4.807	4.763	4.821	4.847	4.798	6.556	6.55	6.563
neg_1026	Adrenochrome o-semiquinone	metab_3880	B(ii)	-	-	HMDB0012883	M+FA-H	C9H11NO3	3.6481	-	neg	-	-	-	-	Organoheterocyclic compounds	Indoles and derivatives	226.0714777	0.031645375	0	31.2	-3.41537557	-	Not Available	4.639	4.532	4.533	4.459	4.64	4.586	4.429	4.499	4.502	4.396	4.503	4.459	4.358	4.487	4.51	4.537	4.439	4.462	4.381	4.504	4.499	4.517	4.526
neg_1027	TRIETHYLENE GLYCOL	metab_3881	B(ii)	-	-	HMDB0259193	2M+FA-H	C6H14O4	3.6481	-	neg	-	-	-	-	Organic oxygen compounds	Organooxygen compounds	345.1773621	0.095087995	0	48.1	2.469878381	-	Ethers	3.073	3.066	3.093	3.046	3.041	3.072	3.046	3.094	3.076	3.047	4.697	4.577	4.939	4.564	4.652	3.897	3.901	3.703	4.078	4.127	4.237	4.304	4.231
neg_1033	Acetyl-Ser-Asp-Lys-Pro	metab_3888	B(ii)	-	-	HMDB0247929	M-H	C20H33N5O9	3.6638	-	neg	-	-	-	-	Organic acids and derivatives	Carboxylic acids and derivatives	486.2199189	0.018246959	0	34	-1.297790496	-	Amino acids, peptides, and analogues	5.2	5.118	5.12	5.055	5.125	5.204	5.022	5.152	5.121	5.086	5.122	5.109	5.043	5.082	5.111	5.127	5.108	5.124	5.126	5.156	5.147	5.132	5.134
neg_1041	Asparaginyl-Phenylalanine	metab_3897	B(ii)	-	-	HMDB0028738	M-H	C13H17N3O4	3.7037	-	neg	-	-	-	-	Organic acids and derivatives	Carboxylic acids and derivatives	278.1142743	0.048669783	0	47.7	-1.272903747	-	Amino acids, peptides, and analogues	4.075	3.751	3.89	4.303	3.749	3.581	3.482	3.68	3.716	3.705	5.347	5.274	5.254	5.242	5.302	4.77	4.688	4.647	4.677	4.765	4.841	4.883	4.86
neg_1049	1-Phenyl-4-(trifluoromethyl)piperazine	metab_3905	B(ii)	-	-	HMDB0257926	M+FA-H	C11H13F3N2	3.7351	-	neg	-	-	-	-	Organoheterocyclic compounds	Diazinanes	275.1033218	0.118336576	0	54.4	8.847568243	-	Piperazines	4.369	4.008	4.144	4.736	4.116	4.674	4.758	4.897	4.817	4.907	3.949	3.968	3.437	4.228	4.067	4.486	4.36	4.267	4.28	3.98	4.342	4.438	4.43
neg_1052	4-Phenylcoumarin	metab_3909	B(ii)	-	-	HMDB0246573;HMDB0254487	M+Na-2H	C15H10O2	3.743	-	neg	-	-	-	-	Phenylpropanoids and polyketides	Neoflavonoids	243.0440364	0.177268939	0	36.2	5.804542324	-	Neoflavones	3.653	4.304	4.478	4.647	3.579	4.162	3.501	3.901	3.959	3.975	4.167	3.895	3.989	3.788	3.995	4.174	4.124	3.693	3.998	3.733	4.13	3.991	4.135
neg_1054	Isoleucyl-Tyrosine	metab_3911	B(ii)	-	-	HMDB0028919	M-H	C15H22N2O4	3.7504	-	neg	-	-	-	-	Organic acids and derivatives	Carboxylic acids and derivatives	293.1502982	0.067506376	0	41.7	-1.300461909	-	Amino acids, peptides, and analogues	3.272	2.922	3.248	3.795	3.569	2.927	2.901	2.95	2.932	2.903	5.041	4.935	5.494	4.851	4.956	3.796	3.83	2.908	3.822	3.8	4.528	4.583	4.542
neg_1061	L-Tryptophan	metab_3919	B(i)	map01100;map00997;map00260;map01240;map01210;map00999;map01230;map01110;map00901;map00970;map00400;map00380;map00404	Metabolic pathways;Biosynthesis of various other secondary metabolites;Glycine, serine and threonine metabolism;Biosynthesis of cofactors;2-Oxocarboxylic acid metabolism;Biosynthesis of various plant secondary metabolites;Biosynthesis of amino acids;Biosynthesis of secondary metabolites;Indole alkaloid biosynthesis;Aminoacyl-tRNA biosynthesis;Phenylalanine, tyrosine and tryptophan biosynthesis;Tr…	PW_C000741;HMDB0000929;MJDBOTE0000426	M-H	C11H12N2O2	3.7818	C00078	neg	Peptides	Amino acids	Metabolism;Metabolism;Metabolism;Metabolism;Metabolism;Metabolism;Metabolism;Metabolism;Metabolism;Genetic Information Processing;Metabolism;Metabolism;Metabolism	Global and overview maps;Biosynthesis of other secondary metabolites;Amino acid metabolism;Global and overview maps;Global and overview maps;Biosynthesis of other secondary metabolites;Global and overview maps;Global and overview maps;Biosynthesis of other secondary metabolites;Translation;Amino acid metabolism;Amino acid metabolism;Biosynthesis of other secondary metabolites	Organoheterocyclic compounds	Indoles and derivatives	203.081827	0.036520651	98.1	0	-3.793407237	73-22-3	Indolyl carboxylic acids and derivatives	5.831	5.856	5.842	5.84	5.818	6.021	6.008	6.027	6.04	5.976	5.894	5.846	5.785	5.886	5.881	6.097	6.06	6.088	6.068	6.035	5.956	5.984	5.983
neg_1068	2-Hydroxy-3-Methylbutyric Acid	metab_3926	B(i)	-	-	LMFA01050478;HMDB0000407;MJDBOTE0000595	M-H	C5H10O3	3.8132	-	neg	-	-	-	-	Lipids and lipid-like molecules	Fatty Acyls	117.054669	0.005957871	56.7	0	-8.88256785	4026-18-0	Fatty acids and conjugates	5.287	5.258	5.246	5.206	5.24	5.246	5.176	5.304	5.231	5.143	4.702	4.656	4.646	4.657	4.685	4.916	4.831	4.804	4.846	4.795	5.041	5.045	5.045
neg_1069	N5-Acetyl-N2-gamma-L-glutamyl-L-ornithine	metab_3927	B(ii)	-	-	HMDB0039423	M-H2O-H	C12H21N3O6	3.8132	-	neg	-	-	-	-	Organic acids and derivatives	Carboxylic acids and derivatives	284.1248017	0.037289604	0	32.1	-1.294921667	102148-92-5	Amino acids, peptides, and analogues	5.268	5.145	5.165	5.145	5.164	5.308	5.167	5.294	5.311	5.198	5.369	5.328	5.29	5.284	5.352	5.39	5.361	5.362	5.34	5.364	5.266	5.296	5.293
neg_107	Sesamose	metab_3928	B(ii)	-	-	HMDB0038871	M-H, M+FA-H	C24H42O21	1.0046	C08248	neg	-	-	-	-	Organic oxygen compounds	Organooxygen compounds	665.2142688	0.00974183	0	73.7	-0.47005322	58985-23-2	Carbohydrates and carbohydrate conjugates	7.459	7.426	7.423	7.363	7.421	7.472	7.408	7.489	7.45	7.428	7.232	7.243	7.234	7.062	7.185	7.272	7.334	7.244	7.284	7.298	7.346	7.339	7.347
neg_1073	Threonylphenylalanine	metab_3932	B(ii)	-	-	HMDB0029068	M-H	C13H18N2O4	3.8289	-	neg	-	-	-	-	Organic acids and derivatives	Carboxylic acids and derivatives	265.1190589	0.048088852	0	46.9	-1.20909119	16875-27-7	Amino acids, peptides, and analogues	4.032	3.966	3.871	4.341	4.024	3.534	2.925	2.974	3.356	3.301	5.439	5.335	5.717	5.243	5.328	4.688	4.753	4.313	4.692	4.672	4.941	4.981	4.952
neg_1076	Phthalic anhydride	metab_3935	B(ii)	-	-	HMDB0256501	M+FA-H	C8H4O3	3.8367	-	neg	-	-	-	-	Organoheterocyclic compounds	Benzofurans	193.0134558	0.037387773	0	60.8	-5.344134773	-	Benzofuranones	2.669	2.662	2.811	2.642	2.921	3.95	3.823	4.637	4.042	4.291	5.039	5.056	5.153	4.826	4.943	5.234	5.247	5.15	5.157	5.282	4.842	4.871	4.87
neg_1100	Grifola frandosa Lectin	metab_3962	B(ii)	-	-	HMDB0303396	M-H	C6H11FO5	3.8765	-	neg	-	-	-	-	Organic oxygen compounds	Organooxygen compounds	181.0499729	0.046183035	0	64.2	-9.899632229	-	Carbohydrates and carbohydrate conjugates	5.182	5.182	5.205	5.097	5.199	5.307	5.153	4.983	5.214	4.967	4.87	4.82	4.802	4.761	4.86	4.939	4.959	4.985	4.964	4.97	5.009	5.042	5.047
neg_1104	P-Toluenesulfonic Acid	metab_3966	B(i)	map01100	Metabolic pathways	HMDB0059933	M-H	C7H8O3S	3.8844	C06677	neg	-	-	Metabolism	Global and overview maps	Benzenoids	Benzene and substituted derivatives	171.0112076	0.040821038	61.6	0	-5.412924712	104-15-4	Benzenesulfonic acids and derivatives	4.52	4.599	4.467	4.626	4.541	4.61	4.614	5.525	4.577	4.574	4.505	4.465	4.529	4.444	4.552	4.466	4.586	4.51	4.539	4.522	4.708	4.708	4.738
neg_111	2-O-alpha-D-Glucopyranosyl-O-beta-D-galactopyranosylhydroxylysine	metab_3972	B(ii)	-	-	HMDB0246739;HMDB0000585	M+Cl, M+FA-H	C18H34N2O13	0.9968	-	neg	-	-	-	-	Lipids and lipid-like molecules	Fatty Acyls	531.2037308	0.021559019	0	42.9	-1.154254672	32448-35-4	Fatty acyl glycosides	7.381	7.366	7.408	7.379	7.406	7.477	7.434	7.428	7.428	7.389	6.964	6.959	6.981	6.987	6.944	7.24	7.229	7.161	7.186	7.167	7.292	7.273	7.28
neg_1116	N-Acetyl-L-Tyrosine	metab_3979	B(i)	-	-	HMDB0244966;HMDB0000866;MJDBOTE0000672	M-H	C11H13NO4	3.9236	C01657	neg	-	-	-	-	Organic acids and derivatives	Carboxylic acids and derivatives	222.0765176	0.013245322	92.3	0	-2.976055088	537-55-3	Amino acids, peptides, and analogues	5.519	5.68	5.778	5.659	5.681	5.487	5.282	5.2	5.347	5.206	5.51	5.472	5.534	5.563	5.531	5.382	5.326	5.158	5.324	5.269	5.493	5.482	5.492
neg_1122	Gibberellin A20 13-glucoside	metab_3986	B(ii)	-	-	HMDB0033412	M+Na-2H	C25H34O10	3.9379	-	neg	-	-	-	-	Lipids and lipid-like molecules	Prenol lipids	515.192217	0.063869661	0	64.7	4.758796907	73607-09-7	Terpene glycosides	5.641	5.55	5.576	5.535	5.532	5.563	5.346	4.854	5.49	5.293	4.653	4.354	4.414	4.65	4.592	4.75	4.642	4.13	4.646	4.203	5.232	5.191	5.245
neg_1128	Epsilon-caprolactam	metab_3992	B(ii)	map01100	Metabolic pathways	HMDB0062769	M+FA-H	C6H11NO	3.9644	C06593	neg	-	-	Metabolism	Global and overview maps	Organoheterocyclic compounds	Lactams	158.081311	0.016998903	0	50.5	-8.45236741	105-60-2	Caprolactams	5.488	5.72	5.829	5.823	5.67	5.758	5.624	5.664	5.661	5.628	5.205	5.23	5.278	5.248	5.22	5.173	5.164	5.103	5.169	5.128	5.51	5.506	5.52
neg_1134	Norvaline	metab_3998	B(i)	-	-	HMDB0013716;MJDBOTE0000679	M-H	C5H11NO2	3.9916	C01799	neg	-	-	-	-	Organic acids and derivatives	Carboxylic acids and derivatives	116.0706573	0.021616301	67.8	0	-8.924822705	760-78-1	Amino acids, peptides, and analogues	4.568	4.722	4.821	4.83	4.681	4.779	4.692	4.751	4.748	4.714	4.35	4.323	4.366	4.343	4.338	4.334	4.347	4.274	4.356	4.286	4.562	4.576	4.58
neg_1135	4-Hydroxy-3-methoxy-cinnamoylglycine	metab_3999	B(ii)	-	-	HMDB0059747	M+FA-H	C12H13NO5	3.9916	C02564	neg	-	-	-	-	Organic acids and derivatives	Carboxylic acids and derivatives	296.0771296	0.036573516	0	45.4	-1.775543346	-	Amino acids, peptides, and analogues	4.601	4.559	4.564	4.517	4.47	4.797	4.884	4.869	4.899	4.793	4.737	4.658	4.555	4.649	4.782	5.302	5.242	5.539	5.443	5.352	5.006	5.035	5.01
neg_1138	Leonurine	metab_4002	B(ii)	-	-	HMDB0254014	M+FA-H	C14H21N3O5	4.0015	C16985	neg	-	-	-	-	Benzenoids	Benzene and substituted derivatives	356.145819	0.017714085	0	50.3	-1.621882196	24697-74-3	Benzoic acids and derivatives	5.125	5.059	5.022	4.964	5.031	5.076	4.939	5.051	5.081	4.975	4.845	4.829	4.789	4.705	4.824	4.794	4.86	4.841	4.9	4.87	4.949	4.933	4.943
neg_114	Gentiobiose	metab_4004	B(i)	-	-	;MJDBOTE0000437	M-H, M+FA-H	C12H22O11	0.9968	C08240	neg	Carbohydrates	Oligosaccharides	-	-	-	-	387.1139004	0.007636245	86.2	0	-1.502253174	554-91-6	-	8.69	8.646	8.657	8.609	8.681	8.689	8.742	8.691	8.716	8.68	8.616	8.636	8.635	8.639	8.666	8.722	8.728	8.782	8.782	8.761	8.694	8.699	8.701
neg_1142	3-Indoleglyoxylic acid	metab_4007	B(ii)	-	-	HMDB0242143	M+FA-H	C10H7NO3	4.0213	-	neg	-	-	-	-	Organoheterocyclic compounds	Indoles and derivatives	234.0402201	0.059139306	0	30.2	-3.045968998	-	Indolyl carboxylic acids and derivatives	4.739	4.659	4.659	4.608	4.718	4.974	4.776	4.813	4.944	4.844	4.643	4.578	4.563	4.477	4.612	4.727	4.724	4.776	4.763	4.72	4.726	4.753	4.778
neg_1153	4-Methyl-1,4-dihydropyridine-3,5-dicarbaldehyde	metab_4019	B(ii)	-	-	HMDB0254370	M+FA-H	C8H9NO2	4.0617	-	neg	-	-	-	-	Organoheterocyclic compounds	Pyridines and derivatives	196.0607507	0.028054769	0	46.2	-5.167981414	-	Hydropyridines	5.517	5.468	5.466	5.415	5.492	5.54	5.422	5.616	5.522	5.489	5.457	5.449	5.425	5.396	5.463	5.481	5.474	5.437	5.443	5.45	5.476	5.497	5.499
neg_1159	L-gamma-Glutamyl-beta-phenyl-beta-L-alanine	metab_4025	B(ii)	-	-	HMDB0038514	M+Na-2H	C14H18N2O5	4.0895	-	neg	-	-	-	-	Organic acids and derivatives	Carboxylic acids and derivatives	315.0959491	0.01430306	0	35.6	-0.987371982	10275-84-0	Amino acids, peptides, and analogues	5.238	5.379	4.691	5.718	4.757	5.612	5.745	5.113	5.705	5.639	5.497	5.31	5.284	5.383	5.424	5.449	5.454	4.977	5.388	5.157	5.465	5.469	5.477
neg_1160	O-Demethylmetoprolol	metab_4026	B(ii)	-	-	HMDB0255850	M+K-2H	C14H23NO3	4.0949	-	neg	-	-	-	-	Benzenoids	Phenols	290.1143083	0.120465505	0	54.3	-8.257328823	-	Tyrosols and derivatives	1.486	1.48	1.506	1.459	1.775	1.485	1.46	1.507	1.489	1.461	4.23	4.197	4.72	4.123	4.243	3.496	2.761	1.429	2.765	3.438	3.718	3.631	3.731
neg_1161	Gentamicin C2	metab_4027	B(ii)	map01110	Biosynthesis of secondary metabolites	HMDB0252691	M+Na-2H	C20H41N5O7	4.1117	C02033	neg	-	-	Metabolism	Global and overview maps	Organic oxygen compounds	Organooxygen compounds	484.276902	0.062754799	0	77.8	3.530121981	25876-11-3	Carbohydrates and carbohydrate conjugates	3.138	3.131	3.158	4.409	3.106	3.137	3.111	3.159	3.439	3.722	5.352	5.201	5.088	5.259	5.221	4.818	4.868	4.494	4.769	4.755	4.781	4.774	4.823
neg_1166	Opiorphin	metab_4032	B(ii)	-	-	HMDB0059792	M+Cl	C29H48N12O8	4.1315	-	neg	-	-	-	-	Organic acids and derivatives	Carboxylic acids and derivatives	727.3418018	0.087874687	0	89.7	0.857847364	-	Amino acids, peptides, and analogues	5.038	5.032	5.058	5.011	5.006	5.037	5.011	5.059	5.041	5.012	5.483	5.418	5.403	5.476	5.476	5.225	5.25	5.404	5.273	5.208	5.054	5.014	5.09
neg_1168	Benzeneacetic acid, 4-(2-(diethylamino)-2-oxoethoxy)-3-ethoxy-, propyl ester	metab_4034	B(ii)	-	-	HMDB0259453	M+K-2H	C19H29NO5	4.1517	-	neg	-	-	-	-	Benzenoids	Phenol ethers	388.1508746	0.045288577	0	62.1	-6.559374924	-	Not Available	5.52	5.451	5.431	5.359	5.461	5.52	5.359	5.444	5.508	5.395	5.453	5.418	5.39	5.39	5.489	5.462	5.47	5.433	5.437	5.469	5.432	5.437	5.468
neg_1187	Indole-3-propionic acid	metab_4055	B(ii)	-	-	HMDB0002302	M+FA-H	C11H11NO2	4.3352	-	neg	-	-	-	-	Organoheterocyclic compounds	Indoles and derivatives	234.0766605	0.096847769	0	55.6	-2.755134989	830-96-6	Indolyl carboxylic acids and derivatives	4.129	4.136	4.13	4.054	4.141	4.287	4.341	4.17	4.355	4.293	3.987	3.916	3.926	3.926	4.029	4.529	4.506	4.729	4.664	4.649	4.295	4.355	4.379
neg_1193	L-1,2,3,4-Tetrahydro-beta-carboline-3-carboxylic acid	metab_4062	B(ii)	-	-	HMDB0035665	M-H	C12H12N2O2	4.364	-	neg	-	-	-	-	Organoheterocyclic compounds	Indoles and derivatives	215.0819612	0.031448631	0	38.2	-2.961877548	42438-90-4	Pyridoindoles	4.888	4.939	4.909	4.875	4.871	4.961	4.898	4.973	4.989	4.941	4.782	4.759	4.745	4.724	4.742	4.843	4.85	4.817	4.802	4.87	4.852	4.879	4.87
neg_1196	PS(14:1(9Z)/14:1(9Z))	metab_4065	B(ii)	map01100;map00564;map01110;map00260	Metabolic pathways;Glycerophospholipid metabolism;Biosynthesis of secondary metabolites;Glycine, serine and threonine metabolism	LMGP03010919;HMDB0012342;PW_C007872	M-H2O-H	C34H62NO10P	4.3758	C02737	neg	Lipids	Phospholipids	Metabolism;Metabolism;Metabolism;Metabolism	Global and overview maps;Lipid metabolism;Global and overview maps;Amino acid metabolism	Lipids and lipid-like molecules	Glycerophospholipids	656.3984676	0.175117285	0	85.3	7.661860317	-	Glycerophosphoserines	3.617	3.61	3.637	4.468	3.584	3.615	3.589	3.638	3.62	3.591	5.341	5.421	5.186	5.373	5.344	4.536	4.562	4.619	4.535	4.641	4.898	4.755	4.891
neg_1198	Desglucocheirotoxin	metab_4067	B(ii)	-	-	HMDB0034362	M+FA-H	C29H42O10	4.3916	-	neg	-	-	-	-	Lipids and lipid-like molecules	Steroids and steroid derivatives	595.2738132	0.068812292	0	61.3	-3.97468853	5822-57-1	Steroid lactones	5.674	5.639	5.633	5.567	5.656	5.715	5.57	5.65	5.665	5.603	5.198	5.213	5.242	5.01	5.132	5.159	5.215	5.197	5.171	5.291	5.435	5.489	5.441
neg_12	Uridine	metab_4069	B(i)	map00240;map01100;map02010;map01232	Pyrimidine metabolism;Metabolic pathways;ABC transporters;Nucleotide metabolism	PW_C000202;HMDB0000296;MJDBOTE0000788	M+Cl, M+FA-H, M-H	C9H12N2O6	1.7162	C00299	neg	Nucleic acids	Nucleosides	Metabolism;Metabolism;Environmental Information Processing;Metabolism	Nucleotide metabolism;Global and overview maps;Membrane transport;Global and overview maps	Nucleosides, nucleotides, and analogues	Pyrimidine nucleosides	243.061696	0.00222211	88.2	0	-2.309594226	58-96-8	Not Available	7.232	7.315	7.276	7.309	7.277	7.174	7.134	7.086	7.142	7.185	7.38	7.342	7.303	7.372	7.377	7.327	7.293	7.305	7.302	7.272	7.292	7.291	7.292
neg_1225	Pimelic Acid	metab_4097	B(i)	map01100;map00780;map01240	Metabolic pathways;Biotin metabolism;Biosynthesis of cofactors	HMDB0000857;LMFA01170051	M-H	C7H12O4	4.5277	C02656	neg	Organic acids	Carboxylic acids	Metabolism;Metabolism;Metabolism	Global and overview maps;Metabolism of cofactors and vitamins;Global and overview maps	Lipids and lipid-like molecules	Fatty Acyls	159.0653352	0.033751393	36.3	0	-5.917682287	111-16-0	Fatty acids and conjugates	5.131	5.135	5.224	5.1	5.136	5.108	5.115	5.195	5.143	5.14	4.978	4.993	4.971	4.962	5.012	5.218	5.185	5.139	5.175	5.102	5.116	5.132	5.145
neg_123	Glycolaldehyde	metab_4102	B(ii)	map01100;map00630;map00040;map00750;map00790	Metabolic pathways;Glyoxylate and dicarboxylate metabolism;Pentose and glucuronate interconversions;Vitamin B6 metabolism;Folate biosynthesis	HMDB0003344;PW_C001850	2M+Hac-H, M+FA-H	C2H4O2	0.9812	C00266	neg	-	-	Metabolism;Metabolism;Metabolism;Metabolism;Metabolism	Global and overview maps;Carbohydrate metabolism;Carbohydrate metabolism;Metabolism of cofactors and vitamins;Metabolism of cofactors and vitamins	Organic oxygen compounds	Organooxygen compounds	179.0552423	0.001399509	0	43.8	-7.226285079	141-46-8	Carbonyl compounds	7.687	7.671	7.671	7.638	7.673	7.731	7.657	7.732	7.687	7.661	7.628	7.617	7.61	7.557	7.617	7.624	7.635	7.584	7.594	7.622	7.646	7.646	7.645
neg_1230	2-n-Propyl-4-oxopentanoic acid	metab_4103	B(ii)	-	-	HMDB0060683;PW_C040565	M+FA-H	C8H14O3	4.5405	C16655	neg	-	-	-	-	Organic acids and derivatives	Keto acids and derivatives	203.0917638	0.022251328	0	67	-4.638819652	-	Gamma-keto acids and derivatives	5.202	5.094	5.344	5.016	5.313	4.575	4.317	4.702	4.49	4.4	4.359	4.243	4.234	4.302	4.293	4.418	4.371	4.186	4.274	4.162	4.759	4.753	4.772
neg_1231	Erythroskyrin	metab_4104	B(ii)	-	-	HMDB0030464	M+FA-H	C26H33NO6	4.5469	-	neg	-	-	-	-	Organoheterocyclic compounds	Furofurans	500.2244756	0.037059839	0	89	-9.918201193	4987-27-3	Not Available	5.345	5.281	5.32	5.212	5.313	5.406	5.244	5.361	5.393	5.255	5.451	5.395	5.345	5.374	5.441	5.437	5.442	5.409	5.413	5.451	5.372	5.396	5.403
neg_1234	Hexenoylcarnitine	metab_4107	B(ii)	-	-	HMDB0253155	M+FA-H	C13H23NO4	4.5687	-	neg	-	-	-	-	Organic acids and derivatives	Keto acids and derivatives	302.1603561	0.093066666	0	80.9	-2.158070908	-	Medium-chain keto acids and derivatives	4.521	4.85	4.877	4.977	4.712	4.817	4.645	4.605	4.697	4.73	4.579	4.489	4.474	4.611	4.487	4.756	4.642	4.474	4.605	4.47	4.648	4.729	4.693
neg_1236	N-Jasmonoylisoleucine	metab_4109	B(ii)	-	-	HMDB0029391	M+Na-2H	C18H29NO4	4.5825	C18699	neg	-	-	-	-	Organic acids and derivatives	Carboxylic acids and derivatives	344.1822063	0.056999699	0	33.9	-6.558862014	120330-93-0	Amino acids, peptides, and analogues	3.815	3.63	3.244	3.392	3.732	3.741	3.013	3.322	3.587	3.03	5.311	5.296	5.336	5.18	5.316	4.87	4.82	4.834	4.796	4.97	4.872	4.899	4.921
neg_1240	2-Benzothiazolsulfonic Acid	metab_4114	B(i)	-	-	-	M-H	C7H5NO3S2	4.5959	-	neg	-	-	-	-	-	-	213.9631375	0.034750459	90.8	0	-3.121705706	-	-	4.791	4.731	4.746	4.941	4.858	4.811	4.736	4.772	4.751	4.761	4.675	4.738	4.844	4.705	4.705	4.641	4.682	4.662	4.693	4.663	4.756	4.782	4.783
neg_1246	Gamma-Glu-leu	metab_4120	B(i)	-	-	HMDB0011171	M-H2O-H	C11H20N2O5	4.6339	-	neg	-	-	-	-	Organic acids and derivatives	Carboxylic acids and derivatives	241.1188455	0.04685282	56.1	0	-2.0570607	2566-39-4	Amino acids, peptides, and analogues	5.575	5.49	5.506	5.459	5.524	5.701	5.528	5.685	5.695	5.621	5.828	5.822	5.801	5.782	5.843	5.826	5.816	5.818	5.809	5.829	5.724	5.731	5.762
neg_1248	Protocatechuic Acid	metab_4122	B(i)	map01100;map01053;map01110	Metabolic pathways;Biosynthesis of siderophore group nonribosomal peptides;Biosynthesis of secondary metabolites	HMDB0001856;MJDBOTE0000423	M-H	C7H6O4	4.6488	C00230	neg	-	-	Metabolism;Metabolism;Metabolism	Global and overview maps;Metabolism of terpenoids and polyketides;Global and overview maps	Benzenoids	Benzene and substituted derivatives	153.0183313	0.00181386	77.8	0	-6.498794376	99-50-3	Benzoic acids and derivatives	5.094	5.176	5.128	5.106	5.108	5.192	5.138	5.147	5.183	5.168	5.021	4.989	5.028	4.979	4.987	5.034	5.042	5	5.013	5.015	5.097	5.096	5.095
neg_1263	6-Methoxymellein	metab_4139	B(ii)	-	-	HMDB0038510	M+FA-H	C11H12O4	4.7384	C02381	neg	-	-	-	-	Organoheterocyclic compounds	Benzopyrans	253.0713529	0.066307951	0	64.5	-1.964978245	13410-15-6	2-benzopyrans	5.031	4.837	4.833	4.766	4.885	4.675	4.682	4.428	4.757	4.455	2.73	2.66	2.643	2.661	2.68	3.054	2.732	2.685	3.005	2.706	4.397	4.454	4.439
neg_1266	Formyllysine	metab_4142	B(ii)	-	-	HMDB0252452	M-H	C7H14N2O3	4.7652	-	neg	-	-	-	-	Organic acids and derivatives	Carboxylic acids and derivatives	173.0922796	0.033880415	0	32.8	-5.090690026	-	Amino acids, peptides, and analogues	5.539	5.607	5.615	5.642	5.556	5.026	4.792	5.07	5.007	4.943	4.85	4.741	4.696	4.744	4.845	4.477	4.293	4.233	4.346	4.205	5.119	5.132	5.149
neg_1277	Meloside	metab_4154	B(ii)	-	-	HMDB0302583	M-H	C27H30O15	4.8381	C04199	neg	-	-	-	-	Phenylpropanoids and polyketides	Flavonoids	593.1509508	0.061465113	0	39.8	-0.409042747	-	Flavonoid glycosides	5.544	5.604	5.575	5.484	5.587	5.635	5.558	5.653	5.617	5.575	5.541	5.477	5.549	5.51	5.477	5.577	5.606	5.518	5.518	5.572	5.552	5.584	5.605
neg_1279	Valine-betaxanthin	metab_4156	B(ii)	-	-	HMDB0304749	M-H	C14H18N2O6	4.8441	-	neg	-	-	-	-	Organic acids and derivatives	Carboxylic acids and derivatives	309.1066278	0.084100278	0	41.8	-8.326132369	-	Amino acids, peptides, and analogues	4.685	4.649	4.612	4.596	4.623	4.832	4.663	4.783	4.789	4.743	4.949	4.935	4.894	4.891	4.931	5.008	5	4.979	4.967	4.996	4.846	4.876	4.918
neg_1289	Isophthalic Acid	metab_4167	B(i)	-	-	-	M-H	C8H6O4	4.942	C22203	neg	-	-	-	-	-	-	165.0183766	0.111112264	41.5	0	-5.75582539	121-91-5	-	4.807	4.928	4.983	4.901	4.879	4.883	4.877	5.033	5.091	4.982	4.88	4.883	4.904	4.881	4.903	4.93	4.922	4.823	4.862	4.896	4.896	4.914	4.985
neg_1295	(S)-3-Methylthiohexyl acetate	metab_4174	B(ii)	-	-	HMDB0032427	2M+Hac-H	C9H18O2S	4.9877	-	neg	-	-	-	-	Organic acids and derivatives	Carboxylic acids and derivatives	439.2191473	0.023452094	0	58.6	-0.540039267	51755-85-2	Carboxylic acid derivatives	5.577	5.485	5.476	5.402	5.497	5.754	5.59	5.903	5.749	5.691	5.767	5.746	5.701	5.78	5.806	5.813	5.739	5.755	5.719	5.793	5.739	5.754	5.734
neg_1307	2-Amino-4-hydroxy-6,7-dimethyl-5,6,7,8-tetrahydropteridine	metab_4188	B(ii)	-	-	HMDB0247132	2M+FA-H	C8H13N5O	5.0824	-	neg	-	-	-	-	Organoheterocyclic compounds	Pteridines and derivatives	435.2242544	0.024627243	0	35.5	5.205687823	-	Pterins and derivatives	6.146	6.023	6.017	5.945	6.045	6.109	5.887	6.158	6.047	5.961	5.849	5.866	5.759	5.771	5.859	5.829	5.824	5.828	5.839	5.839	5.948	5.964	5.969
neg_1310	8-Amino-7-oxononanoic acid	metab_4192	B(ii)	map01100;map00780;map01240	Metabolic pathways;Biotin metabolism;Biosynthesis of cofactors	LMFA01060168;HMDB0240687	M-H	C9H17NO3	5.1057	C01092	neg	-	-	Metabolism;Metabolism;Metabolism	Global and overview maps;Metabolism of cofactors and vitamins;Global and overview maps	Lipids and lipid-like molecules	Fatty Acyls	186.1127071	0.030932923	0	69.5	-4.595479374	682799-71-9	Fatty acids and conjugates	5.665	5.483	5.768	6.076	5.367	5.394	5.704	5.798	5.583	5.743	5.811	5.466	5.583	5.189	5.188	5.401	5.475	5.716	5.525	5.442	5.626	5.652	5.646
neg_1311	4-[(2,4-Dihydroxy-3,3-dimethylbutanoyl)amino]butanoic acid	metab_4193	B(ii)	-	-	HMDB0246316	M+Na-2H	C10H19NO5	5.1116	-	neg	-	-	-	-	Organic acids and derivatives	Carboxylic acids and derivatives	254.1007117	0.059694308	0	46.7	-1.195939536	-	Amino acids, peptides, and analogues	4.325	4.051	4.468	4.804	3.744	3.802	4.354	4.441	4.195	4.431	4.518	4.043	4.18	3.665	3.624	3.857	4.022	4.402	4.046	3.985	4.243	4.192	4.227
neg_1312	2-Ethylsuberic acid	metab_4194	B(ii)	-	-	HMDB0059708	M-H	C10H18O4	5.1171	-	neg	-	-	-	-	Lipids and lipid-like molecules	Fatty Acyls	201.1124884	0.02549985	0	37.5	-3.681900318	3971-33-3	Fatty acids and conjugates	5.082	5.07	5.114	5.09	5.076	5.154	5.094	5.149	5.123	5.111	4.992	4.97	4.918	4.941	4.952	5.105	5.062	5.03	5.068	5.038	5.084	5.104	5.087
neg_1321	Cinncassiol A	metab_4204	B(ii)	-	-	HMDB0035164	M-H	C20H30O7	5.1892	C17645	neg	-	-	-	-	Lipids and lipid-like molecules	Prenol lipids	381.1914381	0.028154519	0	83.2	-1.147893683	73599-11-8	Terpene lactones	5.086	5.011	5.004	4.939	5.02	5.032	4.839	4.996	4.963	4.916	5.033	4.952	4.887	4.917	5.003	4.974	4.9	4.958	4.921	4.984	4.94	4.964	4.955
neg_1323	Gamma-Glutamyltryptophan	metab_4206	B(ii)	-	-	HMDB0029160;HMDB0252908	M-H2O-H	C16H19N3O5	5.2015	-	neg	-	-	-	-	Organic acids and derivatives	Carboxylic acids and derivatives	314.1142804	0.113223714	0	33.2	-1.048165677	66471-20-3	Amino acids, peptides, and analogues	5.252	5.254	5.241	5.212	5.231	5.3	5.196	5.284	5.284	5.229	5.222	5.183	5.158	5.178	5.204	5.255	5.247	5.21	5.21	5.236	5.202	5.291	5.217
neg_1327	Epothilone D	metab_4210	B(ii)	-	-	HMDB0251876;LMPK04000001	M+FA-H	C27H41NO5S	5.2662	C12039	neg	-	-	-	-	Phenylpropanoids and polyketides	Macrolides and analogues	536.2721928	0.035527246	0	75.7	7.013482918	189453-10-9	Epothilones and analogues	5.898	5.724	5.655	5.587	5.714	5.76	5.401	5.763	5.634	5.484	5.471	5.475	5.388	5.419	5.516	5.31	5.241	5.398	5.301	5.299	5.568	5.599	5.586
neg_1329	Furanodienone	metab_4212	B(ii)	-	-	HMDB0036768	M-H2O-H	C15H18O2	5.2854	C16960	neg	-	-	-	-	Lipids and lipid-like molecules	Prenol lipids	211.112977	0.048645566	0	39.1	0.60099965	24268-41-5	Sesquiterpenoids	4.932	4.987	4.974	5.002	4.942	4.962	5.01	5.007	4.99	5.006	4.935	4.935	4.938	4.898	4.948	4.917	4.968	4.923	4.96	4.947	4.961	5.003	4.988
neg_133	Glutaric acid	metab_4213	B(ii)	map01100;map00310;map00071	Metabolic pathways;Lysine degradation;Fatty acid degradation	HMDB0000661	M-H2O-H, 2M-H	C5H8O4	0.9812	C00489	neg	Organic acids	Carboxylic acids	Metabolism;Metabolism;Metabolism	Global and overview maps;Amino acid metabolism;Lipid metabolism	Organic acids and derivatives	Carboxylic acids and derivatives	113.0233471	0.017224803	0	41.1	-8.107493193	110-94-1	Dicarboxylic acids and derivatives	6.682	6.678	6.667	6.628	6.666	6.716	6.673	6.743	6.707	6.684	6.691	6.696	6.7	6.605	6.681	6.688	6.72	6.672	6.68	6.704	6.674	6.685	6.688
neg_1330	Phenacyl	metab_4214	B(ii)	-	-	HMDB0256388	M-H	C8H8O	5.3061	-	neg	-	-	-	-	Benzenoids	Benzene and substituted derivatives	119.0491578	0.065884533	0	37.2	-9.001110445	-	Benzoyl derivatives	4.304	4.331	4.333	4.297	4.279	4.377	4.288	4.286	4.3	4.238	4.1	4.057	4.062	4.031	4.074	4.426	4.389	4.389	4.38	4.35	4.262	4.319	4.301
neg_1331	N-Acetyl-L-phenylalanine	metab_4215	B(i)	map01100;map00360	Metabolic pathways;Phenylalanine metabolism	HMDB0000512	M-H	C11H13NO3	5.316	C03519	neg	-	-	Metabolism;Metabolism	Global and overview maps;Amino acid metabolism	Organic acids and derivatives	Carboxylic acids and derivatives	206.0815596	0.03877987	82.5	0	-3.414994157	2018-61-3	Amino acids, peptides, and analogues	5.42	5.445	5.553	5.557	5.483	5.683	5.497	5.639	5.643	5.588	5.388	5.495	5.597	5.493	5.432	5.526	5.483	5.385	5.456	5.488	5.532	5.559	5.564
neg_1336	18-hydroxyoleate	metab_4220	B(ii)	map00073	Cutin, suberine and wax biosynthesis	HMDB0304033	M+FA-H	C18H33O3-	5.4131	C19616	neg	-	-	Metabolism	Lipid metabolism	Lipids and lipid-like molecules	Fatty Acyls	342.2393149	0.083732347	0	50.4	-6.250516622	-	Fatty acids and conjugates	2.868	2.861	2.888	2.84	2.836	2.866	2.841	2.889	2.871	2.842	4.699	4.644	5.02	4.4	4.608	2.852	2.856	2.809	2.832	2.841	3.871	3.941	3.891
neg_1338	Mibefradil	metab_4222	B(ii)	-	-	HMDB0254702	M+Na-2H	C29H38FN3O3	5.4249	C07222	neg	-	-	-	-	Benzenoids	Tetralins	516.2667151	0.057172078	0	66.8	4.698125079	116644-53-2	Not Available	3.405	3.075	3.102	3.407	3.049	3.08	3.054	3.168	3.085	3.056	5.27	5.199	5.428	5.031	5.12	4.355	4.183	4.236	4.316	4.634	4.578	4.553	4.603
neg_1340	1,3-Bis(4-(imidazolin-2-yl)-2-methoxyphenoxy)propane	metab_4225	B(ii)	-	-	HMDB0259534	M+FA-H	C23H28N4O4	5.4507	-	neg	-	-	-	-	Benzenoids	Phenol ethers	469.2086198	0.018844474	0	49.4	-1.50510824	-	Anisoles	6.595	6.491	6.467	6.406	6.489	6.563	6.39	6.598	6.534	6.454	6.681	6.653	6.576	6.63	6.671	6.707	6.666	6.703	6.676	6.691	6.61	6.624	6.625
neg_1344	L-DOPA n-Butyl Ester	metab_4229	B(ii)	-	-	HMDB0253881	M+FA-H	C13H19NO4	5.4839	-	neg	-	-	-	-	Organic acids and derivatives	Carboxylic acids and derivatives	298.1291461	0.064660693	0	31.1	-1.836293851	-	Amino acids, peptides, and analogues	5.094	5.029	4.993	4.924	4.993	5.04	4.905	5.039	5.024	4.948	4.986	4.93	4.867	4.898	4.951	4.964	4.923	4.941	4.911	4.99	4.95	5.005	4.972
neg_1358	10-(2,3-Dihydroxypropoxy)-10-oxodecanoic acid	metab_4243	B(ii)	-	-	HMDB0257660	M+Na-2H	C13H24O6	5.6962	-	neg	-	-	-	-	Lipids and lipid-like molecules	Fatty Acyls	297.1314903	0.223426303	0	46.7	-1.687467786	-	Fatty acids and conjugates	4.077	3.105	3.706	3.251	3.549	2.887	2.861	3.787	2.891	2.862	4.711	4.619	4.403	4.251	4.791	3.461	3.112	2.829	3.315	2.85	4.014	4.073	4.199
neg_1362	9-Oxo-nonanoic acid	metab_4248	B(ii)	map00592;map01110	alpha-Linolenic acid metabolism;Biosynthesis of secondary metabolites	LMFA01060160;HMDB0094711	M+FA-H	C9H16O3	5.7359	C16322	neg	-	-	Metabolism;Metabolism	Lipid metabolism;Global and overview maps	Lipids and lipid-like molecules	Fatty Acyls	217.1074834	0.04042671	0	49.6	-3.857319818	-	Fatty acids and conjugates	5.082	5.021	5	4.951	4.975	4.953	4.813	4.946	4.937	4.88	5.05	5.014	4.98	4.973	4.981	5.026	4.983	4.987	4.986	4.982	4.996	4.974	5.008
neg_137	Lactobionic acid	metab_4256	B(i)	-	-	HMDB0253945	M-H, M+Na-2H	C12H22O12	0.9657	-	neg	-	-	-	-	Lipids and lipid-like molecules	Fatty Acyls	379.0819148	0.009193194	38	0	-10.83215173	-	Fatty acyl glycosides	7.897	7.814	7.81	7.746	7.841	7.903	7.836	7.903	7.895	7.838	7.856	7.846	7.851	7.77	7.845	7.887	7.896	7.879	7.875	7.918	7.862	7.863	7.869
neg_1372	Psoralen	metab_4259	B(ii)	map01110;map00999	Biosynthesis of secondary metabolites;Biosynthesis of various plant secondary metabolites	HMDB0034272;MJDBOTE0001060	M+FA-H	C11H6O3	5.8804	C09305	neg	-	-	Metabolism;Metabolism	Global and overview maps;Biosynthesis of other secondary metabolites	Phenylpropanoids and polyketides	Coumarins and derivatives	231.0293318	0.076246814	0	62.7	-3.03751304	66-97-7	Furanocoumarins	3.532	2.732	3.304	3.386	3.449	2.603	2.832	4.503	2.954	4.325	3.9	3.756	3.367	4.018	3.707	4.562	4.565	3.911	4.245	4.615	4.08	4.143	4.099
neg_1378	Arecoline	metab_4265	B(ii)	-	-	HMDB0030353	M+FA-H	C8H13NO2	5.9096	C10129	neg	-	-	-	-	Alkaloids and derivatives	Not Available	200.0920713	0.039023229	0	47.3	-4.901665245	63-75-2	Not Available	4.304	4.228	4.286	4.319	4.241	4.629	4.43	4.562	4.57	4.574	4.638	4.602	4.653	4.552	4.629	4.606	4.581	4.611	4.641	4.657	4.548	4.565	4.581
neg_1380	P-Benzosemiquinone	metab_4268	B(ii)	-	-	HMDB0256033	2M-H	C6H6O2	5.9136	C02389	neg	-	-	-	-	Benzenoids	Phenols	219.0656273	0.04581662	0	46.2	-2.976724406	-	1-hydroxy-2-unsubstituted benzenoids	5.098	5.03	4.909	4.787	5.213	5.166	4.802	5.103	5.035	4.911	5.882	5.777	5.57	5.848	5.956	5.679	5.771	5.642	5.78	5.686	5.587	5.62	5.584
neg_1382	Citreoviridinol A1	metab_4270	B(ii)	-	-	HMDB0035369	M+FA-H	C22H28O8	5.9136	-	neg	-	-	-	-	Organoheterocyclic compounds	Dioxepanes	465.1773552	0.126422641	0	82.4	1.747971745	94161-12-3	1,4-dioxepanes	4.557	4.609	4.724	4.559	4.429	4.585	4.338	5.117	4.442	4.397	4.975	4.765	5.012	5.106	5.057	5.198	5.198	5.026	5.079	5.113	4.859	4.965	4.95
neg_139	Diaminopimelic acid	metab_4277	B(ii)	map01100;map01110;map00470;map01230;map00300	Metabolic pathways;Biosynthesis of secondary metabolites;D-Amino acid metabolism;Biosynthesis of amino acids;Lysine biosynthesis	HMDB0242532;HMDB0001370	M-H2O-H, M-H	C7H14N2O4	0.9657	C00666	neg	-	-	Metabolism;Metabolism;Metabolism;Metabolism;Metabolism	Global and overview maps;Global and overview maps;Metabolism of other amino acids;Global and overview maps;Amino acid metabolism	Organic acids and derivatives	Carboxylic acids and derivatives	189.0872134	0.002710755	0	36.1	-4.561617785	583-93-7	Amino acids, peptides, and analogues	7.091	7.141	7.177	7.212	7.151	7.192	7.15	7.114	7.133	7.133	6.629	6.633	6.648	6.725	6.606	6.915	6.902	6.784	6.828	6.781	6.994	6.996	6.994
neg_14	4'-Methyl-(-)-epigallocatechin 7-glucuronide	metab_4288	B(ii)	-	-	HMDB0041676	M-H, M+K-2H, M+Na-2H	C22H24O13	1.8806	-	neg	-	-	-	-	Phenylpropanoids and polyketides	Flavonoids	495.1098041	0.032055192	0	64.3	-9.292749722	-	Flavonoid glycosides	6.908	6.824	6.77	6.87	6.81	6.66	6.761	6.592	6.761	6.686	6.778	6.679	6.665	6.857	6.819	6.685	6.614	6.797	6.758	6.692	6.735	6.762	6.754
neg_1400	Dihydrokainic acid	metab_4290	B(ii)	-	-	HMDB0251319	M-H2O-H	C10H17NO4	5.9665	-	neg	-	-	-	-	Organic acids and derivatives	Carboxylic acids and derivatives	196.0971618	0.014356301	0	31.1	-3.51002874	-	Amino acids, peptides, and analogues	4.642	4.445	4.335	4.26	4.442	4.286	4.196	4.309	4.337	4.237	4.315	4.344	4.309	4.395	4.39	4.547	4.434	4.432	4.43	4.38	4.404	4.415	4.414
neg_1416	Fluocortin	metab_4307	B(ii)	-	-	HMDB0252349	M+FA-H	C22H27FO5	6.0059	C21553	neg	-	-	-	-	Lipids and lipid-like molecules	Steroids and steroid derivatives	435.1801426	0.052962597	0	36.1	-5.926671386	33124-50-4	Pregnane steroids	4.922	4.344	4.312	4.275	4.592	4.084	4.244	4.47	4.273	4.197	5.041	5.086	5.045	5.332	5.141	5.382	5.342	5.247	5.248	5.204	4.969	5.007	5.012
neg_1418	Valeric acid	metab_4309	B(ii)	-	-	LMFA01010005;HMDB0000892	2M-H	C5H10O2	6.0138	C00803	neg	Organic acids	Carboxylic acids	-	-	Lipids and lipid-like molecules	Fatty Acyls	203.1281682	0.023636684	0	33.7	-3.500160833	109-52-4	Fatty acids and conjugates	4.904	4.81	4.89	4.795	4.845	4.931	4.856	4.95	4.93	4.826	4.562	4.589	4.537	4.524	4.579	5.009	4.967	4.816	4.891	4.915	4.826	4.813	4.833
neg_1419	Fructosylvaline	metab_4310	B(ii)	-	-	HMDB0252498	M+Cl	C11H21NO7	6.0138	-	neg	-	-	-	-	Organic acids and derivatives	Carboxylic acids and derivatives	314.103094	0.022489423	0	73.4	6.7734096	-	Amino acids, peptides, and analogues	4.49	4.497	4.547	4.436	4.609	4.778	4.539	4.72	4.716	4.564	4.366	4.321	4.323	4.278	4.409	4.42	4.416	4.239	4.277	4.463	4.473	4.476	4.491
neg_142	N-Acetyl-a-neuraminic acid	metab_4311	B(ii)	-	-	HMDB0000773	M-H2O-H, M-H	C11H19NO9	1.5205	C19909	neg	-	-	-	-	Organic oxygen compounds	Organooxygen compounds	290.0877224	0.010640005	0	44.8	-1.351082762	21646-00-4	Carbohydrates and carbohydrate conjugates	7.154	7.107	7.104	7.04	7.122	7.18	7.049	7.159	7.139	7.074	7.111	7.085	7.057	7.029	7.081	7.107	7.101	7.032	7.047	7.093	7.095	7.103	7.095
neg_1424	3,4-Methylenedioxymethamphetamine	metab_4316	B(ii)	-	-	HMDB0254382;HMDB0041931	M+FA-H	C11H15NO2	6.0216	C07577	neg	-	-	-	-	Organoheterocyclic compounds	Benzodioxoles	238.1079672	0.012239981	0	35.5	-2.663663732	4764-17-4;42542-10-9	Not Available	5.691	5.655	5.668	5.63	5.678	5.777	5.597	5.747	5.736	5.632	5.71	5.673	5.637	5.663	5.701	5.745	5.696	5.672	5.654	5.713	5.677	5.681	5.687
neg_1426	3-Cyclopentylpropionic acid	metab_4318	B(ii)	-	-	HMDB0245846	2M+Hac-H	C8H14O2	6.0216	-	neg	-	-	-	-	Organic acids and derivatives	Carboxylic acids and derivatives	343.2121086	0.035205733	0	32.6	-1.765501629	-	Carboxylic acids	5.794	5.77	5.82	5.741	5.752	5.783	5.649	5.82	5.743	5.694	5.702	5.699	5.709	5.739	5.763	5.889	5.833	5.771	5.804	5.844	5.753	5.773	5.784
neg_1445	Tricin	metab_4339	B(i)	-	-	LMPK12110873	M-H	C17H14O7	6.0687	C10193	neg	-	-	-	-	-	-	329.0662292	0.039089365	86.6	0	-1.354630981	520-32-1	-	5.924	5.997	6.115	5.957	6.001	5.978	5.925	5.989	5.924	5.925	5.591	5.437	5.388	5.303	5.364	5.762	5.686	5.582	5.693	5.744	5.786	5.813	5.817
neg_1451	N-Acetyldopamine	metab_4346	B(ii)	-	-	HMDB0041943	M-H	C10H13NO3	6.0844	-	neg	-	-	-	-	Benzenoids	Phenols	194.0815543	0.040141762	0	40.8	-3.652533291	2494/12/4	Benzenediols	4.074	4.233	4.368	4.372	4.276	4.551	4.372	4.545	4.45	4.414	4.015	3.941	3.89	3.876	3.886	4.129	4.063	4.064	4.08	4.186	4.208	4.238	4.209
neg_1456	2(3H)-Benzothiazolethione	metab_4351	B(ii)	-	-	HMDB0030524	M-H	C7H5NS2	6.0923	C14437	neg	-	-	-	-	Organoheterocyclic compounds	Benzothiazoles	165.9781333	0.031970677	0	59.4	-5.577953407	149-30-4	Not Available	6.694	6.728	6.736	6.763	6.731	6.77	6.782	6.763	6.755	6.759	6.65	6.659	6.64	6.602	6.649	6.666	6.712	6.676	6.698	6.671	6.681	6.708	6.698
neg_1464	Kaempferide	metab_4360	B(i)	-	-	LMPK12110563;HMDB0037441;MJDBOTE0000957	M-H	C16H12O6	6.1008	C10098	neg	-	-	-	-	Phenylpropanoids and polyketides	Flavonoids	299.0556818	0.030377359	88.1	0	-1.432507176	491-54-3	Flavones	5.031	5.111	5.206	5.094	5.088	5.241	5.239	5.518	5.23	5.219	4.99	4.909	5.118	5.201	5.1	5.375	5.347	5.183	5.206	5.286	5.195	5.222	5.207
neg_1474	Estreptoquinasa	metab_4371	B(ii)	-	-	HMDB0258508	2M+FA-H	C11H19NO2	6.1243	-	neg	-	-	-	-	Organic acids and derivatives	Carboxylic acids and derivatives	439.2807595	0.069262822	0	36.6	-1.524357124	-	Amino acids, peptides, and analogues	4.366	4.448	4.062	4.795	4.239	3.937	4.017	3.96	3.941	4.58	5.214	5.094	4.787	5.215	5.077	4.333	4.228	4.508	4.38	4.446	4.669	4.693	4.728
neg_1482	Corchorifatty acid F	metab_4379	B(ii)	-	-	HMDB0035919	M-H	C18H32O5	6.14	-	neg	-	-	-	-	Lipids and lipid-like molecules	Fatty Acyls	327.21721	0.014072981	0	63.8	-1.485972138	95341-44-9	Lineolic acids and derivatives	6.46	6.548	6.603	6.512	6.426	6.19	6.293	6.363	6.229	6.308	6.376	6.387	6.347	6.425	6.484	6.453	6.396	6.25	6.354	6.366	6.392	6.404	6.398
neg_149	Maleic Acid	metab_4387	B(i)	map01100;map00650;map00350;map00760	Metabolic pathways;Butanoate metabolism;Tyrosine metabolism;Nicotinate and nicotinamide metabolism	HMDB0303644;HMDB0000176;MJDBOTE0000465	M-H, M+FA-H	C4H4O4	1.6536	C01384	neg	-	-	Metabolism;Metabolism;Metabolism;Metabolism	Global and overview maps;Carbohydrate metabolism;Amino acid metabolism;Metabolism of cofactors and vitamins	Organic acids and derivatives	Carboxylic acids and derivatives	115.0026191	0.02815552	71.3	0	-9.163227581	110-16-7	Dicarboxylic acids and derivatives	6.453	6.468	6.469	6.429	6.449	6.449	6.425	6.455	6.483	6.299	6.17	6.07	5.97	6.2	6.212	6.372	6.403	6.545	6.434	6.408	6.378	6.384	6.361
neg_1500	4-Hydroxy-3-(3-methyl-2-buten-1-yl)benzoic acid	metab_4400	B(i)	-	-	-	M-H	C12H14O3	6.1713	-	neg	-	-	-	-	-	-	205.0863026	0.067820006	87.9	0	-3.470610244	-	-	4.435	4.545	4.481	4.653	4.393	4.979	5.032	5.097	4.971	5.018	3.338	3.451	2.754	3.036	2.79	4.807	4.89	4.365	4.473	4.759	4.644	4.599	4.656
neg_1509	Trinexapac-ethyl	metab_4409	B(ii)	-	-	HMDB0259248	M-H	C13H16O5	6.187	C18541	neg	-	-	-	-	Organic acids and derivatives	Vinylogous acids	251.0920254	0.052523246	0	47.6	-1.871274635	95266-40-3	Not Available	4.68	4.725	4.728	4.702	4.663	4.797	4.727	4.771	4.734	4.691	4.473	4.523	4.455	4.402	4.58	4.627	4.673	4.62	4.655	4.585	4.577	4.61	4.621
neg_151	Homocitric acid	metab_4410	B(ii)	map01100;map01110;map00300;map01240;map01210;map00620;map01230	Metabolic pathways;Biosynthesis of secondary metabolites;Lysine biosynthesis;Biosynthesis of cofactors;2-Oxocarboxylic acid metabolism;Pyruvate metabolism;Biosynthesis of amino acids	HMDB0003518	M-H2O-H, M-H	C7H10O7	1.7084	C01251	neg	-	-	Metabolism;Metabolism;Metabolism;Metabolism;Metabolism;Metabolism;Metabolism	Global and overview maps;Global and overview maps;Amino acid metabolism;Global and overview maps;Global and overview maps;Carbohydrate metabolism;Global and overview maps	Organic acids and derivatives	Carboxylic acids and derivatives	205.0346186	0.044128577	0	34.3	-3.677144882	13052-73-8	Tricarboxylic acids and derivatives	6.451	6.464	6.526	6.549	6.548	6.471	6.387	6.365	6.461	6.456	5.624	5.694	5.592	5.717	5.786	5.775	5.781	5.924	5.797	5.812	6.229	6.251	6.213
neg_1511	DG(PGE2/0:0/i-14:0)	metab_4412	B(ii)	-	-	HMDB0298776	M+FA-H	C37H64O8	6.187	-	neg	-	-	-	-	Not Available	Not Available	681.4546677	0.253047325	0	73	-5.741405667	-	Not Available	4.779	4.977	5.693	5.269	4.624	4.225	3.421	4.474	3.452	3.423	3.856	4.154	4.304	4.67	4.465	5.457	5.287	4.363	5.122	5.096	4.522	4.667	4.749
neg_1521	(1R,2R,4R,5S)-(+)-p-Menthane-2,5-diol	metab_4423	B(ii)	-	-	HMDB0301947	M-H	C9H18O3	6.2105	-	neg	-	-	-	-	Organic oxygen compounds	Organooxygen compounds	173.1174176	0.068980095	0	33.9	-5.171111281	-	Alcohols and polyols	5.098	5.073	5.11	5.088	5.109	5.162	5.171	5.169	5.103	5.117	4.799	4.888	4.799	4.811	4.876	5.006	5.055	4.951	5.041	4.944	5.02	4.966	5.017
neg_1523	9(S)-HpOTrE	metab_4425	B(i)	map00592;map01110	alpha-Linolenic acid metabolism;Biosynthesis of secondary metabolites	-	M-H	C18H30O4	6.2105	C16321	neg	-	-	Metabolism;Metabolism	Lipid metabolism;Global and overview maps	-	-	309.2069601	0.047876355	61.5	0	-0.557399383	111004-08-1	-	6.123	6.189	6.047	6.127	6.268	5.852	6.052	6.088	6.005	6.246	6.465	6.447	6.467	6.475	6.394	6.214	6.175	6.342	6.142	6.453	6.286	6.32	6.325
neg_1530	3-Hydroxy-cis-5-octenoylcarnitine	metab_4433	B(ii)	-	-	HMDB0240766;LMFA07070038	M-H2O-H	C15H27NO5	6.2184	-	neg	-	-	-	-	Lipids and lipid-like molecules	Fatty Acyls	282.1706585	0.114368889	0	39.6	-1.405633474	-	Fatty acid esters	4.828	4.622	4.493	4.307	4.62	4.197	4.122	3.777	4.052	3.63	2.937	2.917	2.901	3.088	3.473	3.965	3.31	3.524	3.927	3.436	3.93	4.025	4.011
neg_1535	12-oxo-PDA	metab_4438	B(ii)	map01100;map00592;map01110	Metabolic pathways;alpha-Linolenic acid metabolism;Biosynthesis of secondary metabolites	HMDB0302724;LMFA02010001;HMDB0301804	2M+Hac-H	C18H28O3	6.2184	C01226	neg	-	-	Metabolism;Metabolism;Metabolism	Global and overview maps;Lipid metabolism;Global and overview maps	Lipids and lipid-like molecules	Fatty Acyls	643.4183948	0.16530166	0	36	-5.38269223	85551-10-6	Eicosanoids	4.589	4.632	4.075	4.627	5.069	4.054	4.028	4.076	4.058	4.81	5.173	5.462	5.035	5.243	5.004	4.687	4.675	4.957	4.418	4.999	5.064	4.93	4.965
neg_1540	DG(2:0/0:0/18:1(12Z)-2OH(9,10))	metab_4444	B(ii)	-	-	HMDB0296965	M+FA-H	C23H42O7	6.2262	-	neg	-	-	-	-	Not Available	Not Available	475.2905512	0.039972222	0	51.2	-1.6392235	-	Not Available	5.597	5.776	6.078	5.78	5.62	5.548	5.518	5.711	5.518	5.467	5.38	5.166	5.506	5.615	5.464	6.043	6.001	5.621	5.901	5.879	5.741	5.709	5.738
neg_1542	N-Benzoylanthranilic acid	metab_4446	B(ii)	-	-	HMDB0032175	M-H	C14H11NO3	6.2339	C03141	neg	-	-	-	-	Benzenoids	Benzene and substituted derivatives	240.0660294	0.050035572	0	42.1	-2.436376449	579-93-1	Benzoic acids and derivatives	4.535	4.384	4.483	4.413	4.372	4.642	4.791	4.933	4.667	4.522	3.641	3.827	4.205	3.955	4.025	5.034	4.927	4.965	4.921	4.894	4.605	4.58	4.623
neg_1543	Prostaglandin F-1-alpha	metab_4447	B(ii)	-	-	HMDB0302208	M-H	C20H36O5	6.2339	-	neg	-	-	-	-	Lipids and lipid-like molecules	Fatty Acyls	355.2484385	0.089895345	0	30.5	-1.57011745	-	Eicosanoids	4.404	3.949	4.683	3.329	3.806	5.642	5.37	5.728	5.343	5.305	4.67	4.375	4.898	4.964	4.807	6.105	6.033	5.512	5.861	5.841	5.466	5.447	5.521
neg_1557	Enisoprost	metab_4462	B(ii)	-	-	HMDB0251811	M+FA-H	C22H36O5	6.2642	-	neg	-	-	-	-	Lipids and lipid-like molecules	Fatty Acyls	425.2518646	0.289318229	0	50	-6.870380896	-	Fatty acid esters	3.506	3.281	3.891	3.26	3.479	5.566	5.2	5.704	5.216	4.618	3.224	3.277	3.187	3.544	3.445	5.809	5.836	5.068	5.65	5.494	4.785	4.724	4.956
neg_1563	Gamma-glutamyl-L-putrescine	metab_4469	B(ii)	map01100;map00330	Metabolic pathways;Arginine and proline metabolism	HMDB0012230	2M-H	C9H19N3O3	6.2872	C15699	neg	-	-	Metabolism;Metabolism	Global and overview maps;Amino acid metabolism	Organic acids and derivatives	Carboxylic acids and derivatives	433.2801241	0.054239239	0	35.9	4.875933022	-	Amino acids, peptides, and analogues	5.426	5.666	6.159	5.811	5.455	5.258	5.447	5.589	5.262	5.016	5.194	4.503	5.308	5.589	5.398	6.126	6.088	5.441	5.973	5.933	5.647	5.689	5.687
neg_1566	Camelliagenin C	metab_4472	B(ii)	-	-	HMDB0034532	M-H2O-H	C30H50O5	6.295	-	neg	-	-	-	-	Lipids and lipid-like molecules	Prenol lipids	471.3432434	0.124192832	0	31	-9.666639795	14440-27-8	Triterpenoids	5.181	5.253	5.73	5.398	5.362	5.223	5.182	5.547	4.932	4.429	3.832	3.812	3.795	3.813	3.832	4.968	4.946	3.836	4.781	4.175	4.506	4.551	4.442
neg_1569	N'-nitrosoanabasine	metab_4475	B(ii)	-	-	HMDB0041939	M+FA-H	C10H13N3O	6.3028	C19477	neg	-	-	-	-	Alkaloids and derivatives	Not Available	236.1049159	0.058373443	0	43.6	4.452680303	1133-64-8;37620-20-5	Not Available	4.618	4.708	4.766	4.843	4.739	4.852	4.813	4.797	4.791	4.599	4.333	4.513	4.618	4.426	4.559	4.87	4.862	4.695	4.761	4.829	4.675	4.624	4.647
neg_1573	Preglabridin	metab_4480	B(i)	-	-	-	M-H	C20H22O4	6.3107	-	neg	-	-	-	-	-	-	325.1474269	0.128500164	66.4	0	8.87361857	-	-	5.64	4.204	4.428	4.402	4.384	4.474	4.563	4.74	4.425	4.33	4.117	4.066	4.228	3.962	4.266	4.213	4.467	4.219	4.634	4.192	4.475	4.571	4.58
neg_1581	1,28-Octacosanediol diferulate	metab_4489	B(ii)	-	-	HMDB0038065	M+Cl	C48H74O8	6.3185	-	neg	-	-	-	-	Phenylpropanoids and polyketides	Cinnamic acids and derivatives	813.5041659	0.136508297	0	73.6	-4.630137278	-	Hydroxycinnamic acids and derivatives	5.266	5.185	4.918	5.164	4.895	4.841	4.804	5.055	5.072	5.484	5.654	5.511	5.451	5.474	5.608	5.306	5.297	5.469	5.399	5.351	5.406	5.515	5.512
neg_1587	1-Methoxy-4-(2-propenyl)benzene	metab_4495	B(ii)	map01110	Biosynthesis of secondary metabolites	HMDB0034121	M+FA-H	C10H12O	6.3341	C10452	neg	-	-	Metabolism	Global and overview maps	Benzenoids	Phenol ethers	193.0861803	0.064280258	0	65.5	-5.656184604	140-67-0	Anisoles	5.239	5.308	5.25	5.279	5.244	5.297	5.427	5.329	5.327	5.295	5.162	5.184	5.176	5.121	5.158	5.175	5.247	5.228	5.262	5.207	5.213	5.266	5.255
neg_1591	PI(16:0/18:2(9Z,12Z))	metab_4500	B(ii)	-	-	HMDB0009784;LMGP06010959	M-H	C43H79O13P	6.3341	-	neg	-	-	-	-	Lipids and lipid-like molecules	Glycerophospholipids	833.5185619	0.257518031	0	66.7	0.010870062	219584-66-4	Glycerophosphoinositols	6.865	5.949	6.458	6.229	6.167	6.443	6.03	6.414	6.642	6.806	7.094	6.27	6.435	5.766	5.538	5.369	5.36	5.226	6.478	6.533	6.81	7.028	6.895
neg_1594	ALPINETIN METHYL ETHER	metab_4503	B(i)	-	-	-	M-H	C17H16O4	6.342	-	neg	-	-	-	-	-	-	283.1006799	0.185339308	53.6	0	10.90203767	-	-	5.143	4.673	4.698	4.633	4.572	4.594	4.716	4.777	4.66	4.565	4.473	4.284	4.569	4.573	4.64	4.667	4.653	4.551	4.709	4.561	4.566	4.689	4.728
neg_1609	3-keto Fusidic acid	metab_4520	B(ii)	-	-	HMDB0060745	M+Cl	C31H46O7	6.3659	-	neg	-	-	-	-	Lipids and lipid-like molecules	Steroids and steroid derivatives	565.2947021	0.072306231	0	41.3	1.785724109	-	Oxosteroids	5.485	5.489	5.608	5.272	5.18	4.785	4.589	5.231	4.995	4.946	5.213	4.776	5.214	5.32	5.333	5.522	5.449	5.089	5.399	5.309	5.428	5.388	5.367
neg_1615	1-(cis-13-Docosenoyl)-rac-glycerol	metab_4527	B(ii)	-	-	HMDB0254855	M+FA-H	C25H48O4	6.3737	-	neg	-	-	-	-	Lipids and lipid-like molecules	Glycerolipids	457.3526133	0.038198853	0	75	-2.060431974	-	Monoradylglycerols	4.777	4.6	5.054	4.379	5.123	5.803	4.645	5.396	5.006	4.594	5.67	5.734	5.913	6.001	5.639	6.179	6.161	5.953	5.931	5.961	5.726	5.7	5.73
neg_1628	Salbutamol	metab_4541	B(ii)	-	-	HMDB0001937	M-H2O-H	C13H21NO3	6.3972	C11770	neg	-	-	-	-	Benzenoids	Benzene and substituted derivatives	220.1337008	0.070880165	0	38.4	-2.515826914	18559-94-9	Benzyl alcohols	4.38	4.952	4.938	5.025	4.824	5.342	4.996	5.17	5.103	5.128	3.51	3.001	3.297	3.003	3.021	4.065	4.072	3.619	3.794	4.114	4.664	4.709	4.651
neg_1629	Ascorbyl palmitate	metab_4542	B(ii)	-	-	LMFA07010788;HMDB0039883	M+Cl	C22H38O7	6.3972	-	neg	-	-	-	-	Lipids and lipid-like molecules	Fatty Acyls	449.2296767	0.06581813	0	51.2	-3.568246677	137-66-6	Fatty acid esters	4.854	4.834	4.603	5.196	4.58	4.479	4.863	4.903	4.981	4.785	5.893	5.71	5.88	5.861	5.804	5.47	5.955	5.808	5.815	5.749	5.528	5.529	5.577
neg_1633	Lotrafiban	metab_4547	B(ii)	-	-	HMDB0254173	M+Na-2H	C23H32N4O4	6.405	-	neg	-	-	-	-	Organoheterocyclic compounds	Piperidines	449.2131902	0.157648751	0	31.5	-8.950968764	-	N-acylpiperidines	5.525	5.347	4.698	5.48	4.98	4.456	5.093	5.215	5.106	5.476	5.937	5.789	5.845	5.802	5.794	5.497	5.468	5.381	5.427	5.581	5.486	5.621	5.596
neg_1635	Demethylzeylasteral	metab_4549	B(ii)	-	-	HMDB0250994	M+K-2H	C29H36O6	6.405	-	neg	-	-	-	-	Benzenoids	Phenanthrenes and derivatives	517.2000485	0.293486894	0	31.7	0.529824423	-	Not Available	5.262	4.989	3.973	5.053	4.523	3.951	4.614	4.661	4.724	4.919	5.569	5.276	5.446	5.349	5.379	4.918	4.96	4.876	5.019	5.021	4.987	5.212	5.248
neg_1644	12,13-DHOME	metab_4558	B(ii)	map00591	Linoleic acid metabolism	HMDB0004705	M+Cl	C18H34O4	6.4207	C14829	neg	-	-	Metabolism	Lipid metabolism	Lipids and lipid-like molecules	Fatty Acyls	349.2145103	0.168044508	0	36.8	-1.911057557	7293-40-5	Fatty acids and conjugates	3.335	3.239	0.6148	4.168	3.515	0.5985	3.365	4.067	3.213	4.319	5.33	5.188	5.24	5.327	5.186	4.814	4.511	4.918	4.7	5.014	4.663	4.811	4.75
neg_1650	1,2-Ethanediol monoricinoleate	metab_4565	B(ii)	-	-	HMDB0252073	M-H	C20H38O4	6.4285	-	neg	-	-	-	-	Lipids and lipid-like molecules	Fatty Acyls	341.2691122	0.035924637	0	32.1	-1.814529291	-	Fatty alcohols	4.233	4.025	4.292	4.251	4.321	5.126	4.636	5.277	4.932	4.789	4.587	4.228	4.775	4.825	4.704	5.765	5.748	5.333	5.616	5.661	5.179	5.198	5.167
neg_1658	12-Hydroxydodecanoic acid	metab_4573	B(ii)	-	-	HMDB0002059;HMDB0304547	M-H	C12H24O3	6.4441	C08317	neg	-	-	-	-	Organic acids and derivatives	Hydroxy acids and derivatives	215.16459	0.043854358	0	67.9	-3.137489489	505-95-3	Medium-chain hydroxy acids and derivatives	4.614	4.63	4.803	4.482	4.689	4.749	4.798	4.78	4.362	4.566	4.558	4.555	4.686	4.603	4.607	4.668	4.677	4.531	4.756	4.639	4.622	4.658	4.63
neg_166	(Z)-2-Decene-4,6,8-triyn-1-ol	metab_4575	B(ii)	-	-	LMFA05000569;HMDB0031001	M-H, M+FA-H	C10H8O	5.2222	-	neg	-	-	-	-	Lipids and lipid-like molecules	Fatty Acyls	189.0548841	0.069512647	0	43.4	-5.786896415	6071-46-1	Fatty alcohols	5.691	5.649	5.54	5.64	5.584	5.798	5.759	5.797	5.864	5.732	4.56	4.497	4.465	4.48	4.53	4.616	4.783	4.732	4.663	4.813	5.398	5.458	5.432
neg_1661	Lysopc(18:3)	metab_4577	B(i)	map00564	Glycerophospholipid metabolism	HMDB0010388;HMDB0010387	M+FA-H	C26H48NO7P	6.4441	C04230	neg	Lipids	Phospholipids	Metabolism	Lipid metabolism	Lipids and lipid-like molecules	Glycerophospholipids	562.3147726	0.084174668	31.9	0	-0.521456094	-	Glycerophosphocholines	5.393	5.648	5.615	5.218	5.499	4.539	4.159	4.597	3.195	3.166	3.128	3.108	4.091	4.224	3.642	4.238	4.587	3.681	4.26	4.255	4.781	4.811	4.853
neg_1669	P-Menthane-3,8-diol	metab_4585	B(ii)	-	-	LMPR0102090063;HMDB0035595;HMDB0036145	2M-H	C10H20O2	6.4676	C02904	neg	-	-	-	-	Lipids and lipid-like molecules	Prenol lipids	343.2848919	0.026642141	0	64.7	-1.42737815	91739-72-9;565-50-4;42822-86-6	Monoterpenoids	3.294	3.287	4.122	3.267	3.262	4.857	4.183	4.941	4.642	4.53	4.558	4.247	4.786	4.884	4.625	5.399	5.415	5.041	5.243	5.226	4.896	4.88	4.874
neg_167	3-Phenyllactic Acid	metab_4586	B(i)	map01110	Biosynthesis of secondary metabolites	HMDB0000779;MJDBOTE0000652	M-H2O-H, M-H	C9H10O3	5.316	C01479	neg	-	-	Metabolism	Global and overview maps	Phenylpropanoids and polyketides	Phenylpropanoic acids	165.0547546	0.047831639	50.7	0	-5.799938832	828-01-3	Not Available	5.807	5.773	5.78	5.758	5.778	5.839	5.746	5.856	5.809	5.752	5.583	5.561	5.541	5.537	5.547	5.966	5.874	5.874	5.898	5.852	5.768	5.809	5.798
neg_1673	Momordol	metab_4590	B(ii)	-	-	HMDB0029804	M-H	C26H48O5	6.4755	-	neg	-	-	-	-	Lipids and lipid-like molecules	Fatty Acyls	439.3422581	0.043045271	0	45.3	-1.453702747	189156-42-1	Fatty alcohols	4.309	3.44	3.466	4.08	4.369	5.755	4.83	5.197	5.078	4.972	5.713	5.745	5.896	5.989	5.658	6.124	6.112	5.953	5.905	5.93	5.688	5.684	5.718
neg_1678	PE(16:1/0:0)	metab_4595	B(i)	-	-	-	M-H	C21H42NO7P	6.4833	-	neg	-	-	-	-	-	-	450.262094	0.045519476	92	0	-1.149903188	-	-	5.717	5.442	5.434	5.631	5.447	5.435	5.352	5.283	5.385	5.136	5.911	5.82	5.812	5.89	6.036	5.648	5.613	5.811	5.754	5.525	5.66	5.682	5.699
neg_168	Suberic Acid	metab_4597	B(i)	-	-	HMDB0000893;LMFA01170001;MJDBOTE0000630	M-H, M+Na-2H	C8H14O4	5.4131	C08278	neg	Organic acids	Carboxylic acids	-	-	Lipids and lipid-like molecules	Fatty Acyls	173.0810263	0.086343171	72.8	0	-5.205496805	505-48-6	Fatty acids and conjugates	5.494	5.564	5.589	5.543	5.492	5.549	5.558	5.599	5.591	5.58	5.496	5.501	5.562	5.511	5.554	5.64	5.581	5.64	5.581	5.686	5.566	5.593	5.64
neg_1684	Ciramadol	metab_4602	B(ii)	-	-	HMDB0250272	M-H	C15H23NO2	6.499	-	neg	-	-	-	-	Organic oxygen compounds	Organooxygen compounds	248.1650995	0.023704403	0	30.3	-2.018769055	-	Alcohols and polyols	4.421	4.845	4.989	5.131	4.892	5.472	5.082	5.297	5.279	5.249	3.537	2.996	3.714	3.885	3.016	4.41	4.491	3.918	4.164	4.225	4.812	4.824	4.804
neg_1691	Asebotoxin	metab_4610	B(ii)	-	-	HMDB0248654	M+Na-2H	C22H36O7	6.5068	-	neg	-	-	-	-	Lipids and lipid-like molecules	Prenol lipids	433.2184632	0.208331402	0	48.4	-5.598908358	-	Diterpenoids	4.73	3.84	3.605	4.084	3.857	4.495	4.357	4.719	4.657	4.698	5.167	4.935	5.069	5.087	5.108	5.09	5.011	5.146	5.118	5.174	4.754	4.928	4.916
neg_1692	PE(18:2/0:0)	metab_4611	B(i)	-	-	-	M-H	C23H44NO7P	6.5068	-	neg	-	-	-	-	-	-	476.2774806	0.032619259	98.5	0	-1.639230105	-	-	7.73	7.948	7.857	7.966	7.771	7.468	7.639	7.334	7.514	7.398	7.228	7.176	7.127	7.175	7.279	7.179	7.218	7.162	7.216	7.005	7.513	7.518	7.539
neg_1695	Docosanedioic acid	metab_4614	B(ii)	map00073	Cutin, suberine and wax biosynthesis	LMFA01170037;HMDB0242127;HMDB0304342	M-H	C22H42O4	6.5152	C19625	neg	-	-	Metabolism	Lipid metabolism	Lipids and lipid-like molecules	Fatty Acyls	369.3004454	0.010256406	0	36.9	-1.587829478	-	Fatty acids and conjugates	3.997	3.4	3.427	3.492	3.494	5.144	3.38	5.007	4.581	3.979	5.053	4.883	5.34	5.432	5.085	5.881	5.872	5.461	5.714	5.744	5.3	5.304	5.296
neg_1697	DG(8:0/15:0/0:0)	metab_4616	B(ii)	-	-	HMDB0092917;PW_C062183	M-H	C26H50O5	6.5152	C00165	neg	-	-	-	-	Lipids and lipid-like molecules	Glycerolipids	441.3580519	0.013808961	0	38.6	-1.122153214	-	Diradylglycerols	5.449	5.294	5.14	5.305	5.485	6.548	5.628	6.008	5.844	5.74	6.381	6.455	6.567	6.661	6.334	6.834	6.827	6.649	6.6	6.625	6.403	6.392	6.394
neg_1701	Solutol HS 15	metab_4622	B(ii)	-	-	HMDB0258368	M+Na-2H	C20H40O4	6.5231	C11317	neg	-	-	-	-	Lipids and lipid-like molecules	Fatty Acyls	365.2689976	0.273777888	0	46.8	4.850677611	61909-81-7	Fatty alcohols	3.703	3.937	4.529	3.676	3.671	3.702	3.676	3.724	3.706	3.677	4.571	4.439	4.693	4.763	4.763	5.025	4.949	4.588	4.946	4.857	4.456	4.246	4.486
neg_1705	Dynorphin B (10-13)	metab_4626	B(ii)	-	-	HMDB0012936	M-H2O-H	C20H39N5O6	6.5309	-	neg	-	-	-	-	Organic acids and derivatives	Carboxylic acids and derivatives	426.2681321	0.022721945	0	35.9	-9.119285197	-	Amino acids, peptides, and analogues	3.907	4.226	5.102	4.486	3.945	3.378	4.085	4.672	2.881	3.731	4.396	4.028	4.677	4.796	4.657	5.347	5.317	4.787	5.251	5.214	4.849	4.832	4.832
neg_1712	2-Hydroxymyristic Acid	metab_4634	B(i)	-	-	HMDB0002261;LMFA01050484	M-H	C14H28O3	6.5545	-	neg	-	-	-	-	Lipids and lipid-like molecules	Fatty Acyls	243.1960232	0.038709584	57.8	0	-2.232341688	2507-55-3	Fatty acids and conjugates	4.792	4.895	4.914	4.82	4.807	4.937	4.921	5.032	4.723	4.766	4.738	4.729	4.906	4.832	4.82	4.96	4.964	4.831	4.956	4.874	4.892	4.866	4.86
neg_172	Senkyunolide I	metab_4642	B(ii)	-	-	HMDB0258236	M-H, 2M-H	C12H16O4	5.857	-	neg	-	-	-	-	Organoheterocyclic compounds	Isobenzofurans	223.0969676	0.041288737	0	38.4	-2.744278349	-	Not Available	5.658	5.494	5.431	5.641	5.546	5.281	5.197	5.342	5.31	5.246	5.569	5.526	5.597	5.537	5.503	5.644	5.63	5.57	5.555	5.701	5.514	5.547	5.545
neg_1721	PC(17:2(9Z,12Z)/0:0)	metab_4644	B(ii)	-	-	LMGP01050127;HMDB0256157	M-H	C25H48NO7P	6.5623	-	neg	-	-	-	-	Lipids and lipid-like molecules	Glycerophospholipids	504.3089115	0.017022883	0	72.6	-1.289377878	-	Glycerophosphocholines	6.714	6.949	6.842	6.587	6.75	6.134	5.976	6.033	5.859	5.739	5.994	5.972	5.646	6.126	6.067	5.965	6.03	5.924	6.013	5.818	6.392	6.4	6.406
neg_1735	Gamma-Eudesmol rhamnoside	metab_4659	B(ii)	-	-	HMDB0037961	M+K-2H	C21H36O5	6.6093	-	neg	-	-	-	-	Lipids and lipid-like molecules	Prenol lipids	405.2042338	0.293443543	0	53.1	-1.753338314	349112-31-8	Sesquiterpenoids	4.26	4.253	4.28	4.233	4.228	4.259	4.233	4.281	4.263	4.234	4.886	4.827	5.071	4.821	4.797	4.46	4.548	4.496	4.361	4.634	4.469	4.236	4.293
neg_1736	PE(16:0/0:0)	metab_4660	B(i)	-	-	HMDB0011503;LMGP02050002	M-H	C21H44NO7P	6.6093	-	neg	-	-	-	-	Lipids and lipid-like molecules	Glycerophospholipids	452.2776888	0.018562615	97.6	0	-1.266596407	53862-35-4	Glycerophosphoethanolamines	7.362	7.36	7.396	7.621	7.316	7.397	7.435	7.224	7.377	7.254	7.035	7.016	6.966	6.961	7.09	7.019	7.079	7.036	7.077	6.888	7.229	7.237	7.245
neg_1737	PE(18:1(9Z)/0:0)	metab_4661	B(i)	-	-	LMGP02050004	M-H	C23H46NO7P	6.6093	-	neg	-	-	-	-	-	-	478.293435	0.03386965	92.2	0	-0.997363241	-	-	6.344	6.481	6.456	6.471	6.4	6.058	6.157	5.914	6.056	6	5.716	5.716	5.651	5.715	5.841	5.654	5.674	5.623	5.682	5.477	6.056	6.06	6.033
neg_1740	Tetracosanedioic acid	metab_4665	B(ii)	-	-	LMFA01170039;HMDB0302983	M-H	C24H46O4	6.6171	-	neg	-	-	-	-	Lipids and lipid-like molecules	Fatty Acyls	397.3317529	0.080567822	0	48.9	-1.457591255	-	Fatty acids and conjugates	4.123	3.48	3.507	3.459	4.107	5.241	3.597	4.818	3.49	3.461	5.287	5.349	5.547	5.662	5.302	5.847	5.793	5.592	5.657	5.668	5.321	5.282	5.251
neg_1744	DG(8:0/17:0/0:0)	metab_4669	B(ii)	-	-	HMDB0092927;PW_C062174	M-H	C28H54O5	6.625	C00165	neg	-	-	-	-	Lipids and lipid-like molecules	Glycerolipids	469.3890891	0.064192386	0	39.3	-1.61410801	-	Diradylglycerols	4.111	4.179	3.925	3.601	4.744	5.797	4.132	5.057	4.258	3.549	5.849	6.015	5.938	6.056	5.731	6.253	6.287	6.183	6.076	6.066	5.761	5.721	5.708
neg_1745	PE(18:2(9Z,12Z)/16:0)	metab_4670	B(ii)	map01100;map00564;map01110;map00563;map04136;map04138	Metabolic pathways;Glycerophospholipid metabolism;Biosynthesis of secondary metabolites;Glycosylphosphatidylinositol (GPI)-anchor biosynthesis;Autophagy - other;Autophagy - yeast	LMGP02011194;PW_C005136;HMDB0009088	M-H	C39H74NO8P	6.625	C00350	neg	Lipids	Phospholipids	Metabolism;Metabolism;Metabolism;Metabolism;Cellular Processes;Cellular Processes	Global and overview maps;Lipid metabolism;Global and overview maps;Glycan biosynthesis and metabolism;Transport and catabolism;Transport and catabolism	Lipids and lipid-like molecules	Glycerophospholipids	714.5075271	0.108651918	0	87	-0.561041429	-	Glycerophosphoethanolamines	7.326	7.409	7.345	7.668	7.607	7.593	7.291	7.468	7.43	7.264	7.267	7.262	7.229	6.996	7.229	7.294	7.267	7.338	7.328	7.345	6.375	6.414	6.469
neg_1749	LysoPS(18:2(9Z,12Z)/0:0)	metab_4674	B(ii)	-	-	HMDB0240604	M+Na-2H	C24H44NO9P	6.6406	-	neg	-	-	-	-	Lipids and lipid-like molecules	Glycerophospholipids	542.2494386	0.187467996	0	93.2	-1.14687359	1218913-82-6	Glycerophosphoserines	5.265	5.578	5.342	4.765	5.226	4.259	4.565	4.774	4.263	4.234	5.268	5.113	5.317	5.047	5.128	4.975	4.85	5.116	4.926	5.083	5.214	5.21	5.347
neg_175	Azelaic Acid	metab_4675	B(i)	-	-	HMDB0000784;LMFA01170054;MJDBOTE0000344	M-H, M+Na-2H	C9H16O4	5.9665	C08261	neg	-	-	-	-	Lipids and lipid-like molecules	Fatty Acyls	187.0967523	0.079559742	63.6	0	-4.413943196	123-99-9	Fatty acids and conjugates	5.849	5.904	5.914	5.862	5.816	6.04	5.974	6.12	6.067	6.001	5.722	5.73	5.758	5.752	5.778	6.14	6.052	5.902	6.026	5.961	5.928	5.96	5.997
neg_1756	Pantetheine	metab_4682	B(ii)	map01100;map01110;map00770;map00332	Metabolic pathways;Biosynthesis of secondary metabolites;Pantothenate and CoA biosynthesis;Carbapenem biosynthesis	HMDB0003426;PW_C001887	M-H	C11H22N2O4S	6.6718	C00831	neg	-	-	Metabolism;Metabolism;Metabolism;Metabolism	Global and overview maps;Global and overview maps;Metabolism of cofactors and vitamins;Biosynthesis of other secondary metabolites	Organic acids and derivatives	Carboxylic acids and derivatives	277.1223076	0.11935945	0	50.1	-1.597063023	496-65-1	Amino acids, peptides, and analogues	4.64	5.074	4.873	4.879	4.915	4.838	4.998	4.833	4.786	4.626	3.229	3.209	3.192	3.21	3.229	3.277	3.305	3.234	3.257	3.255	4.552	4.448	4.51
neg_1762	1,1'-[1,13-Tridecanediylbis(oxy)]bisbenzene	metab_4689	B(ii)	-	-	HMDB0039761	M-H	C25H36O2	6.6953	-	neg	-	-	-	-	Benzenoids	Phenol ethers	367.263531	0.021075179	0	54	-1.963011764	141620-05-5	Not Available	6.297	6.307	6.374	6.327	6.312	6.367	6.426	6.351	6.327	6.346	6.044	5.949	5.716	5.484	5.862	5.819	6.049	5.976	5.992	5.921	6.282	6.271	6.263
neg_1766	N-Linoleoyl Leucine	metab_4693	B(ii)	-	-	HMDB0241979	M-H	C24H43NO3	6.711	-	neg	-	-	-	-	Organic acids and derivatives	Carboxylic acids and derivatives	392.3165686	0.03077244	0	47.5	-1.14219211	-	Amino acids, peptides, and analogues	5.748	5.806	6.272	5.935	5.686	5.653	5.69	6.035	5.57	5.617	5.991	5.757	5.956	6.053	6.062	6.546	6.478	6.198	6.469	6.439	6.007	5.983	6.005
neg_1767	Rocuronium	metab_4694	B(ii)	-	-	HMDB0014866	M+K-2H	C32H53N2O4+	6.711	C07556	neg	-	-	-	-	Lipids and lipid-like molecules	Steroids and steroid derivatives	566.3457953	0.06778144	0	60.7	-6.314979237	119302-91-9;143558-00-3	Steroid esters	6.091	6.394	6.419	6.206	6.225	5.639	5.692	5.56	5.396	5.466	3.765	3.745	3.728	3.746	3.765	5.013	5.197	3.77	4.99	3.791	5.713	5.767	5.763
neg_1770	LysoPE(P-16:0/0:0)	metab_4698	B(ii)	-	-	HMDB0011152	M-H	C21H44NO6P	6.7188	-	neg	-	-	-	-	Lipids and lipid-like molecules	Glycerophospholipids	436.2826528	0.089539299	0	45.7	-1.590647571	174062-72-7	Glycerophosphoethanolamines	5.034	5.002	5.475	5.202	5.05	5.007	5.117	5.322	4.869	5.01	4.969	4.694	4.614	4.576	4.919	5.042	5.259	5.18	5.146	5.063	5.11	5.125	5.05
neg_1775	1-(9Z-hexadecenoyl)-glycero-3-phosphate	metab_4703	B(ii)	-	-	LMGP10050016;HMDB0062323	M-H	C19H37O7P	6.7266	-	neg	-	-	-	-	Lipids and lipid-like molecules	Glycerophospholipids	407.2197945	0.107430059	0	44.8	-1.516789178	-	Glycerophosphates	4.41	2.223	2.279	0.7727	3.575	3.296	0.7729	2.523	0.7984	2.063	6.129	6.083	6.596	6.188	6.174	5.709	5.65	5.929	5.674	5.895	5.605	5.595	5.678
neg_1777	Verbascoside	metab_4705	B(ii)	-	-	HMDB0259785;HMDB0034843;MJDBOTE0001196	M+Cl	C29H36O15	6.7266	C10501	neg	-	-	-	-	Phenylpropanoids and polyketides	Cinnamic acids and derivatives	659.1798021	0.126213592	0	42.2	7.97876353	61276-17-3	Hydroxycinnamic acids and derivatives	5.171	5.507	4.939	5.31	4.343	5.45	5.669	5.404	5.731	5.674	6.107	5.73	5.71	4.433	5.73	5.246	5.646	5.629	5.463	5.62	6.147	6.209	6.257
neg_1783	Capric acid	metab_4712	B(ii)	map01100;map00061	Metabolic pathways;Fatty acid biosynthesis	HMDB0000511;PW_C000391;LMFA01010010	M+K-2H	C10H20O2	6.7344	C01571	neg	Lipids	Fatty acids	Metabolism;Metabolism	Global and overview maps;Lipid metabolism	Lipids and lipid-like molecules	Fatty Acyls	209.0940746	0.02487727	0	62.2	-4.998635105	334-48-5	Fatty acids and conjugates	5.362	5.329	5.429	5.384	5.344	5.363	5.379	5.415	5.337	5.361	5.382	5.329	5.191	5.065	5.249	5.227	5.364	5.328	5.319	5.253	5.304	5.32	5.3
neg_1788	16-Methylheptadecanoic acid	metab_4717	B(ii)	-	-	HMDB0031066	M+K-2H	C18H36O2	6.7423	C20356	neg	-	-	-	-	Lipids and lipid-like molecules	Fatty Acyls	321.2194787	0.085967516	0	32.6	-2.310743093	2724-58-5	Fatty acids and conjugates	4.819	4.646	4.973	4.863	4.856	4.841	4.81	5.075	4.85	4.84	4.873	4.705	4.804	5.031	4.882	5.205	5.135	5.069	5.121	5.09	4.896	4.96	4.897
neg_1789	N-Stearoyl Aspartic acid	metab_4718	B(ii)	-	-	HMDB0241939	M-H	C22H41NO5	6.7423	-	neg	-	-	-	-	Organic acids and derivatives	Carboxylic acids and derivatives	398.290572	0.009851761	0	48.7	-1.565137522	-	Amino acids, peptides, and analogues	3.751	3.744	3.771	3.723	3.719	3.749	3.724	3.772	3.754	3.725	4.154	3.667	4.906	5.015	4.778	4.983	4.752	4.284	4.736	4.644	3.721	3.727	3.729
neg_179	(1R,2R,3S,1'R)-Nepetalinic acid	metab_4719	B(ii)	-	-	HMDB0034971	M-H, M+Na-2H	C10H16O4	6.0295	-	neg	-	-	-	-	Lipids and lipid-like molecules	Prenol lipids	221.0813126	0.019942249	0	38	8.924401311	32603-11-5	Monoterpenoids	5.498	5.554	5.55	5.552	5.764	5.633	5.464	5.531	5.52	5.513	5.944	5.874	5.654	5.987	6.025	5.9	5.976	5.83	5.949	5.852	5.789	5.804	5.804
neg_1796	PA(TXB2/20:4(8Z,11Z,14Z,17Z))	metab_4726	B(ii)	-	-	HMDB0265278	M+Na-2H	C43H71O12P	6.7655	-	neg	-	-	-	-	Not Available	Not Available	831.4406905	0.260226485	0	62.7	-2.827568636	-	Not Available	6.775	6.241	6.098	6.058	6.251	6.056	6.263	6.579	6.531	6.506	6.573	6.789	6.68	6.826	6.748	6.814	6.751	6.713	6.772	6.693	5.927	5.888	6.091
neg_18	3'-thiacytidine	metab_4730	B(ii)	-	-	HMDB0246108	M+Na-2H, M+K-2H, M-H	C8H11N3O4S	3.8609	-	neg	-	-	-	-	Nucleosides, nucleotides, and analogues	Nucleoside and nucleotide analogues	266.0197757	0.01658751	0	34.5	-7.831037782	-	3''-thia pyrimidine nucleosides	6.255	6.303	6.323	6.333	6.264	6.293	6.369	6.36	6.326	6.354	6.213	6.214	6.25	6.163	6.21	6.236	6.303	6.238	6.286	6.246	6.271	6.28	6.285
neg_1800	LysoPC(16:0/0:0)	metab_4732	B(ii)	map00564	Glycerophospholipid metabolism	HMDB0010382	M+FA-H	C24H50NO7P	6.7968	C04230	neg	Lipids	Phospholipids	Metabolism	Lipid metabolism	Lipids and lipid-like molecules	Glycerophospholipids	540.3301741	0.03424972	0	85.9	-1.046418393	17364-16-8	Glycerophosphocholines	6.645	6.89	7.228	6.977	6.733	6.641	6.804	6.67	6.576	6.688	5.53	5.3	4.749	5.563	5.585	6.371	6.527	5.922	6.359	6.018	6.615	6.618	6.591
neg_1802	N-Oleoyl Leucine	metab_4734	B(i)	-	-	HMDB0241962;LMFA08020116	M-H	C24H45NO3	6.8046	-	neg	-	-	-	-	Organic acids and derivatives	Carboxylic acids and derivatives	394.3320579	0.095741593	76.2	0	-1.542871036	-	Amino acids, peptides, and analogues	5.178	5.232	5.836	5.391	5.18	5.168	5.131	5.579	4.941	4.993	5.429	5.06	5.46	5.545	5.563	6.045	5.982	5.706	5.924	5.921	5.482	5.561	5.504
neg_1803	Furostanol	metab_4735	B(ii)	-	-	HMDB0252548	M+Na-2H	C27H46O2	6.8125	-	neg	-	-	-	-	Lipids and lipid-like molecules	Steroids and steroid derivatives	423.3263341	0.16664821	0	38.9	4.686259759	-	Furostanes and derivatives	5.719	5.605	5.66	5.608	5.598	5.668	5.764	5.599	5.613	5.61	5.176	5.12	4.925	4.818	5.09	5.227	5.284	5.183	5.229	5.177	5.529	5.601	5.455
neg_1808	2-Hydroxyoctadecanoic acid	metab_4740	B(ii)	-	-	HMDB0062549;HMDB0242145	M-H	C18H36O3	6.836	C03045	neg	-	-	-	-	Lipids and lipid-like molecules	Fatty Acyls	299.2586334	0.036955111	0	37.9	-1.782468576	26531-80-6	Fatty acids and conjugates	5.947	5.968	6.272	6.031	6.118	6.09	6.049	6.279	6.018	6.039	6.016	5.945	6.081	6.004	5.953	6.134	6.164	6.111	6.15	6.077	6.047	6.078	6.057
neg_1814	LysoPA(0:0/16:0)	metab_4747	B(ii)	-	-	HMDB0007849	M-H	C19H39O7P	6.8594	-	neg	-	-	-	-	Lipids and lipid-like molecules	Glycerophospholipids	409.2355032	0.073676095	0	63	-1.366516239	-	Glycerophosphates	6.062	5.958	6.116	6.013	5.801	6.108	6.039	6.138	6.07	6.084	6.981	6.977	7.372	6.917	6.973	6.857	6.912	6.995	6.84	7.014	6.731	6.685	6.748
neg_1816	Cis-Linoleic acid	metab_4749	B(ii)	-	-	HMDB0250290	2M+Hac-H	C17H30O2	6.8594	-	neg	-	-	-	-	Lipids and lipid-like molecules	Fatty Acyls	591.4625831	0.081485377	0	31.9	-0.804450803	-	Fatty acids and conjugates	5.462	5.435	6.017	5.625	5.472	5.555	5.167	5.692	5.272	5.254	5.449	5.036	5.564	5.736	5.545	6.284	6.223	5.858	6.03	6.099	5.718	5.689	5.647
neg_1819	Dodecyl Hydrogen Sulfate	metab_4752	B(i)	-	-	-	M-H	C12H26O4S	6.8673	-	neg	-	-	-	-	-	-	265.1474894	0.061989575	87.2	0	-1.557340813	-	-	6.469	6.477	6.859	6.706	6.361	6.532	6.336	6.564	6.383	6.346	6.529	6.484	6.704	6.704	6.563	6.736	6.723	6.595	6.621	6.752	6.534	6.566	6.588
neg_1822	LysoPS(16:0/0:0)	metab_4756	B(ii)	-	-	HMDB0240605	M-H	C22H44NO9P	6.8673	-	neg	-	-	-	-	Lipids and lipid-like molecules	Glycerophospholipids	496.2674493	0.022938075	0	77.6	-1.292735485	116947-34-3	Glycerophosphoserines	3.652	3.646	3.674	3.625	3.62	4.881	4.488	5.142	4.189	4.56	6.043	6.046	6.194	6.083	6.047	5.541	5.568	5.865	5.621	5.7	5.536	5.551	5.555
neg_1842	Niveusin C	metab_4778	B(ii)	-	-	HMDB0034474	M-H	C20H26O7	6.9928	C09517	neg	-	-	-	-	Lipids and lipid-like molecules	Prenol lipids	377.160955	0.027936972	0	77.4	1.000200493	75680-27-2	Terpene lactones	4.43	4.679	5.158	4.93	4.298	4.748	4.146	4.691	4.443	4.193	4.114	4.267	4.478	4.464	4.463	4.847	4.802	4.5	4.644	4.875	4.659	4.671	4.647
neg_1846	11beta-Hydroxy-3,20-dioxopregn-4-en-21-oic acid	metab_4782	B(ii)	-	-	HMDB0011652;LMST02030225;LMST02030190	M+FA-H	C22H32O5	7.0241	-	neg	-	-	-	-	Lipids and lipid-like molecules	Steroids and steroid derivatives	421.2260445	0.132345919	0	52.1	7.621729781	-	Androstane steroids	4.569	4.194	4.425	6.196	4.322	5.154	4.118	4.222	4.382	4.159	4.187	4.282	5.252	5.422	4.571	5.077	5.102	4.363	4.429	4.708	4.973	5.088	5.048
neg_1852	(3b,4b,11b,14b)-11-Ethoxy-3,4-epoxy-14-hydroxy-12-cyathen-15-al 14-xyloside	metab_4789	B(ii)	-	-	HMDB0034617	M+Cl	C27H42O8	7.0712	-	neg	-	-	-	-	Lipids and lipid-like molecules	Prenol lipids	529.2540661	0.057339388	0	65.2	-6.683268448	178120-49-5	Diterpenoids	5.633	5.964	5.943	5.84	5.612	5.319	5.112	5.213	5.075	4.752	5.437	4.711	4.354	5.011	5.014	4.196	3.854	3.483	3.506	3.504	5.338	5.375	5.387
neg_1854	4-(undecan-5-yl)benzene-1-Sulfonic Acid	metab_4791	B(i)	-	-	-	M-H	C17H28O3S	7.079	-	neg	-	-	-	-	-	-	311.1681921	0.039372607	70.2	0	-1.432541736	-	-	6.992	6.753	6.837	6.823	6.681	6.768	6.68	6.784	6.716	6.696	6.628	6.62	6.727	6.686	6.68	6.736	6.748	6.702	6.734	6.743	6.759	6.781	6.793
neg_1866	LysoPI(18:2(9Z,12Z)/0:0)	metab_4804	B(ii)	-	-	HMDB0240597	M-H	C27H49O12P	7.1338	-	neg	-	-	-	-	Lipids and lipid-like molecules	Glycerophospholipids	595.2885395	0.06498594	0	57.8	-0.583100532	1425501-10-5	Glycerophosphoinositols	6.025	6.144	5.944	5.205	5.96	5.918	6.102	5.928	6.011	6.143	4.115	4.185	4.746	5.003	4.29	6.262	6.168	6.195	6.114	6.272	5.893	5.947	5.909
neg_1868	DG(15:0/16:1(9Z)/0:0)	metab_4806	B(ii)	-	-	HMDB0007070;PW_C003121	M-H	C34H64O5	7.1417	C00165	neg	-	-	-	-	Lipids and lipid-like molecules	Glycerolipids	551.4676709	0.148410585	0	49.9	-0.774378023	-	Diradylglycerols	5.142	5.181	5.561	5.237	5.134	5.33	5.134	5.499	5.133	5.214	4.602	4.39	4.957	5.045	4.764	5.571	5.496	5.035	5.331	5.389	5.254	5.213	5.124
neg_1879	Cortisol 21-mesylate	metab_4818	B(ii)	-	-	HMDB0250467	M+Na-2H	C22H32O7S	7.22	-	neg	-	-	-	-	Lipids and lipid-like molecules	Steroids and steroid derivatives	461.1586004	0.114862087	0	55.6	-6.682955579	-	Pregnane steroids	5.702	5.534	5.506	5.519	5.352	5.403	5.346	5.463	5.391	5.29	5.281	5.13	5.299	5.089	5.291	5.419	5.422	5.268	5.279	5.332	5.495	5.478	5.57
neg_1885	PC(P-18:0/18:1(12Z)-2OH(9,10))	metab_4825	B(ii)	-	-	HMDB0289583	M+K-2H	C44H86NO9P	7.2671	-	neg	-	-	-	-	Not Available	Not Available	840.5454682	0.019618686	0	30.4	-8.906119859	-	Not Available	6.383	6.382	6.532	6.552	6.395	6.558	6.667	6.663	6.598	6.68	6.623	6.564	6.614	6.439	6.594	6.526	6.598	6.579	6.578	6.499	6.619	6.605	6.604
neg_1894	Adb-chminaca, (+/-)-	metab_4835	B(ii)	-	-	HMDB0244819	M+K-2H	C21H30N4O2	7.361	-	neg	-	-	-	-	Organic acids and derivatives	Carboxylic acids and derivatives	407.1867655	0.018884328	0	78.4	3.468308157	-	Amino acids, peptides, and analogues	6.257	6.124	6.252	6.128	6.064	6.14	6.193	6.251	6.095	6.083	6.118	5.958	6.156	6.085	6.086	6.297	6.295	6.12	6.188	6.242	6.204	6.187	6.193
neg_1904	PG(16:0/0:0)[U]	metab_4847	B(i)	-	-	-	M-H	C22H45O9P	7.4002	-	neg	-	-	-	-	-	-	483.2721188	0.031980229	73.6	0	-1.495778013	-	-	5.576	5.844	6.274	6.003	5.729	5.62	5.81	5.714	5.551	5.664	5.503	5.039	5.369	5.678	5.506	6.09	6.123	5.584	5.934	5.953	5.797	5.815	5.787
neg_191	Traumatin	metab_4853	B(ii)	map00592;map01110	alpha-Linolenic acid metabolism;Biosynthesis of secondary metabolites	HMDB0037326;LMFA01060093	M-H, M+Na-2H	C12H20O3	6.187	C16309	neg	-	-	Metabolism;Metabolism	Lipid metabolism;Global and overview maps	Lipids and lipid-like molecules	Fatty Acyls	211.133329	0.100721282	0	47	-3.012692496	65410-38-0	Fatty acids and conjugates	4.604	4.807	5.105	4.828	4.548	4.439	4.33	4.654	4.412	4.393	4.312	4.077	4.301	4.374	4.262	4.906	4.902	4.37	4.706	4.743	4.607	4.604	4.679
neg_192	Cryptomeridiol 11-rhamnoside	metab_4864	B(ii)	-	-	HMDB0038018	M+Cl, M+FA-H	C21H38O6	6.187	-	neg	-	-	-	-	Lipids and lipid-like molecules	Prenol lipids	431.2645283	0.009300144	0	41.6	-1.329323722	349112-30-7	Sesquiterpenoids	4.483	5.144	5.067	5.274	4.948	5.352	5.17	5.3	5.195	5.106	5.757	5.559	5.445	5.35	5.463	4.654	4.875	4.633	4.811	4.805	5.268	5.264	5.26
neg_1924	Demethylphylloquinone	metab_4869	B(ii)	map01100;map00130;map01110;map01240	Metabolic pathways;Ubiquinone and other terpenoid-quinone biosynthesis;Biosynthesis of secondary metabolites;Biosynthesis of cofactors	HMDB0004649	M+K-2H	C30H44O2	7.4549	C13309	neg	-	-	Metabolism;Metabolism;Metabolism;Metabolism	Global and overview maps;Metabolism of cofactors and vitamins;Global and overview maps;Global and overview maps	Lipids and lipid-like molecules	Prenol lipids	473.2818364	0.123229575	0	48.7	-2.061379081	34625-86-0	Quinone and hydroquinone lipids	5.524	5.811	5.92	6.312	5.88	7.285	5.92	5.8	5.774	5.636	5.297	5.133	5.307	5.371	5.168	5.555	5.582	5.406	5.533	5.512	5.885	5.938	5.831
neg_1982	LysoPI(16:0/0:0)	metab_4932	B(ii)	-	-	HMDB0061695	M-H	C25H49O12P	7.5647	-	neg	-	-	-	-	Lipids and lipid-like molecules	Glycerophospholipids	571.2883647	0.024973227	0	64	-0.913028464	1425501-12-7	Glycerophosphoinositols	5.618	5.809	6.182	5.904	5.726	5.941	5.91	6.063	5.837	5.835	5.746	5.569	5.679	5.862	5.667	6.42	6.483	6.429	6.342	6.482	6.056	6.073	6.076
neg_1992	Taurodeoxycholic acid	metab_4943	B(ii)	-	-	HMDB0000896;PW_C000715;LMST05040013	M+Na-2H	C26H45NO6S	7.5726	C05463	neg	-	-	-	-	Lipids and lipid-like molecules	Steroids and steroid derivatives	520.2664973	0.056831641	0	36.1	-9.873333608	516-50-7	Bile acids, alcohols and derivatives	5.967	6.136	6.014	5.98	5.973	5.78	5.843	5.75	5.705	5.599	5.868	5.776	5.951	5.871	5.847	5.769	5.774	5.794	5.76	5.765	5.873	5.876	5.831
neg_2	9(S)-HPODE	metab_4951	B(ii)	map01100;map00591	Metabolic pathways;Linoleic acid metabolism	HMDB0006940	M+Cl, M+FA-H, 2M-H, M-H, M-H2O-H	C18H32O4	6.249	C14827	neg	-	-	Metabolism;Metabolism	Global and overview maps;Lipid metabolism	Lipids and lipid-like molecules	Fatty Acyls	311.2223147	0.015995095	0	50.8	-1.499937916	29774-12-7	Lineolic acids and derivatives	8.102	8.289	8.078	8.337	8.212	7.616	7.994	7.784	7.93	8.414	8.765	8.764	8.735	8.745	8.678	8.355	8.296	8.472	8.339	8.51	8.499	8.509	8.512
neg_200	Furanofukinin	metab_4953	B(ii)	-	-	HMDB0036640	M+K-2H, M+FA-H	C16H24O2	6.295	-	neg	-	-	-	-	Lipids and lipid-like molecules	Prenol lipids	293.175763	0.033587675	0	30.2	-0.281749051	34335-93-8	Sesquiterpenoids	5.493	5.538	5.591	5.611	5.594	5.696	5.653	5.634	5.601	5.519	5.277	5.454	5.329	5.283	5.366	5.602	5.652	5.463	5.525	5.56	5.451	5.478	5.476
neg_204	N-Linoleoyl Lysine	metab_4997	B(ii)	-	-	HMDB0241980	M+Cl, M+FA-H	C24H44N2O3	6.3502	-	neg	-	-	-	-	Not Available	Not Available	453.3332275	0.008258713	0	40.2	-0.41303775	-	Not Available	5.551	5.709	6.062	5.865	5.898	5.785	5.687	5.797	5.575	5.54	5.267	5.122	5.466	5.618	5.422	5.827	5.803	5.485	5.691	5.573	5.603	5.61	5.607
neg_2051	4-Dodecylbenzenesulfonic acid	metab_5010	B(i)	-	-	HMDB0059915	M-H	C18H30O3S	7.6745	-	neg	-	-	-	-	Benzenoids	Benzene and substituted derivatives	325.1838005	0.056848614	52.7	0	-1.498667979	-	Benzenesulfonic acids and derivatives	6.018	5.853	5.945	5.929	5.799	5.887	5.849	5.944	5.868	5.838	5.786	5.744	5.831	5.8	5.771	5.926	5.959	5.886	5.923	5.894	5.891	5.879	5.843
neg_2053	Delta-12-Prostaglandin J2	metab_5012	B(ii)	map00590;map01100	Arachidonic acid metabolism;Metabolic pathways	PW_C002100;HMDB0004238;LMFA03010020	M+FA-H	C20H30O4	7.6745	C05958	neg	-	-	Metabolism;Metabolism	Lipid metabolism;Global and overview maps	Lipids and lipid-like molecules	Fatty Acyls	379.2096501	0.146511727	0	37.7	-8.863349329	87893-54-7	Eicosanoids	4.851	5.067	4.753	5.083	5.077	4.236	4.761	4.431	4.528	5.236	5.779	5.727	5.695	5.766	5.53	5.195	5.296	5.389	5.219	5.298	5.312	5.34	5.214
neg_2153	Colforsin daropate	metab_5123	B(ii)	-	-	HMDB0250404	M+Cl	C27H43NO8	7.6745	-	neg	-	-	-	-	Lipids and lipid-like molecules	Prenol lipids	544.265217	0.20451414	0	61.3	-5.991790434	-	Triterpenoids	5.455	5.657	5.624	5.681	5.561	5.237	5.45	5.199	5.29	5.177	4.945	4.803	4.75	4.969	4.938	5.173	5.256	5.005	5.16	4.96	5.304	5.225	5.123
neg_2159	Cetylmannoside	metab_5129	B(ii)	-	-	HMDB0249840	M-H2O-H	C22H44O6	7.6745	-	neg	-	-	-	-	Lipids and lipid-like molecules	Fatty Acyls	385.2954437	0.19038433	0	30.4	-1.247299121	-	Fatty acyl glycosides	3.842	3.836	3.863	3.815	3.81	4.867	4.278	4.732	4.462	4.355	4.22	3.758	4.478	4.581	4.129	5.26	5.301	4.918	5.106	5.056	4.605	4.67	4.502
neg_2161	Sclareol	metab_5132	B(ii)	map00904;map01110	Diterpenoid biosynthesis;Biosynthesis of secondary metabolites	HMDB0036827;LMPR0104030010;MJDBOTE0001479	M+FA-H	C20H36O2	7.6745	C09183	neg	-	-	Metabolism;Metabolism	Metabolism of terpenoids and polyketides;Global and overview maps	Lipids and lipid-like molecules	Prenol lipids	353.2692379	0.113824114	0	50.3	-1.606930959	515-03-7	Diterpenoids	4.628	4.708	4.503	4.842	4.736	3.908	4.397	4.13	4.242	4.975	5.59	5.535	5.487	5.58	5.426	5.059	5.041	5.183	4.988	5.159	5.146	5.089	5.048
neg_2164	(6Z,9Z,11E,13S)-13-Hydroperoxyoctadeca-6,9,11-Trienoic Acid	metab_5135	B(i)	-	-	-	M-H	C18H30O4	7.6745	-	neg	-	-	-	-	-	-	309.2067265	0.093749009	39.1	0	-1.310501664	-	-	4.497	4.602	4.461	4.588	4.575	4.345	4.608	4.412	4.459	4.676	5.046	5.071	5.024	5.078	4.916	4.71	4.711	4.819	4.732	4.87	4.794	4.727	4.723
neg_22	Cholesterol sulfate	metab_5174	B(ii)	map01100	Metabolic pathways	HMDB0000653;LMST05020016	M-H, M+FA-H, M+Cl	C27H46O4S	4.8561	C18043	neg	-	-	Metabolism	Global and overview maps	Lipids and lipid-like molecules	Steroids and steroid derivatives	501.2844172	0.04181597	0	35.6	7.151646709	1256-86-6	Cholestane steroids	6.4	6.447	6.454	6.443	6.431	6.441	6.458	6.486	6.476	6.46	6.391	6.403	6.427	6.334	6.377	6.407	6.433	6.385	6.414	6.406	6.419	6.449	6.452
neg_220	1-Linoleoyl-sn-Glycero-3-Phosphocholine	metab_5175	B(i)	-	-	HMDB0010386;LMGP01050137	M+Cl, M+FA-H	C26H50NO7P	6.5466	C04100	neg	-	-	-	-	Lipids and lipid-like molecules	Glycerophospholipids	564.3300701	0.019359914	75.6	0	-1.198267387	22252-07-9	Glycerophosphocholines	7.492	7.717	7.626	7.349	7.531	6.898	6.75	6.793	6.626	6.506	6.737	6.714	6.405	6.879	6.795	6.746	6.8	6.673	6.764	6.609	7.161	7.162	7.176
neg_2233	LysoPE(0:0/16:1(9Z))	metab_5212	B(ii)	-	-	HMDB0011474	M+FA-H	C21H42NO7P	7.5804	-	neg	-	-	-	-	Lipids and lipid-like molecules	Glycerophospholipids	496.267515	0.011627959	0	71.3	-1.279063005	-	Glycerophosphoethanolamines	4.813	4.918	4.73	4.578	4.756	5.264	5.191	5.564	5.22	5.128	6.173	6.17	6.254	6.167	6.167	5.834	5.836	5.996	5.839	5.918	5.812	5.821	5.812
neg_2237	PE(18:3(9Z,12Z,15Z)/16:0)	metab_5216	B(ii)	map01100;map00564;map01110;map00563;map04136;map04138	Metabolic pathways;Glycerophospholipid metabolism;Biosynthesis of secondary metabolites;Glycosylphosphatidylinositol (GPI)-anchor biosynthesis;Autophagy - other;Autophagy - yeast	HMDB0009154;PW_C005202;LMGP02010047	M+FA-H	C39H72NO8P	7.5726	C00350	neg	Lipids	Phospholipids	Metabolism;Metabolism;Metabolism;Metabolism;Cellular Processes;Cellular Processes	Global and overview maps;Lipid metabolism;Global and overview maps;Glycan biosynthesis and metabolism;Transport and catabolism;Transport and catabolism	Lipids and lipid-like molecules	Glycerophospholipids	758.4975875	0.177730771	0	75.6	-0.238653756	-	Glycerophosphoethanolamines	6.217	6.228	6.291	6.441	6.317	6.453	6.344	6.464	6.531	6.345	6.167	6.3	6.359	6.377	6.347	6.39	6.322	6.278	6.383	6.374	6.062	5.997	5.905
neg_2253	[3-[2-Aminoethoxy(hydroxy)phosphoryl]oxy-2-hydroxypropyl] hexadecanoate	metab_5234	B(ii)	-	-	HMDB0256030	M-H	C21H44NO7P	7.5647	-	neg	-	-	-	-	Lipids and lipid-like molecules	Glycerophospholipids	452.2777638	0.061464268	0	54.9	-1.101176386	-	Glycerophosphoethanolamines	6.38	6.377	6.392	6.624	6.335	6.436	6.469	6.248	6.431	6.278	6.076	6.018	5.999	6.032	6.108	6.13	6.144	6.066	6.152	5.98	6.254	6.258	6.209
neg_2255	1-Palmitoyl-2-Linoleoyl PE	metab_5236	B(i)	-	-	-	M-H	C39H74NO8P	7.5569	-	neg	-	-	-	-	-	-	714.5074992	0.023376987	52.3	0	-0.600029352	-	-	5.733	5.907	5.937	6.175	6.147	6.148	5.906	6.015	5.96	5.87	5.754	5.779	5.751	5.594	5.722	5.82	5.753	5.91	5.909	5.864	5.533	5.513	5.527
neg_2257	PA(18:3(9Z,12Z,15Z)/18:2(9Z,12Z))	metab_5238	B(ii)	map01100;map00564;map01110;map00561;map04070	Metabolic pathways;Glycerophospholipid metabolism;Biosynthesis of secondary metabolites;Glycerolipid metabolism;Phosphatidylinositol signaling system	HMDB0115008;PW_C062426;LMGP10010406	M-H	C39H67O8P	7.5569	C00416	neg	Lipids	Phospholipids	Metabolism;Metabolism;Metabolism;Metabolism;Environmental Information Processing	Global and overview maps;Lipid metabolism;Global and overview maps;Lipid metabolism;Signal transduction	Lipids and lipid-like molecules	Glycerophospholipids	693.4494984	0.073909101	0	90.8	-0.836540472	-	Glycerophosphates	4.482	4.485	4.65	4.929	4.734	5.035	5.237	5.384	5.251	5.479	5.391	5.458	5.689	5.379	5.425	5.449	5.535	5.392	5.378	5.419	5.208	5.26	5.204
neg_2260	LysoPS(18:1(9Z)/0:0)	metab_5242	B(ii)	-	-	HMDB0240603	M+Na-2H	C24H46NO9P	7.5569	-	neg	-	-	-	-	Lipids and lipid-like molecules	Glycerophospholipids	544.2652535	0.082521488	0	63.9	-0.82753275	89319-60-8	Glycerophosphoserines	5.504	5.643	5.653	5.7	5.478	5.199	5.403	5.189	5.159	5.081	5.087	4.939	5.022	5.136	5.127	5.352	5.363	5.086	5.255	5.191	5.418	5.351	5.366
neg_2263	PE(18:3(9Z,12Z,15Z)/18:1(9Z))	metab_5245	B(ii)	map01100;map00564;map01110;map00563;map04136;map04138	Metabolic pathways;Glycerophospholipid metabolism;Biosynthesis of secondary metabolites;Glycosylphosphatidylinositol (GPI)-anchor biosynthesis;Autophagy - other;Autophagy - yeast	LMGP02011190;HMDB0009158;PW_C005206	M-H	C41H74NO8P	7.5491	C00350	neg	Lipids	Phospholipids	Metabolism;Metabolism;Metabolism;Metabolism;Cellular Processes;Cellular Processes	Global and overview maps;Lipid metabolism;Global and overview maps;Glycan biosynthesis and metabolism;Transport and catabolism;Transport and catabolism	Lipids and lipid-like molecules	Glycerophospholipids	738.5077775	0.09461999	0	76.3	-0.204239943	-	Glycerophosphoethanolamines	6.426	6.402	6.691	6.604	6.586	6.269	6.414	6.398	6.279	6.285	6.233	6.187	5.984	6.134	6.224	6.157	6.277	6.221	6.262	6.061	6.25	6.251	6.177
neg_2268	LysoPG(16:0/0:0)	metab_5250	B(ii)	-	-	HMDB0240601	M-H	C22H45O9P	7.5491	-	neg	-	-	-	-	Lipids and lipid-like molecules	Glycerophospholipids	483.2721645	0.071729901	0	62	-1.40139984	116870-26-9	Glycerophosphoglycerols	5.169	5.367	5.786	5.513	5.2	5.144	5.299	5.283	5.002	5.166	4.998	4.47	4.917	5.156	4.957	5.589	5.63	5.101	5.452	5.472	5.359	5.334	5.297
neg_2270	3-Benzoyloxy-6-oxo-12-ursen-28-oic acid	metab_5253	B(ii)	-	-	HMDB0032840	M+K-2H	C37H50O5	7.5412	-	neg	-	-	-	-	Lipids and lipid-like molecules	Prenol lipids	611.3111692	0.080459963	0	53.6	-5.67701043	205699-24-7	Triterpenoids	6.229	6.31	6.299	6.261	6.31	6.272	6.293	6.323	6.272	6.279	6.149	6.149	6.13	6.076	6.086	6.167	6.233	6.195	6.224	6.185	6.214	6.233	6.164
neg_2322	13'-Carboxy-alpha-tocotrienol	metab_5311	B(ii)	-	-	HMDB0012556	M+Cl	C29H42O4	7.4549	-	neg	-	-	-	-	Lipids and lipid-like molecules	Prenol lipids	489.2769371	0.292452086	0	52.4	-1.703852035	-	Quinone and hydroquinone lipids	3.737	4.293	4.252	4.622	4.172	5.564	4.163	3.758	3.853	4.35	3.674	3.653	3.637	3.655	3.673	3.722	3.726	4.004	4.28	3.812	4.149	4.396	4.396
neg_233	4-Decan-4-Ylbenzenesulfonic Acid	metab_5319	B(i)	-	-	-	M-H, M+Cl	C16H26O3S	6.875	-	neg	-	-	-	-	-	-	297.1524449	0.048610334	48.4	0	-1.825833273	-	-	6.579	6.368	6.465	6.427	6.288	6.341	6.229	6.414	6.347	6.317	6.341	6.35	6.488	6.434	6.378	6.376	6.396	6.424	6.393	6.411	6.383	6.41	6.425
neg_2339	Proscillaridin	metab_5329	B(ii)	-	-	HMDB0256851	M+Na-2H	C30H42O8	7.4237	C12816	neg	Steroids	24-Carbon atoms	-	-	Lipids and lipid-like molecules	Steroids and steroid derivatives	551.2598453	0.051968356	0	70.6	-5.262808585	466-06-8	Steroid lactones	4.735	5.211	5.713	5.348	5.107	4.886	5.085	4.881	4.506	4.852	4.717	4.419	4.462	4.875	4.619	5.543	5.599	4.538	5.293	5.368	5.194	5.149	5.171
neg_2347	PS(18:1(11Z)/18:2(9Z,12Z))	metab_5338	B(ii)	map01100;map00564;map01110;map00260	Metabolic pathways;Glycerophospholipid metabolism;Biosynthesis of secondary metabolites;Glycine, serine and threonine metabolism	HMDB0112389;PW_C060789	M+Na-2H	C42H76NO10P	7.3924	C02737	neg	Lipids	Phospholipids	Metabolism;Metabolism;Metabolism;Metabolism	Global and overview maps;Lipid metabolism;Global and overview maps;Amino acid metabolism	Lipids and lipid-like molecules	Glycerophospholipids	806.4953444	0.069278555	0	80.1	-0.009776318	-	Glycerophosphoserines	6.313	6.219	6.564	6.41	6.456	5.948	6.237	6.178	5.955	6.107	6.068	5.972	5.686	5.958	6.063	5.87	6.025	5.955	5.996	5.681	6.074	6.028	6.019
neg_2349	PE(18:2(9Z,12Z)/18:2(9Z,12Z))	metab_5340	B(ii)	map01100;map00564;map01110;map00563;map04136;map04138	Metabolic pathways;Glycerophospholipid metabolism;Biosynthesis of secondary metabolites;Glycosylphosphatidylinositol (GPI)-anchor biosynthesis;Autophagy - other;Autophagy - yeast	PW_C005141;LMGP02010111;HMDB0009093	M-H	C41H74NO8P	7.3845	C00350	neg	Lipids	Phospholipids	Metabolism;Metabolism;Metabolism;Metabolism;Cellular Processes;Cellular Processes	Global and overview maps;Lipid metabolism;Global and overview maps;Glycan biosynthesis and metabolism;Transport and catabolism;Transport and catabolism	Lipids and lipid-like molecules	Glycerophospholipids	738.5077474	0.092552873	0	86	-0.244932519	20707-71-5	Glycerophosphoethanolamines	6.683	6.629	6.951	6.815	6.84	6.388	6.599	6.545	6.374	6.451	6.42	6.368	6.152	6.329	6.434	6.302	6.414	6.32	6.404	6.081	6.463	6.416	6.384
neg_2361	Neuromedin N (1-4)	metab_5354	B(ii)	-	-	HMDB0013021	M-H2O-H	C26H40N4O6	7.3141	-	neg	-	-	-	-	Lipids and lipid-like molecules	Fatty Acyls	485.2818435	0.005459625	0	63.6	9.715806546	-	Fatty acyl thioesters	5.984	5.859	5.99	6.219	5.883	6.018	5.938	6.146	5.953	6.105	5.897	5.816	5.833	5.787	5.769	5.999	6.104	5.817	5.883	5.857	6.673	6.676	6.671
neg_2366	Cerebroside B	metab_5359	B(ii)	-	-	LMSP05010133;HMDB0035990	M-H	C41H77NO9	7.2671	-	neg	-	-	-	-	Lipids and lipid-like molecules	Prenol lipids	726.5521582	0.035153277	0	90.3	-0.547615365	88642-46-0	Triterpenoids	6.835	6.868	7.052	7.088	6.908	7.065	7.169	7.155	7.074	7.165	7.088	7.048	7.121	6.992	7.079	7.032	7.116	7.104	7.106	7.03	7.079	7.056	7.05
neg_2368	Dodecylbenzenesulfonic Acid	metab_5361	B(i)	-	-	HMDB0059915;HMDB0031031	M-H	C18H30O3S	7.2435	-	neg	-	-	-	-	Benzenoids	Benzene and substituted derivatives	325.1837194	0.012127939	89.5	0	-1.747395627	-	Benzenesulfonic acids and derivatives	7.003	6.889	6.944	6.98	6.775	6.856	6.822	6.912	6.841	6.767	6.724	6.653	6.789	6.764	6.753	6.886	6.878	6.816	6.837	6.859	6.88	6.87	6.873
neg_2372	AB-Chminaca	metab_5366	B(ii)	-	-	HMDB0247738	M+K-2H	C20H28N4O2	7.22	-	neg	-	-	-	-	Organic acids and derivatives	Carboxylic acids and derivatives	393.1712892	0.035474128	0	69.6	4.092386194	-	Amino acids, peptides, and analogues	6.253	6.126	6.141	6.155	5.984	6.047	5.999	6.11	6.054	5.925	5.912	5.82	5.961	5.843	5.941	6.055	6.058	5.95	5.989	6.007	6.09	6.099	6.12
neg_2381	1-Oleoylglycerophosphoserine	metab_5376	B(ii)	-	-	HMDB0061694	M+Na-2H	C24H46NO9P	7.1495	-	neg	-	-	-	-	Lipids and lipid-like molecules	Glycerophospholipids	544.265148	0.033956875	0	63.9	-1.028985081	-	Glycerophosphoserines	5.156	5.472	5.823	5.448	5.155	5.019	5.008	5.483	4.863	4.829	5.35	4.897	5.432	5.519	5.468	6.007	5.953	5.514	5.84	5.85	5.636	5.615	5.644
neg_2386	LysoPG(18:2(9Z,12Z)/0:0)	metab_5381	B(ii)	-	-	HMDB0240600	M-H	C24H45O9P	7.1338	-	neg	-	-	-	-	Lipids and lipid-like molecules	Glycerophospholipids	507.2719675	0.052048075	0	49.6	-1.722964084	2093174-30-0	Glycerophosphoglycerols	5.591	5.909	5.907	5.961	5.707	5.052	5.098	5.003	4.527	4.556	5.63	4.985	5.009	5.551	5.347	5.229	5.245	4.641	5.071	5.08	5.343	5.381	5.384
neg_239	Lucyobroside	metab_5385	B(ii)	-	-	HMDB0031983	M-H, M+FA-H	C39H73NO9	7.079	-	neg	-	-	-	-	Lipids and lipid-like molecules	Sphingolipids	698.5193306	0.070273582	0	51.3	-2.753181363	189272-90-0	Glycosphingolipids	5.502	5.782	5.934	5.958	5.814	6.243	6.022	6.065	5.973	6.021	5.999	5.931	6.046	5.868	5.942	6.178	6.302	6.064	6.021	6.078	5.995	6.054	6.04
neg_2392	PA(18:2(9Z,12Z)/18:1(9Z)-O(12,13))	metab_5388	B(ii)	-	-	HMDB0264051	M-H	C39H69O9P	7.1025	-	neg	-	-	-	-	Not Available	Not Available	711.4601912	0.037244523	0	59.8	-0.635515631	-	Not Available	5.179	5.069	4.9	5.685	5.137	5.402	5.95	5.732	5.962	5.998	5.777	5.739	6.09	5.72	5.79	5.645	5.981	6.033	5.935	5.861	5.754	5.773	5.741
neg_2396	Sulfosuccinimidyl 6-(biotinamido)hexanoate	metab_5392	B(ii)	-	-	HMDB0258604;HMDB0247319	M-H2O-H	C20H30N4O9S2	7.079	-	neg	-	-	-	-	Organoheterocyclic compounds	Biotin and derivatives	515.1299483	0.102917316	0	64	4.434810215	-	Not Available	5.602	5.263	5.255	5.206	4.985	5.189	4.946	5.216	5.129	5.098	5.093	4.993	5.045	4.676	5.029	4.914	5.011	4.914	4.836	4.966	5.234	5.293	5.323
neg_2398	Prednisone	metab_5394	B(ii)	-	-	LMST02030180;PW_C009120;HMDB0014773;MJDBOTE0001633	M+Na-2H	C21H26O5	7.079	C07370	neg	-	-	-	-	Lipids and lipid-like molecules	Steroids and steroid derivatives	379.1554605	0.055031847	0	63.2	7.730082231	1953/3/2	Hydroxysteroids	6.252	6.015	6.049	6.034	5.868	5.971	5.88	5.989	5.943	5.902	5.854	5.81	5.887	5.741	5.875	5.879	5.927	5.837	5.865	5.896	5.988	6.015	6.035
neg_2404	Malvalic acid	metab_5402	B(ii)	-	-	HMDB0302286;LMFA01140002	M-H	C18H32O2	7.0633	C08321	neg	-	-	-	-	Lipids and lipid-like molecules	Fatty Acyls	279.2325434	0.144712492	0	47.6	-1.464751251	503-05-9	Fatty acids and conjugates	4.795	5.002	5.113	4.97	4.897	4.492	4.478	4.425	4.255	3.874	4.779	4.58	4.526	4.799	4.636	4.562	4.33	4.341	4.318	4.194	4.695	4.587	4.594
neg_2410	2-Dodecoxyethyl Hydrogen Sulfate	metab_5409	B(i)	-	-	-	M-H	C14H30O5S	7.0085	-	neg	-	-	-	-	-	-	309.1737221	0.113028582	36.1	0	-1.27823782	-	-	5.606	5.718	6.168	6.042	5.49	5.848	5.548	5.789	5.574	5.518	5.562	5.496	5.764	5.84	5.67	5.978	5.958	5.744	5.835	6.027	5.763	5.822	5.862
neg_2412	DG(15:0/18:3(9Z,12Z,15Z)/0:0)	metab_5411	B(ii)	-	-	HMDB0007076;PW_C003127	M-H	C36H64O5	6.9928	C00165	neg	-	-	-	-	Lipids and lipid-like molecules	Fatty Acyls	575.4676062	0.016452147	0	49.2	-0.854281363	-	Lineolic acids and derivatives	5.466	5.522	5.873	5.566	5.529	5.646	5.42	5.807	5.529	5.546	5.057	4.776	5.252	5.39	5.183	5.901	5.885	5.454	5.676	5.75	5.583	5.586	5.597
neg_2420	TG(8:0/8:0/i-15:0)	metab_5420	B(ii)	map01100;map00561	Metabolic pathways;Glycerolipid metabolism	PW_C070279;HMDB0071738	M-H	C34H64O6	6.9615	C00422	neg	Lipids	Fats	Metabolism;Metabolism	Global and overview maps;Lipid metabolism	Lipids and lipid-like molecules	Glycerolipids	567.4624122	0.085497666	0	30.7	-1.057524313	-	Triradylcglycerols	5.064	5.217	5.717	5.362	5.098	5.352	5.036	5.526	5.189	5.122	4.901	4.227	5.061	5.273	5.015	5.783	5.772	5.262	5.595	5.661	5.427	5.355	5.41
neg_2433	DG(18:3(9,11,15)-OH(13)/0:0/15:0)	metab_5434	B(ii)	-	-	HMDB0295374	M-H2O-H	C36H64O6	6.8673	-	neg	-	-	-	-	Not Available	Not Available	573.4519515	0.166915165	0	38.2	-0.839059611	-	Not Available	5.107	5.169	5.598	5.186	5.08	5.182	4.823	5.431	5.041	5.009	4.561	4.167	4.807	5.055	4.677	5.623	5.623	5.111	5.415	5.501	5.334	5.197	5.236
neg_2441	Prostaglandin G2 2-glyceryl Ester	metab_5443	B(ii)	-	-	HMDB0062591	M+Cl	C23H38O8	6.8594	-	neg	-	-	-	-	Lipids and lipid-like molecules	Fatty Acyls	477.222778	0.061243823	0	80	-7.442382044	-	Eicosanoids	5.468	5.36	5.443	5.344	5.001	5.518	5.374	5.522	5.464	5.507	6.385	6.358	6.697	6.204	6.36	6.221	6.291	6.393	6.23	6.395	6.204	6.173	6.226
neg_2460	N-Palmitoyl Isoleucine	metab_5464	B(ii)	-	-	HMDB0241927;LMFA08020112	M-H	C22H43NO3	6.7812	-	neg	-	-	-	-	Organic acids and derivatives	Carboxylic acids and derivatives	368.3163422	0.008918609	0	40.1	-1.82935716	-	Amino acids, peptides, and analogues	4.958	4.989	5.69	5.18	4.846	4.526	4.676	5.196	4.49	4.511	5.327	4.907	5.199	5.34	5.382	5.833	5.788	5.412	5.761	5.71	5.285	5.283	5.278
neg_2462	N-Oleoyl Phenylalanine	metab_5466	B(i)	-	-	HMDB0062336;LMFA08020092	M-H	C27H43NO3	6.7655	-	neg	-	-	-	-	Organic acids and derivatives	Carboxylic acids and derivatives	428.3164503	0.139425632	66.1	0	-1.321760214	-	Amino acids, peptides, and analogues	5.199	5.114	5.771	5.266	5.08	4.725	4.797	5.445	4.562	4.827	5.493	5.137	5.466	5.54	5.611	6.04	5.986	5.684	5.935	5.907	5.347	5.446	5.464
neg_2466	1-pentadecanoyl-glycero-3-phosphate	metab_5470	B(ii)	-	-	LMGP10050037;HMDB0062324	M-H	C18H37O7P	6.7579	-	neg	-	-	-	-	Lipids and lipid-like molecules	Glycerophospholipids	395.2198573	0.126953712	0	36.3	-1.404300947	-	Glycerophosphates	3.477	3.471	3.513	3.45	3.456	3.688	3.45	4.033	3.634	3.56	5.659	5.634	6.157	5.737	5.691	5.415	5.439	5.56	5.27	5.583	5.138	5.141	5.232
neg_2471	Palmitaldehyde	metab_5476	B(ii)	map00071	Fatty acid degradation	PW_C001193;LMFA06000088;HMDB0001551	M+FA-H	C16H32O	6.7501	C00517	neg	-	-	Metabolism	Lipid metabolism	Lipids and lipid-like molecules	Fatty Acyls	285.2430994	0.101701331	0	34.7	-1.74439883	629-80-1	Fatty aldehydes	4.857	4.683	5.143	4.848	4.937	4.963	4.883	5.35	4.901	4.815	4.868	4.718	4.431	4.299	4.704	4.989	5.052	5.068	5.067	4.96	4.907	4.819	4.882
neg_2481	6-Gingerol	metab_5487	B(i)	map01110	Biosynthesis of secondary metabolites	HMDB0252720;HMDB0005783;MJDBOTE0000947	M-H	C17H26O4	6.7423	C10462	neg	-	-	Metabolism	Global and overview maps	Benzenoids	Phenols	293.1786187	0.08023631	77.6	0	9.469606813	58253-27-3;23513-14-6	Methoxyphenols	4.732	4.662	5.359	4.651	4.709	4.721	4.738	4.999	4.432	4.567	4.84	4.899	5.212	5.266	5.149	5.295	5.281	5.13	5.204	5.314	4.862	4.928	4.917
neg_2485	Sialosyl-Tn saccharide	metab_5491	B(ii)	-	-	HMDB0258278	M+Na-2H	C19H32N2O14	6.7344	-	neg	-	-	-	-	Benzenoids	Naphthalenes	533.1607466	0.243744673	0	33.1	1.415658503	-	Naphthoquinones	3.796	3.789	3.816	3.768	3.763	3.794	3.768	3.817	3.834	4.288	5.292	5.373	6.596	6.414	5.525	4.868	4.897	4.971	4.337	5.021	4.949	4.784	5.001
neg_2493	Terephthalic Acid	metab_5500	B(i)	map01100	Metabolic pathways	HMDB0002428;MJDBOTE0000641	M-H	C8H6O4	6.7344	C06337	neg	-	-	Metabolism	Global and overview maps	Benzenoids	Benzene and substituted derivatives	165.0183585	0.168527426	84.8	0	-5.864991562	100-21-0	Benzoic acids and derivatives	4.795	4.929	4.83	4.649	4.699	4.457	4.491	4.658	4.724	4.57	5.2	5.234	5.33	5.581	5.35	5.256	5.084	5.152	5.103	5.095	4.684	4.772	4.832
neg_2506	Prostaglandin F1a	metab_5515	B(ii)	-	-	HMDB0002685	2M-H	C20H36O5	6.7188	C06475	neg	Lipids	Eicosanoids	-	-	Lipids and lipid-like molecules	Fatty Acyls	711.5044234	0.01741832	0	57.2	-1.19112679	745-62-0	Eicosanoids	4.615	5.099	5.103	5.347	4.91	5.821	5.657	5.57	5.652	5.591	4.378	4.358	4.341	4.359	4.378	4.426	4.757	4.382	4.408	4.404	5.206	5.215	5.221
neg_2507	9-Tetradecenoic acid	metab_5516	B(ii)	-	-	HMDB0258881;HMDB0002000	2M-H	C14H26O2	6.7188	C08322	neg	-	-	-	-	Lipids and lipid-like molecules	Fatty Acyls	451.3785897	0.153551977	0	63.9	-1.534224431	544-64-9	Fatty acids and conjugates	4.795	4.789	4.815	4.768	4.763	4.794	4.768	4.816	4.798	4.769	5.44	5.446	4.926	5.036	4.82	5.46	5.452	5.742	5.603	5.658	4.908	4.863	4.773
neg_2536	Val Leu Ser Asp	metab_5548	B(i)	-	-	-	M-H	C18H32N4O8	6.6328	-	neg	-	-	-	-	-	-	431.2197581	0.019991206	56.3	0	11.61564269	-	-	3.952	3.654	3.605	3.558	3.553	4.388	4.501	4.684	4.405	4.574	5.315	5.233	5.569	5.322	5.231	5.187	5.192	5.122	4.976	5.269	5.005	4.994	4.987
neg_2539	(2E,4E)-Octadeca-2,4-dienoylcarnitine	metab_5551	B(ii)	-	-	HMDB0241541	M+Na-2H	C25H45NO4	6.625	-	neg	-	-	-	-	Lipids and lipid-like molecules	Fatty Acyls	444.3110072	0.181818627	0	52.6	3.497169447	-	Fatty acid esters	3.96	4.287	5.04	4.236	3.701	3.534	3.58	4.62	3.539	3.741	4.229	3.603	4.363	4.667	4.232	5.156	5.147	4.477	5.037	4.919	4.724	4.572	4.623
neg_2543	N-Myristoyl Proline	metab_5556	B(ii)	-	-	HMDB0242058	M+FA-H	C19H35NO3	6.6171	-	neg	-	-	-	-	Organic acids and derivatives	Carboxylic acids and derivatives	370.2591571	0.073985	0	41.6	-2.274302534	-	Amino acids, peptides, and analogues	4.085	4.383	5.004	4.448	4.144	3.817	3.75	4.599	3.795	3.633	4.34	3.395	4.584	4.909	4.575	5.307	5.17	4.638	5.059	5.007	4.651	4.659	4.599
neg_2547	Vignatic acid A	metab_5560	B(ii)	-	-	HMDB0033599	M+Cl	C30H39N3O7	6.6093	-	neg	-	-	-	-	Organic acids and derivatives	Carboxylic acids and derivatives	588.2527298	0.098889099	0	78.8	8.183785031	181485-19-8	Amino acids, peptides, and analogues	6.225	6.136	6.092	6.268	5.964	6.206	6.29	6.133	6.301	6.252	5.986	5.868	5.853	5.673	5.956	5.81	5.949	5.913	5.926	5.789	6.169	6.211	6.255
neg_2548	Propafenone glucuronide	metab_5561	B(ii)	-	-	HMDB0247645	M+Cl	C27H35NO9	6.6093	-	neg	-	-	-	-	Phenylpropanoids and polyketides	Linear 1,3-diarylpropanoids	552.2031351	0.073802337	0	36.9	4.934214867	-	Not Available	5.383	5.312	5.245	5.559	5.208	5.37	5.466	5.209	5.441	5.4	4.97	4.837	4.858	4.751	5.032	4.918	5.01	4.969	4.964	4.674	5.35	5.287	5.311
neg_2554	DG(8:0/a-15:0/0:0)	metab_5568	B(ii)	-	-	PW_C064413;HMDB0092921	M-H2O-H	C26H50O5	6.6014	C00165	neg	-	-	-	-	Lipids and lipid-like molecules	Glycerolipids	423.3475189	0.086899828	0	54.9	-1.050361304	-	Diradylglycerols	4.991	4.984	5.011	4.963	4.959	4.99	4.964	5.012	4.994	4.965	5.312	5.209	5.369	5.433	5.018	5.478	5.297	5.329	5.414	5.438	4.97	5.033	4.969
neg_2571	[(3S,4S,5S,6R)-3,4,5-Trihydroxy-6-(hydroxymethyl)oxan-2-yl] octadec-9-enoate	metab_5587	B(ii)	-	-	HMDB0260228	M+FA-H	C24H44O7	6.5623	-	neg	-	-	-	-	Lipids and lipid-like molecules	Fatty Acyls	489.3058266	0.033745959	0	41.6	-2.430823672	-	Fatty acyl glycosides	5.116	5.155	5.17	4.846	5.158	4.693	4.749	4.911	4.518	4.445	5.696	5.58	5.515	5.707	5.688	4.988	4.992	4.875	4.968	4.882	5.392	5.378	5.363
neg_2583	7-(3-Methyl-5-propylfuran-2-yl)heptanoylcarnitine	metab_5600	B(ii)	-	-	HMDB0241854	M-H	C22H37NO5	6.5466	-	neg	-	-	-	-	Lipids and lipid-like molecules	Fatty Acyls	394.2593574	0.024334889	0	40	-1.36472487	-	Fatty acid esters	4.33	4.784	5.212	4.819	4.555	4.418	4.442	4.873	3.948	4.271	4.412	3.808	4.549	4.732	4.581	5.403	5.327	4.777	5.242	5.223	4.822	4.827	4.843
neg_2588	PE(15:0/0:0)	metab_5605	B(i)	-	-	LMGP02050031	M-H	C20H42NO7P	6.5309	-	neg	-	-	-	-	-	-	438.2620262	0.020040725	94	0	-1.335533206	-	-	5.689	5.695	5.691	5.956	5.629	5.796	5.726	5.678	5.766	5.545	5.534	5.56	5.554	5.591	5.674	5.647	5.666	5.591	5.618	5.481	5.667	5.669	5.683
neg_2598	Demissidine	metab_5616	B(ii)	-	-	HMDB0303382;LMST01150001;HMDB0032023	M+FA-H	C28H48O5	6.5152	C17735	neg	-	-	-	-	Lipids and lipid-like molecules	Steroids and steroid derivatives	509.3450774	0.09019143	0	52.1	-7.10688347	78513-80-1	Steroid lactones	4.296	4.215	4.242	4.194	4.189	5.857	4.772	5.31	5.087	5.084	5.739	5.768	5.917	5.915	5.611	6.074	6.136	5.978	5.889	5.954	5.676	5.681	5.745
neg_2605	Acrimarine J	metab_5625	B(ii)	-	-	HMDB0040386	M-H2O-H	C35H33NO8	6.5068	-	neg	-	-	-	-	Organoheterocyclic compounds	Quinolines and derivatives	576.2029304	0.086929678	0	64.6	0.259511176	147395-90-2	Benzoquinolines	5.814	5.917	5.826	5.951	5.736	5.5	5.69	5.404	5.633	5.512	5.293	5.196	5.167	5.187	5.349	5.144	5.191	5.192	5.224	4.831	5.591	5.576	5.647
neg_2613	(9S,10S)-9,10-dihydroxyoctadecanoate	metab_5634	B(ii)	-	-	HMDB0059633	M-H2O-H	C18H36O4	6.499	C15988	neg	-	-	-	-	Lipids and lipid-like molecules	Fatty Acyls	297.2429027	0.043121248	0	41.6	-1.947138377	-	Fatty acids and conjugates	6.058	5.969	5.947	5.961	5.879	5.778	5.845	5.833	5.878	5.803	6.075	5.964	6.012	6.14	6.125	6.098	6.065	6.125	6.104	6.173	6.06	6.031	6.066
neg_2628	Sphingosine 1-phosphate	metab_5650	B(ii)	map01100;map00600	Metabolic pathways;Sphingolipid metabolism	HMDB0000277;PW_C000188	M+FA-H	C18H38NO5P	6.4676	C06124	neg	-	-	Metabolism;Metabolism	Global and overview maps;Lipid metabolism	Lipids and lipid-like molecules	Sphingolipids	424.2463951	0.04850101	0	56.5	-1.496964589	26993-30-6	Phosphosphingolipids	5.527	5.611	5.673	5.907	5.596	5.834	5.66	5.725	5.726	5.533	5.489	5.489	5.436	5.508	5.575	5.877	5.801	5.663	5.681	5.52	5.66	5.696	5.698
neg_2629	Undecylenic acid	metab_5651	B(ii)	-	-	LMFA01030036;HMDB0033724	2M-H	C11H20O2	6.4676	C13910	neg	-	-	-	-	Lipids and lipid-like molecules	Fatty Acyls	367.2847391	0.120689932	0	55.4	-1.749113154	112-38-9	Fatty acids and conjugates	3.833	3.827	3.853	3.806	3.801	4.377	3.806	4.371	3.836	3.807	4.251	4.327	4.657	4.653	4.578	5.239	5.212	4.697	5.047	4.971	4.602	4.615	4.515
neg_2633	PE(17:2/0:0)	metab_5656	B(i)	-	-	-	M-H	C22H42NO7P	6.4598	-	neg	-	-	-	-	-	-	462.2621595	0.109471436	87.8	0	-0.978757489	-	-	5.149	5.156	5.065	5.414	4.979	4.926	5.058	4.812	4.967	4.759	4.812	4.785	4.631	4.847	4.837	4.902	4.855	4.875	4.776	4.598	4.946	4.868	4.959
neg_2639	PE(18:1(11Z)/18:3(9Z,12Z,15Z))	metab_5662	B(ii)	map01100;map00564;map01110;map00563;map04136;map04138	Metabolic pathways;Glycerophospholipid metabolism;Biosynthesis of secondary metabolites;Glycosylphosphatidylinositol (GPI)-anchor biosynthesis;Autophagy - other;Autophagy - yeast	HMDB0009029;PW_C005077	M-H	C41H74NO8P	6.4441	C00350	neg	Lipids	Phospholipids	Metabolism;Metabolism;Metabolism;Metabolism;Cellular Processes;Cellular Processes	Global and overview maps;Lipid metabolism;Global and overview maps;Glycan biosynthesis and metabolism;Transport and catabolism;Transport and catabolism	Lipids and lipid-like molecules	Glycerophospholipids	738.5076706	0.139402021	0	71.6	-0.348764763	-	Glycerophosphoethanolamines	6.233	6.774	6.636	6.823	6.947	6.849	6.648	6.795	6.682	6.825	6.11	6.643	6.412	6.146	6.553	6.64	6.546	6.921	6.902	6.652	6.484	6.476	6.581
neg_2645	DG(PGJ2/0:0/i-15:0)	metab_5669	B(ii)	-	-	HMDB0299000	M-H2O-H	C38H64O7	6.4363	-	neg	-	-	-	-	Not Available	Not Available	613.4444222	0.066899533	0	61.8	-4.650142557	-	Not Available	5.704	5.766	5.226	5.449	5.348	4.731	5.263	4.573	5.12	5.243	5.382	5.37	5.449	5.45	5.52	4.966	5.052	5.716	5.243	5.418	5.404	5.42	5.46
neg_2647	Gartanin	metab_5671	B(ii)	-	-	HMDB0030700	M-H	C23H24O6	6.4363	C10063	neg	-	-	-	-	Organoheterocyclic compounds	Benzopyrans	395.1524843	0.065791233	0	55.8	6.240610933	33390-42-0	1-benzopyrans	5.989	5.996	5.629	5.754	5.656	5.402	5.584	5.304	5.63	5.704	5.956	5.802	5.871	5.939	5.991	5.756	5.772	6.162	5.834	6.086	5.834	5.853	5.89
neg_2659	Deoxycholic acid 3-glucuronide	metab_5684	B(ii)	map01100;map00040;map00053;map01240	Metabolic pathways;Pentose and glucuronate interconversions;Ascorbate and aldarate metabolism;Biosynthesis of cofactors	LMST05010046;HMDB0002596	M-H2O-H	C30H48O10	6.4207	C03033	neg	-	-	Metabolism;Metabolism;Metabolism;Metabolism	Global and overview maps;Carbohydrate metabolism;Carbohydrate metabolism;Global and overview maps	Lipids and lipid-like molecules	Steroids and steroid derivatives	549.3018585	0.108964267	0	42.3	-8.882419452	72504-58-6	Steroidal glycosides	4.586	4.596	4.522	4.104	4.56	5.45	4.104	5.1	4.974	4.949	5.299	5.23	5.551	5.552	5.322	5.845	5.848	5.666	5.71	5.69	5.354	5.405	5.449
neg_2669	Gamma-Terpineol	metab_5695	B(ii)	-	-	HMDB0036993	2M+FA-H	C10H18O	6.4128	C17518	neg	-	-	-	-	Lipids and lipid-like molecules	Prenol lipids	353.2692921	0.048529111	0	36.9	-1.431029149	586-81-2	Monoterpenoids	4.755	5.069	4.759	5.116	4.983	4.03	4.49	4.343	4.529	5.217	5.795	5.814	5.734	5.766	5.656	5.197	5.098	5.368	5.2	5.424	5.395	5.404	5.435
neg_2695	PA(18:2(9Z,12Z)/18:3(9Z,12Z,15Z))	metab_5724	B(ii)	map01100;map00564;map01110;map00561;map04070	Metabolic pathways;Glycerophospholipid metabolism;Biosynthesis of secondary metabolites;Glycerolipid metabolism;Phosphatidylinositol signaling system	HMDB0114956;PW_C062374;LMGP10010350	M-H	C39H67O8P	6.3737	C00416	neg	Lipids	Phospholipids	Metabolism;Metabolism;Metabolism;Metabolism;Environmental Information Processing	Global and overview maps;Lipid metabolism;Global and overview maps;Lipid metabolism;Signal transduction	Lipids and lipid-like molecules	Glycerophospholipids	693.4497551	0.009851761	0	64.5	-0.46691326	-	Glycerophosphates	5.881	5.267	5.235	5.065	5.373	5.425	5.704	5.865	5.958	5.877	5.793	5.83	5.946	6.175	5.84	5.897	6.036	6.101	5.892	5.956	3.78	3.786	3.789
neg_2698	Selachyl alcohol	metab_5727	B(ii)	-	-	LMGL01020031;HMDB0258210	M+FA-H	C21H42O3	6.3737	C13860	neg	-	-	-	-	Lipids and lipid-like molecules	Glycerolipids	387.3115656	0.009862414	0	85.4	-0.094913057	34783-94-3	Monoradylglycerols	4.31	4.367	4.253	4.306	3.954	6.148	5.667	5.976	5.777	5.752	5.5	5.346	5.695	5.652	5.446	6.141	6.139	6.074	6.058	6.047	5.779	5.784	5.787
neg_27	LysoPA(0:0/18:2(9Z,12Z))	metab_5729	B(ii)	-	-	HMDB0007852	M-H, 2M-H, M-H2O-H	C21H39O7P	6.7344	-	neg	-	-	-	-	Lipids and lipid-like molecules	Glycerophospholipids	433.2353123	0.037952744	0	64	-1.730481056	-	Glycerophosphates	6.904	6.939	6.833	6.965	6.68	7.018	7.191	7.077	7.142	7.09	7.903	7.877	8.242	7.987	7.937	7.577	7.531	7.628	7.513	7.619	7.468	7.459	7.491
neg_2722	Cis-Chrysanthemol	metab_5755	B(i)	-	-	-	M-H	C10H18O	6.342	-	neg	-	-	-	-	-	-	153.1275039	0.110878475	30.3	0	-6.389349545	-	-	2.784	3.187	2.866	3.486	2.752	2.783	2.757	2.806	2.788	3.944	4.512	4.45	4.396	4.425	4.301	3.919	3.782	4.061	3.808	4.116	3.992	4.086	4.025
neg_2732	DG(PGJ2/0:0/18:0)	metab_5766	B(ii)	-	-	HMDB0295882	M+FA-H	C41H70O7	6.3263	-	neg	-	-	-	-	Not Available	Not Available	719.507228	0.035580708	0	41.4	-4.639612291	-	Not Available	4.36	4.354	4.381	4.333	4.328	4.651	4.333	4.745	4.798	5.219	5.426	4.97	5.699	5.729	5.342	5.976	5.867	5.708	5.748	5.916	5.537	5.536	5.563
neg_2739	12-hydroxyheptadecanoic acid	metab_5773	B(ii)	-	-	HMDB0061663	M+FA-H	C17H34O3	6.3185	-	neg	-	-	-	-	Lipids and lipid-like molecules	Fatty Acyls	331.2485279	0.014456496	0	62.8	-1.64153103	-	Fatty acids and conjugates	6.537	6.637	6.643	6.858	6.656	6.29	6.142	6.338	6.285	6.351	6.483	6.344	5.774	6.554	6.315	6.372	6.384	5.982	6.246	6.235	6.43	6.427	6.439
neg_2753	3-hydroxypristanic acid	metab_5789	B(ii)	-	-	HMDB0061651	M+FA-H	C19H38O3	6.295	-	neg	-	-	-	-	Lipids and lipid-like molecules	Prenol lipids	359.2799464	0.074992788	0	33.7	-1.118418451	-	Diterpenoids	4.519	4.387	4.76	4.642	4.14	5.81	5.401	5.934	5.482	5.352	4.739	4.257	5.076	5.04	4.843	6.104	6.023	5.823	5.937	5.868	5.502	5.535	5.469
neg_2757	Pentadecanoic Acid	metab_5793	B(i)	-	-	LMFA01010015;HMDB0000826;MJDBOTE0000634	M+FA-H	C15H30O2	6.2872	C16537	neg	-	-	-	-	Lipids and lipid-like molecules	Fatty Acyls	287.2224395	0.05322195	44.4	0	-1.41848229	1002-84-2	Fatty acids and conjugates	5.3	5.297	5.547	5.432	5.119	5.511	5.47	5.937	5.375	5.279	5.184	4.935	5.196	5.388	5.334	6.18	6.139	5.711	6.011	5.933	5.609	5.654	5.644
neg_2760	3beta-Hydroxy-17-(1H-imidazol-1-yl)androsta-5,16-diene	metab_5797	B(ii)	-	-	HMDB0249948	M+K-2H	C22H30N2O	6.2795	-	neg	-	-	-	-	Lipids and lipid-like molecules	Steroids and steroid derivatives	375.1839197	0.055700755	0	39.4	-1.475720626	-	Androstane steroids	5.413	5.419	5.557	5.344	5.318	5.377	5.284	5.438	5.445	5.38	5.278	5.04	5.391	5.466	5.263	5.581	5.603	5.534	5.502	5.598	5.443	5.404	5.448
neg_2765	Polyporusterone E	metab_5802	B(ii)	-	-	HMDB0038498	2M+Hac-H	C28H44O5	6.2567	-	neg	-	-	-	-	Lipids and lipid-like molecules	Steroids and steroid derivatives	979.6460863	0.082798032	0	47.5	-5.988995069	141360-92-1	Cholestane steroids	5.832	5.985	5.4	6.097	5.845	4.897	4.871	4.92	4.939	6.317	6.69	6.679	6.669	6.614	6.641	6.118	6.047	6.364	6.138	6.394	6.426	6.424	6.486
neg_2766	DG(16:0/0:0/PGJ2)	metab_5803	B(ii)	-	-	HMDB0295465	M+FA-H	C39H66O7	6.2567	-	neg	-	-	-	-	Not Available	Not Available	691.4762001	0.170259829	0	44.9	-4.419698857	-	Not Available	2.875	2.869	2.896	2.848	2.843	5.154	4.94	5.468	4.994	5.362	2.812	2.792	4.561	4.579	2.812	6.37	6.286	5.823	6.141	6.215	5.696	5.602	5.752
neg_2769	13,14-Dihydro PGF-1a	metab_5806	B(ii)	-	-	HMDB0005076	M-H	C20H38O5	6.2567	-	neg	-	-	-	-	Lipids and lipid-like molecules	Fatty Acyls	357.2643045	0.014831186	0	75.2	-0.958527728	-	Eicosanoids	5.372	5.303	5.402	5.37	5.154	6.522	6.214	6.677	6.242	6.238	5.785	5.502	6.085	6.139	5.926	7.133	7.079	6.606	6.926	6.926	6.508	6.518	6.52
neg_2773	17-Hydroxylinolenic acid	metab_5811	B(ii)	map00592	alpha-Linolenic acid metabolism	HMDB0011108	M-H2O-H	C18H30O3	6.2567	C16346	neg	-	-	Metabolism	Lipid metabolism	Lipids and lipid-like molecules	Fatty Acyls	275.2014282	0.063172833	0	39	-0.766396677	-	Lineolic acids and derivatives	5.129	5.338	5.056	5.291	5.207	4.39	4.766	4.547	4.807	5.397	5.782	5.757	5.754	5.762	5.714	5.39	5.263	5.472	5.338	5.518	5.476	5.53	5.495
neg_2778	Eucarvone	metab_5816	B(ii)	-	-	HMDB0302916	M+FA-H	C10H14O	6.249	C16955	neg	-	-	-	-	Lipids and lipid-like molecules	Prenol lipids	195.1019027	0.182022645	0	58.5	-5.098034575	503-93-5	Monoterpenoids	3.912	3.835	3.598	4.026	4.045	3.564	3.716	3.819	3.64	4.067	4.57	4.602	4.157	4.318	4.107	4.121	4.127	4.077	4.248	4.328	4.287	4.18	4.341
neg_2780	PA(PGE2/i-16:0)	metab_5819	B(ii)	-	-	HMDB0267752	M+K-2H	C39H69O11P	6.2415	-	neg	-	-	-	-	Not Available	Not Available	781.4090993	0.106446956	0	31.2	3.686527875	-	Not Available	5.9	5.89	5.565	5.816	5.664	4.808	5.514	5.293	5.615	6.008	5.897	5.813	5.887	5.778	5.841	5.719	5.851	5.903	5.827	5.845	5.936	5.97	6.026
neg_2784	Geranic acid	metab_5823	B(ii)	map01110	Biosynthesis of secondary metabolites	HMDB0036103;LMFA01030784;HMDB0304369	M+Na-2H	C10H16O2	6.2415	C16461	neg	-	-	Metabolism	Global and overview maps	Lipids and lipid-like molecules	Prenol lipids	189.0912924	0.008042195	0	49.4	9.486713156	459-80-3	Monoterpenoids	5	5.11	5.073	5.245	5.178	5.125	4.613	4.699	4.907	4.466	3.361	3.383	2.993	3.449	3.987	4.082	4.305	3.371	3.892	4.092	4.439	4.438	4.444
neg_2790	LysoPC(14:1(9Z)/0:0)	metab_5830	B(ii)	map00564	Glycerophospholipid metabolism	HMDB0010380	M+FA-H	C22H44NO7P	6.2262	C04230	neg	Lipids	Phospholipids	Metabolism	Lipid metabolism	Lipids and lipid-like molecules	Glycerophospholipids	510.2829904	0.071815955	0	58.4	-1.61593827	-	Glycerophosphocholines	5.001	4.936	5.518	5.109	5.017	4.914	4.798	5.113	4.57	4.201	3.927	3.401	4.325	4.374	4.524	5.207	5.21	4.568	4.959	4.903	4.767	4.776	4.824
neg_2793	N-Palmitoyl Glutamic acid	metab_5833	B(ii)	-	-	HMDB0241925;LMFA08020087	M+Cl	C21H39NO5	6.2262	-	neg	-	-	-	-	Organic acids and derivatives	Carboxylic acids and derivatives	420.2501277	0.12667616	0	56.4	-5.442601625	-	Amino acids, peptides, and analogues	4.704	5.998	5.651	4.516	5.262	5.099	4.957	4.991	4.953	4.63	4.307	5.752	2.83	3.489	4.796	3.987	4.338	5.588	5.867	2.893	5.215	5.245	5.135
neg_2801	Sorbitan palmitate	metab_5843	B(ii)	-	-	LMFA07011019;HMDB0029887	M-H	C22H42O6	6.2184	-	neg	-	-	-	-	Lipids and lipid-like molecules	Fatty Acyls	401.29037	0.052524251	0	34.1	-1.224460249	26266-57-9	Fatty acid esters	5.516	5.66	6.107	5.677	5.781	6.034	5.644	6.036	5.703	5.561	5.294	5.092	5.55	5.661	5.359	6.22	6.178	5.678	5.956	5.943	5.746	5.71	5.753
neg_2802	2,3-dinor Prostaglandin E1	metab_5844	B(i)	-	-	-	M-H	C18H30O5	6.2184	-	neg	-	-	-	-	-	-	325.2014043	0.18380063	60.2	0	-1.972008945	-	-	4.825	4.538	4.825	4.78	4.525	4.894	4.861	4.999	4.856	4.915	5.022	5.114	5.409	5.157	5.044	5.167	5.011	5.266	5.025	5.41	4.987	5.103	4.958
neg_2811	12-OPDA	metab_5854	B(i)	map01100;map00592;map01110	Metabolic pathways;alpha-Linolenic acid metabolism;Biosynthesis of secondary metabolites	HMDB0301804	M-H	C18H28O3	6.2105	C01226	neg	-	-	Metabolism;Metabolism;Metabolism	Global and overview maps;Lipid metabolism;Global and overview maps	Lipids and lipid-like molecules	Fatty Acyls	291.1962788	0.085922392	43.2	0	-0.990720139	85551-10-6	Eicosanoids	4.696	4.8	4.606	4.603	5.006	4.288	4.291	4.46	4.355	4.677	4.957	4.918	4.948	4.993	4.762	4.713	4.648	4.717	4.621	4.871	4.754	4.794	4.72
neg_2827	Capsiate	metab_5871	B(ii)	-	-	HMDB0034781;HMDB0034780	M+FA-H	C18H26O4	6.187	C20203	neg	-	-	-	-	Benzenoids	Phenols	351.1785805	0.116117074	0	43.6	-8.921882758	205687-01-0	Methoxyphenols	4.898	4.51	4.728	4.452	4.325	4.073	3.422	4.261	4.731	4.461	4.711	4.785	4.533	4.458	4.807	3.99	4.49	3.9	4.272	3.73	4.471	4.563	4.56
neg_2829	Tetradecanedioic acid	metab_5873	B(i)	-	-	HMDB0000872;LMFA01170018	M-H	C14H26O4	6.187	C11002	neg	-	-	-	-	Lipids and lipid-like molecules	Fatty Acyls	257.1753839	0.08017493	42.7	0	-1.739146572	821-38-5	Fatty acids and conjugates	5.417	5.215	5.39	5.126	5.242	5.006	4.848	4.969	4.918	4.835	5.171	5.251	4.993	5.063	5.38	5.087	5.277	4.791	5.166	4.91	5.075	5.141	5.091
neg_2835	Histidinohydroxylysinonorleucine	metab_5880	B(ii)	-	-	HMDB0253184	M+Na-2H	C18H32N6O7	6.1792	-	neg	-	-	-	-	Organic acids and derivatives	Carboxylic acids and derivatives	465.2078922	0.02274593	0	30.3	-0.051723445	-	Amino acids, peptides, and analogues	5.362	5.487	5.731	5.587	5.31	5.263	5.124	5.408	5.168	5.056	5.108	4.887	5.145	5.071	5.094	5.599	5.585	5.192	5.496	5.458	5.344	5.364	5.352
neg_2843	Blumenol C O-[rhamnosyl-(1->6)-glucoside]	metab_5889	B(ii)	-	-	HMDB0031935	M-H	C25H42O11	6.1635	-	neg	-	-	-	-	Lipids and lipid-like molecules	Fatty Acyls	517.2622918	0.04177081	0	40.8	-6.066084349	177261-67-5	Fatty acyl glycosides	5.257	5.481	5.864	5.507	5.285	5.084	4.919	5.321	4.843	4.849	5.1	4.696	5.148	5.256	5.191	5.67	5.63	5.159	5.574	5.525	5.353	5.388	5.362
neg_2851	1,2-Cyclohexanediol, 1-methyl-4-(1-methylethenyl)-	metab_5898	B(ii)	-	-	HMDB0256048	2M+Hac-H	C10H18O2	6.1556	C18020	neg	-	-	-	-	Lipids and lipid-like molecules	Prenol lipids	399.2760587	0.094224227	0	35	2.492257179	-	Monoterpenoids	4.376	4.603	5.114	4.608	4.738	4.783	4.579	4.785	4.614	4.6	4.423	4.037	4.548	4.69	4.534	5.263	5.199	4.694	5.022	4.971	4.789	4.845	4.767
neg_2853	Biotin sulfoxide	metab_5900	B(ii)	map01100;map00780	Metabolic pathways;Biotin metabolism	HMDB0249229	M+FA-H	C10H16N2O4S	6.1556	C20386	neg	-	-	Metabolism;Metabolism	Global and overview maps;Metabolism of cofactors and vitamins	Organoheterocyclic compounds	Biotin and derivatives	305.0815525	0.098025376	0	37.7	1.044521708	-	Not Available	5.015	5.004	4.932	4.983	4.934	4.992	4.996	5.072	5.075	5.073	4.962	4.971	4.942	4.882	4.945	4.936	4.97	4.969	4.984	4.968	4.956	5.041	5.011
neg_2876	N-Stearoyl Tryptophan	metab_5925	B(ii)	-	-	HMDB0241951;LMFA08020097	M-H2O-H	C29H46N2O3	6.1243	-	neg	-	-	-	-	Organic acids and derivatives	Carboxylic acids and derivatives	451.3286459	0.055725183	0	39.8	-9.261782413	-	Amino acids, peptides, and analogues	5.639	5.738	5.869	5.744	5.666	5.698	5.712	5.789	5.715	5.691	5.677	5.651	5.682	5.69	5.72	5.89	5.89	5.73	5.859	5.849	5.734	5.782	5.765
neg_289	PA(18:1(11Z)/18:3(6Z,9Z,12Z))	metab_5940	B(ii)	map01100;map00564;map01110;map00561;map04070	Metabolic pathways;Glycerophospholipid metabolism;Biosynthesis of secondary metabolites;Glycerolipid metabolism;Phosphatidylinositol signaling system	PW_C062321;HMDB0114903	M-H, M+FA-H	C39H69O8P	6.7344	C00416	neg	Lipids	Phospholipids	Metabolism;Metabolism;Metabolism;Metabolism;Environmental Information Processing	Global and overview maps;Lipid metabolism;Global and overview maps;Lipid metabolism;Signal transduction	Lipids and lipid-like molecules	Glycerophospholipids	695.4653022	0.190619872	0	92.5	-0.61337809	-	Glycerophosphates	7.858	7.383	7.32	7.357	7.513	7.323	7.471	7.725	7.645	7.61	7.802	8.097	8.132	8.338	8.072	8.156	7.975	7.97	8.031	7.957	7.101	7.061	7.215
neg_2892	1,2-Dihydronaphthalene-1,2-diol	metab_5943	B(ii)	-	-	HMDB0060335	M+FA-H	C10H10O2	6.1008	C06205	neg	-	-	-	-	Benzenoids	Naphthalenes	207.0654952	0.025893867	0	31.2	-4.857697875	-	Not Available	5.023	5.024	5.04	5.058	5.022	5.061	5.04	5.083	5.046	5.051	4.924	4.935	4.898	4.905	4.925	4.963	4.995	4.979	4.978	4.951	4.99	4.982	4.968
neg_2897	Ipomeatetrahydrofuran	metab_5948	B(ii)	-	-	HMDB0040904	M+FA-H	C15H28O3	6.0923	-	neg	-	-	-	-	Lipids and lipid-like molecules	Prenol lipids	301.201587	0.013711305	0	33.8	-1.798014785	92448-62-9	Sesquiterpenoids	5.764	5.748	5.933	5.705	5.695	5.91	5.844	6.024	5.891	5.841	5.486	5.435	5.428	5.515	5.488	5.957	5.913	5.765	5.844	5.855	5.773	5.784	5.783
neg_29	Soyacerebroside I	metab_5951	B(ii)	-	-	HMDB0032677	M+Cl, M+FA-H, M-H	C40H75NO9	7.1573	-	neg	-	-	-	-	Lipids and lipid-like molecules	Sphingolipids	758.5412882	0.033165646	0	58.7	-1.538322391	114297-20-0	Glycosphingolipids	5.791	5.846	6.089	6.061	5.934	6.202	6.19	6.312	6.177	6.223	6.235	6.15	6.271	6.116	6.199	6.289	6.34	6.235	6.239	6.205	6.236	6.209	6.213
neg_2900	2-Oxothiazolidine-4-carboxylic acid	metab_5953	B(ii)	-	-	HMDB0245287	M+Na-2H	C4H5NO3S	6.0923	-	neg	-	-	-	-	Organic acids and derivatives	Carboxylic acids and derivatives	167.9738736	0.036964419	0	40.6	1.304382322	-	Amino acids, peptides, and analogues	5.679	5.715	5.714	5.745	5.709	5.756	5.76	5.742	5.738	5.732	5.633	5.648	5.62	5.584	5.633	5.643	5.7	5.658	5.672	5.658	5.663	5.695	5.677
neg_2908	Retinyl beta-glucuronide	metab_5960	B(ii)	-	-	HMDB0010340	M+Na-2H	C26H38O7	6.0766	-	neg	-	-	-	-	Lipids and lipid-like molecules	Prenol lipids	483.2360454	0.090407796	0	43.5	-0.81335387	-	Terpene glycosides	4.925	4.915	4.92	4.917	4.919	4.832	4.725	4.904	4.763	4.748	5.263	5.147	5.161	5.299	5.161	5.034	5.012	4.95	5.013	4.959	5.071	4.994	5.022
neg_2910	Decanedioic acid	metab_5963	B(i)	-	-	LMFA01170006;HMDB0000792	M-H	C10H18O4	6.0766	C08277	neg	-	-	-	-	Lipids and lipid-like molecules	Fatty Acyls	201.1125033	0.047870375	87	0	-3.608374186	111-20-6	Fatty acids and conjugates	5.36	5.396	5.474	5.382	5.324	5.37	5.313	5.345	5.377	5.402	5.085	5.093	5.064	5.108	5.14	5.216	5.227	5.124	5.173	5.173	5.252	5.264	5.292
neg_2917	MG(0:0/14:1(9Z)/0:0)	metab_5970	B(ii)	-	-	HMDB0011531	M+FA-H	C17H32O4	6.0609	-	neg	-	-	-	-	Lipids and lipid-like molecules	Glycerolipids	345.2277154	0.015589828	0	46.1	-1.821867622	-	Monoradylglycerols	6.006	6.024	6.119	5.969	5.953	5.931	5.819	6.035	5.884	5.836	5.94	5.913	5.923	5.964	5.98	6.097	6.027	5.935	5.996	6.014	5.977	5.989	5.977
neg_292	1-O-Myristoyl-2-acetyl-glycerol	metab_5973	B(ii)	-	-	HMDB0249917	M+Na-2H, M+K-2H	C19H36O5	6.7031	-	neg	-	-	-	-	Lipids and lipid-like molecules	Glycerolipids	381.204095	0.144407945	0	48	-2.27882947	-	Diradylglycerols	4.125	3.614	4.378	3.593	3.629	4.295	3.593	4.709	3.656	3.595	5.621	5.625	6	5.722	5.569	5.524	5.522	5.512	5.325	5.559	5.222	5.173	5.296
neg_2920	3-Hydroxychavicol 1-[rhamnosyl-(1->6)-glucoside]	metab_5974	B(ii)	-	-	HMDB0037108	M+K-2H	C21H30O11	6.053	-	neg	-	-	-	-	Organic oxygen compounds	Organooxygen compounds	495.1291386	0.022076856	0	66.9	3.757563367	267668-14-4	Carbohydrates and carbohydrate conjugates	5.224	5.339	5.463	5.298	5.292	5.246	5.153	5.347	5.12	5.163	5.061	4.914	5.162	5.234	5.137	5.433	5.398	5.166	5.269	5.357	5.239	5.258	5.247
neg_2934	4-Methylumbelliferyl acetate	metab_5988	B(ii)	-	-	HMDB0032989	M-H2O-H	C12H10O4	6.0295	C03837	neg	-	-	-	-	Phenylpropanoids and polyketides	Coumarins and derivatives	199.0393767	0.045340629	0	30.5	-3.168638066	2747/5/9	Not Available	5.067	4.903	4.876	4.844	4.929	4.322	4.245	4.257	4.415	4.267	4.168	4.202	4.181	4.21	4.16	4.294	4.308	4.238	4.225	4.325	4.527	4.507	4.547
neg_2942	Glutarimide	metab_5997	B(ii)	-	-	HMDB0252816	M-H2O-H	C5H7NO2	6.0216	C07275	neg	-	-	-	-	Organoheterocyclic compounds	Pyridines and derivatives	94.02879842	0.056201517	0	34.1	-9.190217504	1121-89-7	Hydropyridines	4.465	4.439	4.459	4.424	4.457	4.527	4.411	4.527	4.525	4.433	4.45	4.444	4.42	4.449	4.455	4.496	4.482	4.423	4.458	4.495	4.441	4.462	4.489
neg_2948	Daidzein	metab_6003	B(i)	map01100;map01110	Metabolic pathways;Biosynthesis of secondary metabolites	HMDB0003312;LMPK12050038;MJDBOTE0000779	M-H	C15H10O4	6.0059	C10208	neg	-	-	Metabolism;Metabolism	Global and overview maps;Global and overview maps	Phenylpropanoids and polyketides	Isoflavonoids	253.0501509	0.018698034	66.8	0	-1.895018818	486-66-8	Isoflav-2-enes	5.288	5.449	5.458	5.326	5.384	5.409	5.401	5.428	5.382	5.335	5.254	5.221	5.335	5.333	5.272	5.419	5.444	5.347	5.357	5.418	5.371	5.387	5.376
neg_2951	N-(3-Phenoxycinnamyl)acetohydroxamic acid	metab_6007	B(ii)	-	-	HMDB0249488	M+FA-H	C17H17NO3	6.001	-	neg	-	-	-	-	Benzenoids	Benzene and substituted derivatives	328.1191946	0.038546213	0	33.6	0.523983292	-	Diphenylethers	4.799	4.733	4.719	4.685	4.791	4.837	4.627	4.876	4.754	4.683	5.101	5.095	5.157	5.336	5.151	5.168	5.086	5.031	5.078	5.033	5.002	5.034	5.029
neg_2953	7-Ethoxycoumarin	metab_6009	B(ii)	-	-	HMDB0247248	M+FA-H	C11H10O3	5.9936	C11052	neg	-	-	-	-	Phenylpropanoids and polyketides	Coumarins and derivatives	235.0606333	0.043297617	0	38.3	-2.966153875	31005-02-4	Not Available	3.52	3.269	2.699	2.974	3.522	3.569	3.515	2.987	3.672	3.766	4.438	4.294	3.57	4.741	4.569	4.467	4.429	4.338	4.45	4.277	4.184	4.198	4.221
neg_2958	Bay-41-8543	metab_6014	B(ii)	-	-	HMDB0248896	M-H	C21H21FN8O	5.9714	-	neg	-	-	-	-	Organoheterocyclic compounds	Pyrazolopyridines	419.1720884	0.119890639	0	64.4	-6.832077254	-	Not Available	4.452	4.407	4.758	4.614	4.556	4.863	4.789	5.092	4.807	4.918	4.815	4.743	5.04	4.882	4.844	5.2	5.197	5.044	5.136	5.127	4.898	5.002	4.965
neg_2961	Phaseolic acid	metab_6018	B(ii)	-	-	LMFA01060200;HMDB0031897	M-H2O-H	C12H22O6	5.9714	C10483	neg	-	-	-	-	Organic acids and derivatives	Keto acids and derivatives	243.1233159	0.022659064	0	33.7	-1.836458938	53755-04-7;29533-15-1	Medium-chain keto acids and derivatives	5.071	5.012	5.031	5.092	4.989	5.109	5.057	5.152	5.132	5.084	4.958	4.92	4.958	5.022	4.953	5.113	5.053	4.99	5.014	4.991	5.057	5.076	5.067
neg_2966	Phthalic Acid	metab_6023	B(i)	map01100;map02010	Metabolic pathways;ABC transporters	HMDB0002107;MJDBOTE0000627	M-H	C8H6O4	5.9665	C01606	neg	-	-	Metabolism;Environmental Information Processing	Global and overview maps;Membrane transport	Benzenoids	Benzene and substituted derivatives	165.0183811	0.164464888	67	0	-5.728697152	88-99-3	Benzoic acids and derivatives	4.344	4.714	4.528	4.418	4.352	4.386	4.365	4.4	4.595	4.505	4.387	4.362	4.406	4.717	4.509	4.409	4.403	4.314	4.371	4.3	4.391	4.481	4.535
neg_2995	Scoparone	metab_6055	B(ii)	map00999	Biosynthesis of various plant secondary metabolites	HMDB0030818;MJDBOTE0001143	M-H2O-H	C11H10O4	5.8754	C09311	neg	-	-	Metabolism	Biosynthesis of other secondary metabolites	Phenylpropanoids and polyketides	Coumarins and derivatives	187.0392359	0.038104305	0	55.3	-4.036770882	120-08-1	Not Available	3.965	3.969	4.008	4.053	4.097	4.059	3.925	4.72	3.993	4.592	4.25	4.138	3.912	4.299	4.142	4.748	4.774	4.243	4.54	4.822	4.394	4.408	4.375
neg_2999	Pseudo-Anisatin	metab_6059	B(i)	-	-	-	M+FA-H	C15H22O6	5.8421	-	neg	-	-	-	-	-	-	343.1392655	0.043893121	31.1	0	-1.931396319	-	-	4.788	4.862	4.882	4.681	5.038	4.665	4.762	6.013	4.736	4.742	4.891	4.751	4.966	4.753	4.884	5.476	5.443	4.893	4.796	4.719	5.061	5.093	5.059
neg_3002	Hippuric Acid	metab_6065	B(i)	map01100	Metabolic pathways	HMDB0000714;MJDBOTE0000525	M-H	C9H9NO3	5.8087	C01586	neg	-	-	Metabolism	Global and overview maps	Benzenoids	Benzene and substituted derivatives	178.0501023	0.046200276	71.1	0	-4.827701518	495-69-2	Benzoic acids and derivatives	4.476	4.42	4.416	4.397	4.392	4.393	4.288	4.451	4.441	4.305	4.534	4.505	4.491	4.545	4.532	4.818	4.754	4.723	4.678	4.754	4.552	4.586	4.589
neg_3003	Tyrosyl-glycyl-glycyl-phenylalanyl	metab_6066	B(ii)	-	-	HMDB0247121	M-H2O-H	C22H26N4O6	5.786	-	neg	-	-	-	-	Organic acids and derivatives	Carboxylic acids and derivatives	423.1669537	0.059180015	0	53.7	-0.994388275	-	Amino acids, peptides, and analogues	3.503	4.136	4.368	4.367	3.924	4.237	3.986	4.998	3.975	3.984	4.817	4.706	5.067	5.165	4.998	5.28	5.3	5.048	5.068	5.188	4.867	4.918	4.901
neg_3011	4-(1-Hydroxy-2-methoxyethyl)-5-(hydroxymethyl)-2-methylpyridin-3-ol	metab_6074	B(ii)	-	-	HMDB0260272	M+FA-H	C10H15NO4	5.6962	-	neg	-	-	-	-	Organoheterocyclic compounds	Pyridines and derivatives	258.0979005	0.067010993	0	31.3	-1.925485655	-	Pyridoxines	4.955	4.873	4.871	4.796	4.868	4.913	4.704	4.868	4.869	4.808	4.983	4.985	4.93	4.96	4.992	5	4.962	4.964	4.95	5.005	4.903	4.873	4.931
neg_3018	Carboxyethyl-hydroxychroman	metab_6081	B(ii)	-	-	HMDB0249658	M-H	C12H14O4	5.6126	-	neg	-	-	-	-	Organoheterocyclic compounds	Benzopyrans	221.0812966	0.067414299	0	47	-2.863273791	-	1-benzopyrans	5.332	5.324	5.302	5.272	5.324	5.157	5.111	5.173	5.128	5.127	5.082	5.075	5.075	5.053	5.049	5.125	5.116	5.056	5.06	5.129	5.181	5.149	5.122
neg_3021	L-arginine nitrite	metab_6085	B(ii)	-	-	HMDB0253871	2M-H	C6H13N5O4	5.5504	-	neg	-	-	-	-	Organic acids and derivatives	Carboxylic acids and derivatives	437.1824406	0.028283406	0	34.8	-8.651064032	-	Amino acids, peptides, and analogues	5.392	5.43	5.473	5.378	5.392	5.311	5.307	5.395	5.259	5.3	5.334	5.218	5.376	5.426	5.331	5.506	5.469	5.358	5.386	5.429	5.375	5.398	5.395
neg_3025	Coixinden A	metab_6089	B(ii)	-	-	HMDB0040938	M+FA-H	C11H10O3	5.5062	C17916	neg	-	-	-	-	Benzenoids	Indenes and isoindenes	235.06064	0.017488601	0	32.1	-2.931035027	149665-18-9	Not Available	5.409	5.289	5.265	5.268	5.338	5.248	5.269	5.136	5.29	5.137	4.52	4.442	4.439	4.46	4.472	4.481	4.471	4.53	4.533	4.486	5.025	5.027	5.013
neg_3030	Tranexamic Acid	metab_6095	B(ii)	-	-	PW_C008836;HMDB0014447;MJDBOTE0000780	M+FA-H	C8H15NO2	5.4408	C12535	neg	-	-	-	-	Organic acids and derivatives	Carboxylic acids and derivatives	202.1077381	0.009354989	0	38.2	-4.73250124	1197-18-8	Amino acids, peptides, and analogues	5.043	4.958	4.977	4.922	5	5.088	4.918	5.051	4.996	4.858	4.825	4.809	4.785	4.822	4.845	5.092	4.981	4.928	4.997	4.956	4.969	4.961	4.963
neg_3031	Diethyl Phthalate	metab_6096	B(i)	-	-	HMDB0094660	M-H	C12H14O4	5.4309	C14175	neg	-	-	-	-	Benzenoids	Benzene and substituted derivatives	221.0812949	0.034894126	33.6	0	-2.870812333	84-66-2	Benzoic acids and derivatives	5.859	5.773	5.698	5.759	5.739	5.552	5.562	5.57	5.608	5.527	5.372	5.358	5.393	5.32	5.27	5.491	5.483	5.374	5.361	5.513	5.546	5.572	5.572
neg_3041	Acetaminophen	metab_6107	B(ii)	-	-	PW_C001233;HMDB0001859	M-H	C8H9NO2	5.316	C06804	neg	-	-	-	-	Benzenoids	Phenols	150.055076	0.036692982	0	32.9	-6.461225707	103-90-2	1-hydroxy-2-unsubstituted benzenoids	4.823	4.907	4.897	4.915	4.858	4.952	4.959	4.95	4.969	4.956	4.765	4.76	4.748	4.689	4.716	4.829	4.876	4.833	4.838	4.847	4.849	4.87	4.88
neg_3045	3-Indoleacetic Acid	metab_6111	B(i)	map01100;map00380	Metabolic pathways;Tryptophan metabolism	HMDB0000197	M-H	C10H9NO2	5.28	C00954	neg	-	-	Metabolism;Metabolism	Global and overview maps;Amino acid metabolism	Organoheterocyclic compounds	Indoles and derivatives	174.055178	0.058204142	44	0	-4.992972476	87-51-4	Indolyl carboxylic acids and derivatives	4.922	5.103	5.066	5.099	4.986	5.181	5.207	5.166	5.156	5.154	3.848	3.702	3.904	3.805	3.746	4.305	4.369	4.268	4.249	4.337	4.817	4.859	4.864
neg_3047	Eugenin	metab_6113	B(ii)	-	-	HMDB0036627	M+FA-H	C11H10O4	5.2662	C20210	neg	-	-	-	-	Organoheterocyclic compounds	Benzopyrans	251.0556267	0.156698198	0	60.7	-2.35346394	480-34-2	1-benzopyrans	4.644	4.518	4.53	4.448	4.67	4.795	4.67	4.799	4.876	4.751	2.586	2.619	2.549	2.567	2.586	2.634	2.638	2.59	2.614	2.612	4.363	4.501	4.45
neg_3052	Plumbagin	metab_6119	B(ii)	-	-	HMDB0256646;MJDBOTE0001003	M+FA-H	C11H8O3	5.2167	C10387	neg	-	-	-	-	Benzenoids	Naphthalenes	233.044849	0.07083605	0	44.7	-3.711877092	481-42-5	Naphthoquinones	5.731	5.702	5.611	5.691	5.631	5.839	5.806	5.84	5.898	5.783	4.908	4.889	4.915	4.862	4.909	5.172	5.191	5.149	5.164	5.156	5.485	5.543	5.534
neg_3053	4-Hydroxyphenylacetylglutamic acid	metab_6120	B(ii)	map00350	Tyrosine metabolism	HMDB0006061	M-H	C13H15NO6	5.2015	C05595	neg	-	-	Metabolism	Amino acid metabolism	Organic acids and derivatives	Carboxylic acids and derivatives	280.0822097	0.141724577	0	35.3	-1.604747759	1029120-37-3	Amino acids, peptides, and analogues	4.605	4.583	4.603	4.632	4.525	4.669	4.709	4.774	4.749	4.727	4.677	4.636	4.639	4.609	4.67	5.118	5.125	5.239	5.195	5.165	4.801	4.914	4.912
neg_3056	10-Hydroxydodec-10-enedioylcarnitine	metab_6123	B(ii)	-	-	HMDB0241237	M+Cl	C19H33NO7	5.1778	-	neg	-	-	-	-	Lipids and lipid-like molecules	Fatty Acyls	422.192802	0.062625167	0	31.3	-5.944045052	-	Fatty acid esters	5.145	4.988	4.827	5.008	4.674	3.644	3.039	3.088	3.069	3.041	6.213	6.301	6.39	6.3	6.3	5.529	5.55	5.466	5.555	5.748	5.815	5.869	5.837
neg_3063	6-Hydroxyhexanoic Acid	metab_6131	B(i)	-	-	HMDB0012843	M-H	C6H12O3	5.1428	C06103	neg	-	-	-	-	Organic acids and derivatives	Hydroxy acids and derivatives	131.0703036	0.048348345	59.7	0	-8.057514848	1191-25-9	Medium-chain hydroxy acids and derivatives	5.918	5.889	5.892	5.836	5.883	5.913	5.8	5.995	5.877	5.806	5.673	5.66	5.57	5.57	5.612	5.919	5.808	5.784	5.859	5.757	5.805	5.845	5.837
neg_3070	Pseudoecgonine	metab_6139	B(ii)	-	-	HMDB0006348	M+FA-H	C9H15NO3	5.0884	C12449	neg	-	-	-	-	Alkaloids and derivatives	Tropane alkaloids	230.1028261	0.064462138	0	34.2	-3.079846568	-	Not Available	4.649	4.866	4.903	4.918	4.764	4.944	4.846	5.038	4.944	4.943	4.486	4.53	4.389	4.531	4.348	4.917	4.77	4.748	4.81	4.589	4.754	4.807	4.767
neg_3073	Puromycin	metab_6142	B(ii)	map01100;map01110	Metabolic pathways;Biosynthesis of secondary metabolites	HMDB0256926	M+Na-2H	C22H29N7O5	5.0671	C01610	neg	-	-	Metabolism;Metabolism	Global and overview maps;Global and overview maps	Nucleosides, nucleotides, and analogues	Purine nucleosides	492.2015003	0.065187118	0	37.9	8.096820295	53-79-2	Purine 3''-deoxyribonucleosides	5.176	5.474	5.354	5.84	5.205	4.424	4.345	3.818	4.53	4.917	3.039	3.019	3.003	4.022	3.039	3.087	3.091	3.044	3.067	3.065	4.784	4.84	4.825
neg_308	24,24-Dfhv	metab_6149	B(ii)	-	-	HMDB0245663	M+Cl, M+FA-H	C27H42F2O2	6.4207	-	neg	-	-	-	-	Lipids and lipid-like molecules	Steroids and steroid derivatives	481.3140304	0.055741266	0	48	1.238704005	-	Vitamin D and derivatives	5.063	4.879	4.713	5.041	5.043	6.29	5.608	5.83	5.808	5.791	6.095	6.036	6.29	6.338	6.106	6.57	6.563	6.401	6.398	6.46	6.15	6.163	6.196
neg_3091	Suloctidil	metab_6162	B(ii)	-	-	HMDB0242578	M+Cl	C20H35NOS	4.942	-	neg	-	-	-	-	Benzenoids	Benzene and substituted derivatives	372.2135899	0.083963089	0	66.3	0.749778527	-	Phenylpropanes	2.76	2.754	2.781	2.733	2.728	2.759	2.733	2.782	2.764	2.735	5.045	5.09	5.265	4.952	5.028	4.255	4.162	4.134	4.085	4.35	4.448	4.497	4.521
neg_3095	Niazirinin	metab_6166	B(ii)	-	-	HMDB0032808	M+FA-H	C16H19NO6	4.9222	-	neg	-	-	-	-	Organic oxygen compounds	Organooxygen compounds	366.1187765	0.031925354	0	37.6	-2.06698022	1053643-44-9	Carbohydrates and carbohydrate conjugates	4.915	5.002	5.096	5.099	5.038	4.827	4.938	4.914	5.03	4.996	5.071	4.994	4.925	5.037	5.04	5.217	5.084	5.259	5.18	5.049	5.051	5.079	5.066
neg_3106	Fasoracetam	metab_6179	B(ii)	-	-	HMDB0252174	M+FA-H	C10H16N2O2	4.8381	C13311	neg	-	-	-	-	Organic acids and derivatives	Carboxylic acids and derivatives	241.118844	0.045488007	0	59	-2.736159331	110958-19-5	Amino acids, peptides, and analogues	6.022	5.953	5.963	5.928	5.966	6.104	5.952	6.099	6.078	6.009	6.231	6.204	6.166	6.168	6.192	6.252	6.24	6.22	6.216	6.243	6.136	6.15	6.175
neg_3151	Gabazine	metab_6229	B(ii)	-	-	HMDB0252568	M+FA-H	C15H17N3O3	4.588	C13796	neg	-	-	-	-	Organoheterocyclic compounds	Diazines	332.1247269	0.037170304	0	39.8	-1.627926052	-	Pyridazines and derivatives	5.357	5.346	5.336	5.314	5.328	5.354	5.339	5.348	5.397	5.318	5.537	5.561	5.473	5.593	5.637	5.486	5.417	5.476	5.454	5.415	5.459	5.486	5.489
neg_3154	Cis-Zeatin O-glucoside	metab_6232	B(ii)	map01110	Biosynthesis of secondary metabolites	HMDB0012203	M-H2O-H	C16H23N5O6	4.5687	C15546	neg	-	-	Metabolism	Global and overview maps	Lipids and lipid-like molecules	Fatty Acyls	362.1453645	0.021035041	0	46.6	-4.270840135	71866-93-8	Fatty acyl glycosides	5.473	5.412	5.417	5.426	5.411	5.352	5.352	5.395	5.426	5.366	5.451	5.396	5.274	5.418	5.47	5.51	5.417	5.455	5.461	5.342	5.44	5.455	5.456
neg_3155	Valylvaline	metab_6233	B(ii)	-	-	HMDB0029140	M-H	C10H20N2O3	4.5687	-	neg	-	-	-	-	Organic acids and derivatives	Carboxylic acids and derivatives	215.1394829	0.066403219	0	81.4	-2.929590318	3918-94-3	Amino acids, peptides, and analogues	4.298	4.415	4.378	4.325	4.307	4.398	4.129	4.53	4.259	4.15	4.515	4.505	4.507	4.61	4.58	4.658	4.641	4.735	4.698	4.687	4.528	4.547	4.584
neg_3162	Ceranapril	metab_6241	B(ii)	-	-	HMDB0249824	M+FA-H	C21H33N2O6P	4.5277	-	neg	-	-	-	-	Organic acids and derivatives	Carboxylic acids and derivatives	485.2036876	0.029566204	0	42.2	-4.858336468	-	Amino acids, peptides, and analogues	5.125	5.029	4.963	4.809	5.015	5.133	5.003	5.275	5.116	5.068	5.232	5.181	5.082	5.147	5.181	5.225	5.155	5.219	5.158	5.157	5.14	5.163	5.161
neg_3166	Lumiflavin	metab_6245	B(ii)	-	-	HMDB0254201	M-H	C13H12N4O2	4.5198	-	neg	-	-	-	-	Organoheterocyclic compounds	Pteridines and derivatives	255.0882813	0.038134465	0	33	-1.827162172	-	Alloxazines and isoalloxazines	5.471	5.597	5.527	5.632	5.546	5.499	5.449	5.395	5.415	5.42	5.405	5.384	5.388	5.451	5.416	5.352	5.307	5.278	5.191	5.248	5.446	5.475	5.447
neg_3167	5-(3-Pyridyl)-2-hydroxytetrahydrofuran	metab_6246	B(ii)	-	-	HMDB0062407	M+FA-H	C9H11NO2	4.5198	C19578	neg	-	-	-	-	Organoheterocyclic compounds	Pyridines and derivatives	210.0764638	0.057363595	0	38.8	-4.347636334	53798-73-5	Not Available	5.119	5.082	5.104	4.992	5.122	5.166	5.099	5.172	5.141	5.118	5.119	5.095	5.024	5.034	5.095	5.149	5.148	5.116	5.117	5.122	5.093	5.143	5.116
neg_3174	Pisumic acid	metab_6254	B(ii)	-	-	HMDB0039241	2M-H	C15H22O5	4.4848	-	neg	-	-	-	-	Lipids and lipid-like molecules	Prenol lipids	563.28309	0.028210002	0	38.4	-5.460270595	-	Sesquiterpenoids	5.943	5.943	6.026	5.898	5.977	5.955	5.908	5.819	5.947	5.924	5.775	5.722	5.634	5.63	5.666	5.807	5.864	5.776	5.815	5.846	5.847	5.868	5.869
neg_3177	Proline betaine	metab_6257	B(ii)	-	-	HMDB0004827	M+FA-H	C7H13NO2	4.4779	C10172	neg	-	-	-	-	Organic acids and derivatives	Carboxylic acids and derivatives	188.0920178	0.017612458	0	49	-5.686687585	471-87-4	Amino acids, peptides, and analogues	4.824	4.743	4.753	4.687	4.778	4.819	4.674	4.787	4.712	4.673	4.493	4.462	4.431	4.492	4.516	4.695	4.645	4.595	4.632	4.539	4.641	4.652	4.656
neg_3178	Sonchuionoside C	metab_6258	B(ii)	-	-	HMDB0035212	M+Cl	C19H30O8	4.4715	-	neg	-	-	-	-	Lipids and lipid-like molecules	Prenol lipids	421.1643571	0.082840528	0	70.9	2.299054523	126585-76-0	Terpene glycosides	4.913	5.153	4.092	5.812	4.507	6.178	5.824	5.972	6.145	6.152	5.615	5.537	5.545	5.62	5.445	5.863	5.833	5.862	5.836	5.908	5.749	5.814	5.811
neg_318	HMDB0304547	metab_6260	B(ii)	-	-	-	M+Na-2H, 2M-H	C12H23O3-	6.2872	-	neg	-	-	-	-	-	-	429.3214782	0.022705758	0	42.3	-1.590845186	-	-	5.433	5.435	5.713	5.291	5.677	6.24	5.518	5.97	5.719	5.584	5.796	5.776	6.064	6.159	5.774	6.483	6.447	6.086	6.208	6.214	6.023	6.009	6.005
neg_3193	16-Oxoestrone	metab_6275	B(ii)	-	-	HMDB0000372;LMST02010048	2M-H	C18H20O3	4.4149	C14441	neg	-	-	-	-	Lipids and lipid-like molecules	Steroids and steroid derivatives	567.2776339	0.036474692	0	53.9	4.260704637	1228-73-5	Estrane steroids	5.037	4.932	4.969	4.862	4.955	5.127	4.984	5.024	5.129	5.05	5.496	5.433	5.301	5.418	5.498	5.538	5.531	5.52	5.52	5.523	5.315	5.331	5.346
neg_3207	3,4-dihydroxyphenylacetic Acid	metab_6291	B(i)	map01100;map00350	Metabolic pathways;Tyrosine metabolism	HMDB0001336;MJDBSJD0000081	M-H	C8H8O4	4.3575	C01161	neg	-	-	Metabolism;Metabolism	Global and overview maps;Amino acid metabolism	Benzenoids	Phenols	167.0341001	0.043727467	81.8	0	-5.249733136	102-32-9	Benzenediols	4.92	4.83	4.786	4.765	4.798	4.771	4.695	4.833	4.784	4.71	4.771	4.828	4.799	4.827	4.839	4.823	4.826	4.698	4.766	4.817	4.785	4.818	4.819
neg_3217	3-Hydroxybenzoic Acid	metab_6302	B(i)	map00400	Phenylalanine, tyrosine and tryptophan biosynthesis	HMDB0002466	M-H	C7H6O3	4.3022	C00587	neg	-	-	Metabolism	Amino acid metabolism	Benzenoids	Benzene and substituted derivatives	137.0233947	0.028126449	85.2	0	-7.410809374	1999/6/9	Benzoic acids and derivatives	5.797	5.835	5.839	5.788	5.796	5.895	5.878	5.942	5.912	5.89	5.816	5.816	5.809	5.869	5.851	5.986	5.929	5.89	5.936	5.837	5.885	5.89	5.867
neg_3224	Artemin	metab_6310	B(ii)	-	-	HMDB0034696	M+Cl	C15H22O4	4.25	-	neg	-	-	-	-	Lipids and lipid-like molecules	Prenol lipids	301.1189932	0.071108634	0	35.7	-8.330905622	22149-38-8	Terpene lactones	5.183	5.337	5.257	5.196	5.251	5.372	5.275	5.394	5.334	5.309	5.291	5.177	5.279	5.187	5.164	5.273	5.305	5.221	5.226	5.297	5.235	5.282	5.294
neg_3232	N-(4-Aminobutyl)-N-ethylisoluminol	metab_6319	B(ii)	-	-	HMDB0255008	M-H	C14H20N4O2	4.1897	-	neg	-	-	-	-	Organoheterocyclic compounds	Diazanaphthalenes	275.1510409	0.021348854	0	33.5	-1.117179268	-	Benzodiazines	4.929	5.329	5.275	4.636	5.23	4.728	4.416	3.428	4.104	3.381	4.71	4.341	5.017	4.535	4.653	3.933	4.256	4.631	4.565	4.342	4.771	4.782	4.789
neg_324	11b-Hydroxyprogesterone	metab_6327	B(ii)	-	-	HMDB0304821;HMDB0004031;PW_C002030	M-H2O-H, M+FA-H	C20H28O4	6.187	C05498	neg	-	-	-	-	Lipids and lipid-like molecules	Steroids and steroid derivatives	377.1942785	0.089898858	0	36.5	-8.078864144	600-57-7	Androstane steroids	4.839	4.827	4.635	4.659	5.117	4.453	4.251	4.608	4.584	4.741	4.836	4.857	4.763	4.853	4.855	4.743	4.606	4.74	4.75	4.74	4.804	4.762	4.84
neg_3241	Glutaminyltryptophan	metab_6329	B(ii)	-	-	HMDB0028808	M-H	C16H20N4O4	4.1517	-	neg	-	-	-	-	Organic acids and derivatives	Carboxylic acids and derivatives	331.1407036	0.072250576	0	54.3	-1.430312148	66851-83-0	Amino acids, peptides, and analogues	2.803	2.797	2.824	2.776	2.771	2.802	2.776	2.825	2.807	2.778	4.537	4.53	5.003	4.487	4.595	3.624	3.318	2.776	2.768	3.655	4.123	4.092	4.155
neg_3242	Kynurenic Acid	metab_6330	B(i)	map01100;map00380	Metabolic pathways;Tryptophan metabolism	HMDB0000715;PW_C000566;MJDBOTE0000367	M-H	C10H7NO3	4.1438	C01717	neg	-	-	Metabolism;Metabolism	Global and overview maps;Amino acid metabolism	Organoheterocyclic compounds	Quinolines and derivatives	188.0344944	0.032557082	94.6	0	-4.349838441	492-27-3	Quinoline carboxylic acids	5.022	5.002	4.94	4.908	4.953	5.034	4.933	5.016	5.035	4.978	4.941	4.906	4.901	4.89	4.934	4.923	4.908	4.879	4.887	4.927	4.944	4.951	4.971
neg_3255	(2S)-3-Hydroxy-1-[(2S)-pyrrolidine-2-carbonyl]pyrrolidine-2-carboxylic acid	metab_6344	B(ii)	-	-	HMDB0257791	M-H	C10H16N2O4	4.0895	-	neg	-	-	-	-	Organic acids and derivatives	Carboxylic acids and derivatives	227.1030837	0.012474997	0	53.5	-2.835974845	-	Amino acids, peptides, and analogues	5.755	5.696	5.691	5.623	5.708	5.72	5.601	5.724	5.709	5.653	5.641	5.637	5.607	5.584	5.662	5.668	5.674	5.639	5.645	5.663	5.693	5.686	5.697
neg_326	Prostaglandin E2	metab_6349	B(ii)	map01100;map00590	Metabolic pathways;Arachidonic acid metabolism	PW_C000949;LMFA03010003;HMDB0001220;MJDBOTE0001141	M+FA-H, M+Cl	C20H32O5	6.1792	C00584	neg	Lipids	Eicosanoids	Metabolism;Metabolism	Global and overview maps;Lipid metabolism	Lipids and lipid-like molecules	Fatty Acyls	397.220289	0.02495932	0	41.3	-8.199387964	363-24-6	Eicosanoids	6.08	6.183	6.435	6.298	6.034	5.931	5.812	6.051	5.8	5.721	5.726	5.535	5.766	5.781	5.762	6.255	6.247	5.817	6.149	6.116	6.016	6.02	6.037
neg_3260	Taraxacolide 1-O-b-D-glucopyranoside	metab_6350	B(ii)	-	-	HMDB0035610	M+Cl	C21H32O9	4.0617	-	neg	-	-	-	-	Lipids and lipid-like molecules	Prenol lipids	463.171576	0.015173308	0	32.5	-5.739953274	75911-12-5	Terpene lactones	5.161	5.261	5.222	5.098	5.191	5.278	5.232	5.357	5.283	5.275	5.31	5.259	5.327	5.202	5.29	5.261	5.314	5.239	5.256	5.325	5.288	5.293	5.301
neg_3266	2',5'-Dideoxyadenosine	metab_6356	B(ii)	-	-	HMDB0245554	M-H2O-H	C10H13N5O2	4.0424	-	neg	-	-	-	-	Nucleosides, nucleotides, and analogues	2'',5''-dideoxyribonucleosides	216.0871062	0.037531072	0	37.2	-8.410343663	-	Not Available	4.669	4.894	4.967	4.951	4.811	5.062	4.962	5.158	5.033	5.016	4.233	4.278	4.189	4.333	4.287	4.641	4.47	4.47	4.479	4.401	4.785	4.753	4.775
neg_3291	2-(2-Aminopropanoylamino)bicyclo[3.1.0]hexane-2,6-dicarboxylic acid	metab_6384	B(ii)	-	-	HMDB0255353	2M+FA-H	C11H16N2O5	3.9457	-	neg	-	-	-	-	Organic acids and derivatives	Carboxylic acids and derivatives	557.2080748	0.04552979	0	42.4	-3.848666788	-	Amino acids, peptides, and analogues	5.505	5.407	5.463	5.398	5.411	5.506	5.359	5.421	5.45	5.387	5.349	5.307	5.253	5.276	5.325	5.332	5.275	5.294	5.302	5.338	5.405	5.365	5.389
neg_3294	Chondroitin sulfate E (GalNAc4,6diS-GlcA), precursor 5a	metab_6387	B(ii)	-	-	HMDB0062464	3M-H	C7H9N3O	3.9379	-	neg	-	-	-	-	Benzenoids	Benzene and substituted derivatives	452.2145584	0.014487619	0	30.4	-4.083919323	-	N-phenylureas	5.916	5.868	5.884	5.798	5.863	5.943	5.814	5.915	5.932	5.841	5.841	5.803	5.771	5.744	5.841	5.841	5.851	5.814	5.827	5.877	5.866	5.861	5.873
neg_3299	3-Hexen-1-ol O-b-D-glucopyranoside (3Z)-3-Hexen-1-yl ?-D-glucopyranoside	metab_6392	B(i)	-	-	-	M-H	C12H22O6	3.9236	-	neg	-	-	-	-	-	-	261.1371217	0.022485102	31.7	0	10.52772846	-	-	6.137	6.235	6.214	6.215	6.169	6.191	6.288	6.257	6.235	6.263	6.107	6.132	6.153	6.053	6.113	6.137	6.206	6.129	6.197	6.142	6.197	6.18	6.181
neg_3305	FAD	metab_6400	B(i)	map01100;map01110;map00740;map01240	Metabolic pathways;Biosynthesis of secondary metabolites;Riboflavin metabolism;Biosynthesis of cofactors	HMDB0001248;HMDB0252293;PW_C000964	M-H	C27H33N9O15P2	3.9001	C00016	neg	Vitamins and cofactors	Cofactors	Metabolism;Metabolism;Metabolism;Metabolism	Global and overview maps;Global and overview maps;Metabolism of cofactors and vitamins;Global and overview maps	Nucleosides, nucleotides, and analogues	Flavin nucleotides	784.149814	0.082578298	78.3	0	-0.056366934	146-14-5	Not Available	5.873	6.13	6.126	6.123	6.117	6.066	5.94	5.82	5.839	5.828	5.568	5.529	5.582	5.613	5.572	5.4	5.391	5.285	5.276	5.22	5.755	5.744	5.687
neg_3318	Tyrosyl-Glutamate	metab_6414	B(ii)	-	-	HMDB0029104	M-H2O-H	C14H18N2O6	3.8765	-	neg	-	-	-	-	Organic acids and derivatives	Carboxylic acids and derivatives	291.0982868	0.018858257	0	32.7	-1.155783682	-	Amino acids, peptides, and analogues	5.479	5.448	5.446	5.397	5.438	5.465	5.356	5.348	5.423	5.327	5.402	5.361	5.328	5.328	5.4	5.405	5.391	5.391	5.373	5.411	5.398	5.409	5.394
neg_3326	Aspartame	metab_6423	B(ii)	-	-	HMDB0001894;MJDBOTE0001640	M-H	C14H18N2O5	3.8687	C11045	neg	-	-	-	-	Organic acids and derivatives	Carboxylic acids and derivatives	293.1140451	0.064300528	0	54.6	-0.850359604	22839-47-0	Amino acids, peptides, and analogues	3.644	3.033	3.084	3.752	2.962	2.993	2.967	3.015	2.997	2.968	4.91	4.819	5.196	4.662	4.784	3.981	3.985	2.975	3.533	3.882	4.317	4.37	4.329
neg_3331	Flavogallol	metab_6429	B(ii)	-	-	HMDB0302901	M+FA-H	C21H8O12	3.8609	-	neg	-	-	-	-	Phenylpropanoids and polyketides	Tannins	496.9969292	0.159444221	0	38.5	-6.303885814	-	Hydrolyzable tannins	5.454	5.49	5.532	5.537	5.448	5.495	5.59	5.519	5.521	5.518	5.365	5.341	5.392	5.264	5.353	5.345	5.407	5.378	5.4	5.326	5.522	5.442	5.385
neg_3332	Folinic Acid	metab_6430	B(i)	map01100;map00670	Metabolic pathways;One carbon pool by folate	HMDB0001562;HMDB0247218;MJDBOTE0000486	M-H	C20H23N7O7	3.8609	C03479	neg	-	-	Metabolism;Metabolism	Global and overview maps;Metabolism of cofactors and vitamins	Organoheterocyclic compounds	Pteridines and derivatives	472.1577405	0.095395236	50	0	-1.858001042	58-05-9;68538-85-2	Pterins and derivatives	4.736	4.715	4.805	4.855	4.75	5.131	5.08	5.16	5.086	5.083	1.389	1.37	1.354	2.113	1.389	3.758	2.989	3.615	3.57	3.475	4.643	4.57	4.646
neg_3346	Geniposide	metab_6445	B(ii)	-	-	HMDB0252679;MJDBOTE0000901	M-H2O-H	C17H24O10	3.8452	C09781	neg	-	-	-	-	Lipids and lipid-like molecules	Prenol lipids	369.1202111	0.067554357	0	57.6	2.847651599	24512-63-8	Terpene glycosides	5.804	5.73	5.754	5.78	5.807	5.757	5.67	5.73	5.717	5.679	5.674	5.692	5.627	5.759	5.77	5.516	5.418	5.425	5.479	5.4	5.679	5.715	5.737
neg_3356	Morph	metab_6456	B(ii)	map01100;map01110	Metabolic pathways;Biosynthesis of secondary metabolites	HMDB0014440;HMDB0254890	M-H	C10H16N2O4	3.8289	C01516	neg	-	-	Metabolism;Metabolism	Global and overview maps;Global and overview maps	Alkaloids and derivatives	Morphinans	227.1030783	0.008239201	0	55.4	-2.859492999	57-27-2	Not Available	5.915	5.826	5.842	5.834	5.845	5.951	5.818	5.937	5.934	5.859	6.022	5.978	5.928	5.954	6.015	6.009	5.983	5.97	5.957	6.001	5.934	5.941	5.939
neg_3361	8-[(Aminomethyl)sulfanyl]-6-sulfanyloctanoic acid	metab_6462	B(ii)	-	-	PW_C008526;HMDB0013639	M+Na-2H	C9H19NO2S2	3.8132	-	neg	-	-	-	-	Lipids and lipid-like molecules	Fatty Acyls	258.0613105	0.136195666	0	42.6	3.888186726	-	Fatty acids and conjugates	3.079	3.429	3.283	3.502	3.218	4.054	3.497	3.493	4.159	3.725	3.762	3.241	2.649	2.741	3.017	4.682	4.708	4.766	4.734	4.68	4.167	4.071	4.185
neg_3368	2'-hydroxypseudobaptigenin	metab_6469	B(ii)	-	-	HMDB0304037	M+Cl	C16H10O7	3.7818	C03662	neg	-	-	-	-	Phenylpropanoids and polyketides	Isoflavonoids	349.0124045	0.182157538	0	41.4	1.116090295	-	Isoflav-2-enes	4.641	4.69	4.658	4.66	4.598	4.813	4.842	4.832	4.833	4.834	4.672	4.632	4.577	4.653	4.598	4.781	4.817	4.803	4.794	4.729	4.856	4.743	4.71
neg_337	Tyramine glucuronide	metab_6471	B(ii)	map01100;map00040;map00053;map01240	Metabolic pathways;Pentose and glucuronate interconversions;Ascorbate and aldarate metabolism;Biosynthesis of cofactors	HMDB0010328	M-H, M+Na-2H	C14H19NO7	1.865	C03033	neg	-	-	Metabolism;Metabolism;Metabolism;Metabolism	Global and overview maps;Carbohydrate metabolism;Carbohydrate metabolism;Global and overview maps	Organic oxygen compounds	Organooxygen compounds	312.1084282	0.033223816	0	48.5	-1.428712207	27972-85-6	Carbohydrates and carbohydrate conjugates	4.933	4.888	5.022	4.821	4.969	4.836	4.669	4.902	4.687	4.72	5.86	5.87	5.862	5.926	5.926	5.692	5.625	5.735	5.663	5.662	5.499	5.516	5.528
neg_3378	5-Phenyl-1,3-oxazinane-2,4-dione	metab_6480	B(ii)	-	-	HMDB0060400;PW_C040533	M+FA-H	C10H9NO3	3.7661	C16596	neg	-	-	-	-	Benzenoids	Benzene and substituted derivatives	236.0558722	0.020212346	0	34.9	-3.003150633	-	Not Available	5.415	5.374	5.378	5.321	5.39	5.418	5.311	5.417	5.407	5.323	5.318	5.27	5.231	5.26	5.299	5.342	5.328	5.29	5.29	5.313	5.331	5.347	5.345
neg_3380	Nifekalant	metab_6483	B(ii)	-	-	HMDB0255595	M+FA-H	C19H27N5O5	3.7504	-	neg	-	-	-	-	Benzenoids	Benzene and substituted derivatives	450.1988896	0.013343082	0	46.8	-1.313659212	-	Phenylpropylamines	6.358	6.254	6.235	6.192	6.276	6.369	6.207	6.434	6.328	6.257	6.339	6.289	6.22	6.315	6.352	6.356	6.335	6.332	6.314	6.335	6.317	6.31	6.321
neg_3388	Phenacemide	metab_6491	B(ii)	-	-	HMDB0015253	M+FA-H	C9H10N2O2	3.7351	C07428	neg	-	-	-	-	Benzenoids	Benzene and substituted derivatives	223.0718644	0.123875901	0	34.2	-3.178650714	63-98-9	Phenylacetamides	4.763	4.764	4.699	4.534	4.701	4.41	4.212	2.855	4.341	3.915	3.453	3.456	3.517	3.355	3.555	3.138	2.833	3.402	3.125	3.531	4.223	4.19	4.115
neg_339	Glucoheptonic acid	metab_6493	B(ii)	-	-	HMDB0252766	M-H, M+FA-H	C7H14O8	0.8876	-	neg	-	-	-	-	Organic oxygen compounds	Organooxygen compounds	225.0609411	0.009998183	0	38.1	-2.87453199	-	Carbohydrates and carbohydrate conjugates	7.798	7.799	7.788	7.759	7.782	7.833	7.801	7.854	7.826	7.806	7.832	7.823	7.821	7.747	7.819	7.818	7.852	7.806	7.814	7.844	7.812	7.813	7.82
neg_3395	S-(N,N-Diethylcarbamoyl)glutathione	metab_6499	B(ii)	-	-	HMDB0257384	M-H	C15H26N4O7S	3.7115	-	neg	-	-	-	-	Organic acids and derivatives	Carboxylic acids and derivatives	405.1409653	0.018142914	0	52.3	-9.795553165	-	Amino acids, peptides, and analogues	5.211	5.116	5.019	5.063	5.075	4.978	5.157	5.013	5.079	5.06	5.103	5.127	5.038	5.19	5.244	4.968	4.94	5.061	4.996	4.989	5.085	5.094	5.1
neg_3397	Isoleucylproline	metab_6501	B(ii)	-	-	HMDB0011174	M-H	C11H20N2O3	3.7115	-	neg	-	-	-	-	Organic acids and derivatives	Carboxylic acids and derivatives	227.1394675	0.010564642	0	45.5	-2.842860561	37462-92-3	Amino acids, peptides, and analogues	5.906	5.714	5.779	5.79	5.831	5.792	5.578	5.75	5.768	5.777	6.166	6.152	6.149	6.13	6.174	6.149	6.144	6.102	6.124	6.154	6.014	6.018	6.023
neg_3399	Lucuminic acid	metab_6503	B(ii)	-	-	HMDB0035007	M-H	C19H26O12	3.6959	-	neg	-	-	-	-	Organic oxygen compounds	Organooxygen compounds	445.1345853	0.139980507	0	67.9	-1.26547798	190323-48-9	Carbohydrates and carbohydrate conjugates	2.247	2.24	2.267	2.219	2.66	2.593	2.22	2.268	2.514	2.221	4.773	4.807	4.65	4.976	4.913	4.302	4.127	4.534	4.407	4.437	4.37	4.288	4.41
neg_3403	Serylphenylalanine	metab_6509	B(ii)	-	-	HMDB0029046	M-H	C12H16N2O4	3.688	-	neg	-	-	-	-	Organic acids and derivatives	Carboxylic acids and derivatives	251.1033019	0.030932743	0	42.7	-1.700128285	16875-28-8	Amino acids, peptides, and analogues	4.113	4.142	4.001	4.332	4.109	3.749	2.776	3.599	3.429	3.684	5.306	5.279	5.503	5.209	5.257	4.627	4.609	4.519	4.597	4.75	4.861	4.848	4.875
neg_3405	Sarmentosin	metab_6511	B(ii)	-	-	HMDB0030697	M+Na-2H	C11H17NO7	3.6801	C08340	neg	-	-	-	-	Lipids and lipid-like molecules	Fatty Acyls	296.0762067	0.040208453	0	44.4	3.769633544	71933-54-5	Fatty acyl glycosides	4.98	4.766	4.657	4.651	4.773	4.716	4.894	4.76	4.849	4.747	4.693	4.61	4.544	4.775	4.741	4.996	4.888	5.22	5.054	5.027	4.844	4.844	4.874
neg_3408	Peonidin 3-rhamnoside	metab_6514	B(ii)	-	-	HMDB0038091	M-H2O-H	C22H23O10+	3.6717	-	neg	-	-	-	-	Phenylpropanoids and polyketides	Flavonoids	428.1125546	0.095199851	0	49.4	2.848841154	72551-79-2	Flavonoid glycosides	4.063	4.02	3.985	3.857	3.848	4.522	4.585	5.429	4.702	4.875	4.117	4.113	3.774	4.162	4.065	3.945	4.197	4.117	4.196	4.13	4.306	4.231	4.304
neg_3409	Leu-Gly-Gly	metab_6515	B(i)	-	-	-	M-H	C10H19N3O4	3.6717	-	neg	-	-	-	-	-	-	244.1298249	0.013982421	42.1	0	-1.855239599	-	-	4.499	4.328	4.406	4.503	4.413	4.494	4.135	4.495	4.457	4.463	5.084	5	5.034	4.998	5.079	4.884	4.86	4.864	4.84	4.923	4.783	4.788	4.776
neg_3421	Tert-butyl 4-(1H-pyrazolo[3,4-d]pyrimidin-4-yl)piperazine-1-carboxylate	metab_6529	B(ii)	-	-	HMDB0245674	M-H	C14H20N6O2	3.6402	-	neg	-	-	-	-	Organoheterocyclic compounds	Diazinanes	303.1556931	0.074436954	0	43.8	-5.932132283	-	Piperazines	4.688	4.74	4.789	4.74	4.71	4.725	4.837	4.736	4.726	4.776	4.917	4.884	5.094	4.831	4.87	4.762	4.768	4.736	4.774	4.737	4.795	4.815	4.751
neg_3425	2-Hydroxyphenylacetic acid O-b-D-glucoside	metab_6533	B(ii)	-	-	HMDB0038333	M-H	C14H18O8	3.6324	-	neg	-	-	-	-	Organic oxygen compounds	Organooxygen compounds	313.092505	0.023336972	0	60.7	-1.229377024	-	Carbohydrates and carbohydrate conjugates	3.257	0.5016	0.5202	0.4874	0.4842	0.5052	0.4875	0.5209	0.5083	0.4886	5.796	5.737	5.669	5.909	5.871	5.624	5.536	5.75	5.622	5.692	5.465	5.478	5.485
neg_3429	5-Aminovaleric Acid	metab_6537	B(i)	map01100;map00310;map00470;map00330	Metabolic pathways;Lysine degradation;D-Amino acid metabolism;Arginine and proline metabolism	HMDB0003355	M-H	C5H11NO2	3.6324	C00431	neg	-	-	Metabolism;Metabolism;Metabolism;Metabolism	Global and overview maps;Amino acid metabolism;Metabolism of other amino acids;Amino acid metabolism	Organic acids and derivatives	Carboxylic acids and derivatives	116.0706604	0.033287137	71.2	0	-8.897824056	660-88-8	Amino acids, peptides, and analogues	4.846	4.91	4.917	4.95	4.855	4.732	4.674	4.762	4.728	4.705	4.456	4.411	4.381	4.404	4.455	4.436	4.379	4.362	4.346	4.363	4.627	4.655	4.634
neg_3433	L-Furosine	metab_6542	B(ii)	-	-	HMDB0029390	M-H	C12H18N2O4	3.6245	-	neg	-	-	-	-	Organic acids and derivatives	Carboxylic acids and derivatives	253.1189289	0.033220959	0	35.4	-1.777757619	19746-33-9	Amino acids, peptides, and analogues	5.993	6.218	6.288	6.282	6.156	6.202	6.069	6.139	6.069	6.102	5.771	5.723	5.67	5.737	5.729	5.864	5.811	5.683	5.752	5.694	5.979	5.999	6.008
neg_3448	2-Hydroxyhept-5-enoylcarnitine	metab_6558	B(ii)	-	-	HMDB0241687	M+Cl	C14H25NO5	3.5846	-	neg	-	-	-	-	Lipids and lipid-like molecules	Fatty Acyls	322.1403562	0.039327956	0	41.6	-8.071794978	-	Fatty acid esters	5.603	5.54	5.538	5.482	5.565	5.606	5.496	5.583	5.552	5.505	5.526	5.464	5.417	5.439	5.499	5.511	5.489	5.487	5.456	5.528	5.496	5.53	5.514
neg_3456	Diminazene	metab_6567	B(ii)	-	-	HMDB0251412	M+FA-H	C14H15N7	3.5611	C18388	neg	-	-	-	-	Benzenoids	Benzene and substituted derivatives	326.13522	0.05058799	0	41	-6.674253636	536-71-0	Phenylhydrazines	5.05	4.92	4.949	4.895	5.012	5.04	4.865	4.977	4.919	4.888	5.298	5.194	5.076	5.207	5.274	5.341	5.32	5.318	5.275	5.294	5.136	5.133	5.172
neg_3457	Beta-D-ribosylnicotinate	metab_6568	B(ii)	map01100;map00760	Metabolic pathways;Nicotinate and nicotinamide metabolism	HMDB0006809;HMDB0304540	M-H2O-H	C11H13NO6	3.5611	C05841	neg	-	-	Metabolism;Metabolism	Global and overview maps;Metabolism of cofactors and vitamins	Organic oxygen compounds	Organooxygen compounds	236.0558913	0.028080892	0	46.2	-2.174711809	4013/6/3	Carbohydrates and carbohydrate conjugates	5.728	5.616	5.632	5.568	5.702	5.599	5.525	5.284	5.588	5.452	4.739	4.684	4.661	4.44	4.659	4.543	4.587	4.586	4.51	4.615	5.279	5.29	5.303
neg_3459	4'-Nitrophenyl-2-acetamido-2-deoxy-beta-glucopyranoside	metab_6570	B(ii)	-	-	HMDB0246183	M+K-2H	C14H18N2O8	3.5532	-	neg	-	-	-	-	Organic oxygen compounds	Organooxygen compounds	379.0516502	0.054509072	0	34.5	-9.5599812	-	Carbohydrates and carbohydrate conjugates	4.935	5.041	4.93	4.633	4.948	3.131	3.105	3.154	3.136	3.107	4.994	4.645	3.9	5.127	4.977	3.117	3.121	3.097	3.53	3.095	4.592	4.546	4.56
neg_3465	Succinyladenosine	metab_6577	B(ii)	-	-	HMDB0000912	M-H	C14H17N5O8	3.5375	-	neg	-	-	-	-	Nucleosides, nucleotides, and analogues	Purine nucleosides	382.0999255	0.028354634	0	43.5	-1.33289971	4542-23-8	Not Available	6.744	6.661	6.695	6.712	6.661	6.61	6.673	6.744	6.658	6.616	6.52	6.47	6.282	6.663	6.518	6.622	6.588	6.607	6.519	6.506	6.588	6.612	6.605
neg_3479	N-OCTANOYL-L-HOMOSERINE LACTONE	metab_6592	B(ii)	-	-	HMDB0255213	M+K-2H	C12H21NO3	3.4897	C21199	neg	-	-	-	-	Organic acids and derivatives	Carboxylic acids and derivatives	264.0986187	0.12363695	0	82.4	-9.377300097	147852-84-4	Amino acids, peptides, and analogues	4.738	4.663	4.675	4.594	4.632	4.473	4.409	4.47	4.567	4.546	4.493	4.518	4.512	4.514	4.508	4.589	4.572	4.578	4.505	4.557	4.511	4.617	4.59
neg_3485	Metoprolol	metab_6599	B(ii)	-	-	HMDB0001932;PW_C001291;MJDBOTE0001765	M+Na-2H	C15H25NO3	3.4819	C07202	neg	-	-	-	-	Benzenoids	Phenols	288.156159	0.06455929	0	52.5	-7.307618264	51384-51-1;37350-58-6	Tyrosols and derivatives	3.469	3.437	3.408	3.481	3.66	3.436	3.411	3.623	3.404	3.652	4.598	4.595	5.016	4.488	4.506	4.01	4.114	4.122	4.157	4.259	4.259	4.233	4.289
neg_3487	4-(Glutamylamino) butanoate	metab_6601	B(ii)	map01100;map00330	Metabolic pathways;Arginine and proline metabolism	HMDB0012161	M-H2O-H	C9H16N2O5	3.4819	C15767	neg	-	-	Metabolism;Metabolism	Global and overview maps;Amino acid metabolism	Organic acids and derivatives	Carboxylic acids and derivatives	213.0874416	0.027965731	0	69.2	-2.75245709	5105-96-4	Amino acids, peptides, and analogues	5.346	5.28	5.288	5.247	5.291	5.291	5.147	5.262	5.238	5.196	5.197	5.171	5.106	5.133	5.199	5.205	5.208	5.191	5.146	5.179	5.205	5.216	5.229
neg_3498	Simmondsin	metab_6613	B(ii)	-	-	HMDB0030394	M+Na-2H	C16H25NO9	3.4505	-	neg	-	-	-	-	Organic oxygen compounds	Organooxygen compounds	396.1265028	0.111982909	0	61.5	-2.92249367	51771-52-9	Carbohydrates and carbohydrate conjugates	3.367	3.085	3.112	3.97	3.157	3.492	3.958	3.874	3.826	4.039	4.817	4.789	4.754	4.455	4.717	4.369	4.176	4.79	4.322	4.795	4.383	4.476	4.41
neg_3506	Asparaginylisoleucine	metab_6623	B(ii)	-	-	HMDB0028734	M-H	C10H19N3O4	3.4426	-	neg	-	-	-	-	Organic acids and derivatives	Carboxylic acids and derivatives	244.1298253	0.050094723	0	44.7	-1.853636373	438533-59-6	Amino acids, peptides, and analogues	4.647	4.54	4.558	4.935	4.482	4.616	4.319	4.509	4.633	4.784	5.795	5.77	5.822	5.713	5.774	5.447	5.407	5.346	5.378	5.434	5.38	5.423	5.407
neg_3511	Glycylleucine	metab_6629	B(ii)	-	-	HMDB0028929;HMDB0000759	M-H	C8H16N2O3	3.4348	C02155	neg	-	-	-	-	Organic acids and derivatives	Carboxylic acids and derivatives	187.1079386	0.024409744	0	51.4	-4.663731444	869-19-2	Amino acids, peptides, and analogues	4.923	4.746	4.806	4.935	4.825	4.951	4.686	5.005	4.951	5.008	5.608	5.614	5.753	5.566	5.644	5.437	5.416	5.462	5.415	5.49	5.365	5.384	5.383
neg_3513	Cysteinyl-Isoleucine	metab_6630	B(ii)	-	-	HMDB0028778	M-H	C9H18N2O3S	3.4269	-	neg	-	-	-	-	Organic acids and derivatives	Carboxylic acids and derivatives	233.0961365	0.011734077	0	31.2	-1.710821548	-	Amino acids, peptides, and analogues	4.911	5.188	5.084	5.187	4.829	5.537	4.659	5.687	5.107	4.849	2.876	2.623	3.404	3.745	3.382	3.858	3.884	3.53	3.796	3.619	4.897	4.888	4.888
neg_3514	P-Octopamine	metab_6631	B(ii)	-	-	HMDB0004825	M+FA-H	C8H11NO2	3.4269	C04227	neg	-	-	-	-	Benzenoids	Phenols	198.0765033	0.049828441	0	32.3	-4.43044751	104-14-3	1-hydroxy-2-unsubstituted benzenoids	4.543	4.571	4.507	4.51	4.536	4.627	4.499	4.575	4.614	4.429	4.233	4.236	4.199	4.176	4.268	4.405	4.386	4.249	4.335	4.291	4.432	4.42	4.462
neg_3515	Dephospho-CoA	metab_6632	B(i)	map01100;map00770;map01240	Metabolic pathways;Pantothenate and CoA biosynthesis;Biosynthesis of cofactors	PW_C001061;HMDB0001373;LMFA07050315	M-H	C21H35N7O13P2S	3.4191	C00882	neg	-	-	Metabolism;Metabolism;Metabolism	Global and overview maps;Metabolism of cofactors and vitamins;Global and overview maps	Nucleosides, nucleotides, and analogues	Purine nucleotides	686.1413508	0.038980428	79	0	-0.365677665	3633-59-8	Purine ribonucleotides	6.196	6.05	6.123	5.981	6.18	5.834	5.735	5.249	5.681	5.659	5.285	5.22	5.171	5.747	5.425	5.848	5.753	5.45	5.679	5.235	5.75	5.756	5.782
neg_3519	Corchoionol C 9-glucoside	metab_6636	B(ii)	-	-	HMDB0029772	M+Na-2H	C19H30O8	3.4034	-	neg	-	-	-	-	Lipids and lipid-like molecules	Fatty Acyls	407.1669554	0.028260522	0	67.8	-4.610059968	-	Fatty acyl glycosides	5.071	4.859	4.86	4.871	4.999	4.81	4.655	4.814	4.816	4.668	4.738	4.7	4.664	4.881	4.882	4.487	4.508	4.469	4.441	4.451	4.787	4.772	4.762
neg_3533	Glucosyringic acid	metab_6652	B(ii)	-	-	HMDB0303364	M-H2O-H	C15H20O10	3.3798	-	neg	-	-	-	-	Organoheterocyclic compounds	Dihydrofurans	341.0843003	0.023887825	0	45.9	-9.734410256	-	Not Available	4.844	4.969	4.854	4.395	4.769	5.392	5.248	5.342	5.246	4.93	5.192	5.11	5.004	4.954	5.138	5.62	5.624	5.793	5.7	5.597	5.352	5.332	5.337
neg_3535	Hawkinsin	metab_6654	B(ii)	-	-	HMDB0002354	M-H2O-H	C11H17NO6S	3.3798	-	neg	-	-	-	-	Organic acids and derivatives	Carboxylic acids and derivatives	272.0595548	0.081034024	0	40.2	-0.901134768	63224-90-8	Amino acids, peptides, and analogues	4.893	4.721	4.722	4.722	4.789	5.055	5.055	5.069	5.263	5.093	4.709	4.627	4.594	4.642	4.717	4.76	4.671	4.707	4.664	4.675	4.824	4.825	4.762
neg_3548	Mosapride	metab_6668	B(ii)	-	-	HMDB0254899	M+FA-H	C21H25ClFN3O3	3.3484	-	neg	-	-	-	-	Benzenoids	Phenol ethers	466.1558709	0.061746559	0	32.2	1.947949078	-	Aminophenyl ethers	5.165	5.123	5.242	5.218	5.208	5.357	5.137	5.277	5.234	5.15	4.651	4.648	4.559	4.667	4.6	4.831	4.822	4.724	4.809	4.727	5.002	4.996	5.045
neg_3552	Beta-D-3-Ribofuranosyluric acid	metab_6673	B(ii)	map01100;map00230	Metabolic pathways;Purine metabolism	HMDB0029920	M-H	C10H12N4O7	3.3399	C05513	neg	-	-	Metabolism;Metabolism	Global and overview maps;Nucleotide metabolism	Organoheterocyclic compounds	Imidazopyrimidines	299.062501	0.101213368	0	36.8	-2.737145206	2124-54-1	Purines and purine derivatives	5.271	5.346	5.302	5.194	5.264	4.915	4.831	4.755	4.835	4.948	4.333	4.413	4.462	4.318	4.334	4.479	4.535	4.409	4.439	4.376	4.859	4.877	4.941
neg_3558	Indole-3-acetic Acid	metab_6678	B(i)	map01100;map00380	Metabolic pathways;Tryptophan metabolism	HMDB0000197;HMDB0302181;MJDBZSJ0000111	M-H	C10H9NO2	3.3321	C00954	neg	-	-	Metabolism;Metabolism	Global and overview maps;Amino acid metabolism	Organoheterocyclic compounds	Indoles and derivatives	174.0551997	0.068982272	65.2	0	-4.869128493	87-51-4	Indolyl carboxylic acids and derivatives	2.484	2.478	2.505	2.457	2.509	4.918	4.94	4.862	5.031	5.002	2.421	2.401	2.486	2.571	2.421	4.35	4.195	4.422	4.338	4.35	4.399	4.458	4.438
neg_3578	N-(2-formyl-3-chlorophenyl)anthranilic acid	metab_6700	B(ii)	-	-	HMDB0060006	M+Cl	C14H10ClNO3	3.2928	-	neg	-	-	-	-	Benzenoids	Benzene and substituted derivatives	310.0015898	0.151558693	0	40.5	-9.934504612	-	Benzoic acids and derivatives	5.15	5.189	5.099	5.14	5.057	5.143	5.213	5.191	5.224	5.14	5.104	5.118	5.057	5.075	5.072	5.15	5.166	5.106	5.157	5.105	5.228	5.149	5.099
neg_3581	L-Phenylalanine	metab_6704	B(i)	map01100;map00997;map01210;map02010;map00999;map01230;map00460;map01110;map00470;map00970;map00400;map00360	Metabolic pathways;Biosynthesis of various other secondary metabolites;2-Oxocarboxylic acid metabolism;ABC transporters;Biosynthesis of various plant secondary metabolites;Biosynthesis of amino acids;Cyanoamino acid metabolism;Biosynthesis of secondary metabolites;D-Amino acid metabolism;Aminoacyl-tRNA biosynthesis;Phenylalanine, tyrosine and tryptophan biosynthesis;Phenylalanine metabolism	PW_C000104;HMDB0000159;HMDB0250791;MJDBAA00000196	M-H	C9H11NO2	3.2928	C00079	neg	Peptides	Amino acids	Metabolism;Metabolism;Metabolism;Environmental Information Processing;Metabolism;Metabolism;Metabolism;Metabolism;Metabolism;Genetic Information Processing;Metabolism;Metabolism	Global and overview maps;Biosynthesis of other secondary metabolites;Global and overview maps;Membrane transport;Biosynthesis of other secondary metabolites;Global and overview maps;Metabolism of other amino acids;Global and overview maps;Metabolism of other amino acids;Translation;Amino acid metabolism;Amino acid metabolism	Organic acids and derivatives	Carboxylic acids and derivatives	164.0707483	0.006617329	98.4	0	-5.778483708	63-91-2	Amino acids, peptides, and analogues	5.841	5.797	5.727	5.773	5.739	5.881	5.857	5.882	5.894	5.827	5.824	5.789	5.73	5.83	5.824	5.9	5.859	5.831	5.848	5.828	5.825	5.829	5.823
neg_3585	Cycloheximide	metab_6708	B(ii)	-	-	HMDB0250657	M+Na-2H	C15H23NO4	3.285	C06685	neg	Antibiotics	Others	-	-	Organoheterocyclic compounds	Piperidines	302.1353012	0.022897257	0	45	-7.379669813	66-81-9	Piperidinones	4.587	4.517	4.461	4.411	4.495	4.46	4.231	4.538	4.531	4.467	4.966	4.946	5.054	4.877	4.963	4.785	4.789	4.716	4.738	4.836	4.75	4.732	4.734
neg_3591	Nona-3,5,7-trienoylcarnitine	metab_6715	B(ii)	-	-	HMDB0241780	M+Na-2H	C16H25NO4	3.2771	-	neg	-	-	-	-	Lipids and lipid-like molecules	Fatty Acyls	316.1509128	0.053387358	0	34.9	-7.159392943	-	Fatty acid esters	4.459	4.318	4.336	4.322	4.372	4.37	4.149	4.339	4.372	4.185	4.937	4.867	5.013	4.748	4.859	4.675	4.576	4.568	4.591	4.66	4.663	4.661	4.621
neg_3593	Shikimic acid	metab_6717	B(ii)	map01100;map01110;map01240;map00999;map01230;map00400	Metabolic pathways;Biosynthesis of secondary metabolites;Biosynthesis of cofactors;Biosynthesis of various plant secondary metabolites;Biosynthesis of amino acids;Phenylalanine, tyrosine and tryptophan biosynthesis	HMDB0003070	M+Na-2H	C7H10O5	3.2771	C00493	neg	-	-	Metabolism;Metabolism;Metabolism;Metabolism;Metabolism;Metabolism	Global and overview maps;Global and overview maps;Global and overview maps;Biosynthesis of other secondary metabolites;Global and overview maps;Amino acid metabolism	Organic oxygen compounds	Organooxygen compounds	195.0291586	0.059207883	0	60.5	9.579455559	138-59-0	Alcohols and polyols	4.36	4.43	4.487	4.477	4.552	5.077	4.952	5.01	5.119	4.996	4.783	4.637	4.385	4.736	4.78	4.506	4.575	4.501	4.546	4.461	4.707	4.748	4.756
neg_3608	4'-Methyl-(-)-epigallocatechin 3'-glucuronide	metab_6734	B(ii)	-	-	HMDB0041675	M-H2O-H	C22H24O13	3.2536	-	neg	-	-	-	-	Phenylpropanoids and polyketides	Flavonoids	477.0992887	0.08909665	0	69.7	-9.193381528	-	Flavonoid glycosides	5.252	5.208	5.197	5.288	5.201	5.062	5.251	5.093	5.176	5.128	4.58	4.262	4.478	4.481	4.432	4.661	4.621	4.773	4.695	4.737	4.876	4.943	4.879
neg_361	L-Asparagine	metab_6736	B(i)	map01100;map01110;map00460;map01230;map00250;map00970	Metabolic pathways;Biosynthesis of secondary metabolites;Cyanoamino acid metabolism;Biosynthesis of amino acids;Alanine, aspartate and glutamate metabolism;Aminoacyl-tRNA biosynthesis	PW_C000110;HMDB0251512;HMDB0000168;MJDBOTE0000518	M-H2O-H, M-H	C4H8N2O3	0.8798	C00152	neg	Peptides	Amino acids	Metabolism;Metabolism;Metabolism;Metabolism;Metabolism;Genetic Information Processing	Global and overview maps;Global and overview maps;Metabolism of other amino acids;Global and overview maps;Amino acid metabolism;Translation	Organic acids and derivatives	Carboxylic acids and derivatives	131.0451461	0.009844889	81.6	0	-8.100056899	70-47-3	Amino acids, peptides, and analogues	5.527	5.605	5.587	5.586	5.507	5.693	5.734	5.712	5.722	5.703	5.53	5.48	5.449	5.512	5.547	5.535	5.512	5.461	5.475	5.458	5.581	5.59	5.587
neg_3613	Trovafloxacin	metab_6740	B(ii)	-	-	HMDB0014823	M+FA-H	C20H15F3N4O3	3.2457	C07664	neg	-	-	-	-	Organoheterocyclic compounds	Diazanaphthalenes	461.1043248	0.032245908	0	37.2	-8.418630554	147059-72-1	Naphthyridines	5.197	5.224	5.356	5.26	5.325	5.379	5.333	5.315	5.255	5.213	4.677	4.528	4.688	4.878	4.62	5.224	5.085	5.011	4.965	4.941	5.08	5.095	5.108
neg_362	Ribothymidine	metab_6747	B(i)	-	-	HMDB0000884	M-H, M+Cl	C10H14N2O6	3.2143	-	neg	-	-	-	-	Nucleosides, nucleotides, and analogues	Pyrimidine nucleosides	257.0772909	0.016452283	31.9	0	-2.398017924	1463-10-1	Not Available	5.404	5.474	5.373	5.389	5.414	5.311	5.241	5.295	5.278	5.234	5.702	5.683	5.636	5.743	5.731	5.523	5.491	5.465	5.456	5.497	5.512	5.525	5.523
neg_3624	Benazepril	metab_6752	B(ii)	-	-	PW_C009037;HMDB0014682;MJDBOTE0001359	M+Cl	C24H28N2O5	3.23	C06843	neg	-	-	-	-	Organic acids and derivatives	Carboxylic acids and derivatives	459.1715068	0.033434325	0	65.4	5.383039058	86541-75-5	Amino acids, peptides, and analogues	6.292	6.273	6.376	6.366	6.316	6.472	6.307	6.373	6.379	6.332	5.722	5.73	5.695	5.696	5.721	5.896	5.873	5.783	5.811	5.827	6.134	6.143	6.162
neg_3626	Biotin thiamine	metab_6754	B(ii)	-	-	HMDB0249230	M+FA-H	C10H16N2O3S2	3.23	-	neg	-	-	-	-	Organoheterocyclic compounds	Biotin and derivatives	321.057775	0.009991006	0	35.6	-2.399086584	-	Not Available	3.886	4.124	4.184	4.15	4.319	4.334	4.123	4.092	4.174	4.203	4.472	4.611	4.581	4.943	4.392	5.348	5.267	4.908	5.082	4.97	4.728	4.736	4.732
neg_3631	Rimegepant	metab_6760	B(ii)	-	-	HMDB0304859	M-H2O-H	C28H28F2N6O3	3.2222	-	neg	-	-	-	-	Organoheterocyclic compounds	Imidazopyridines	515.1992363	0.055750039	0	52.6	-3.777122707	-	Not Available	5.488	5.378	5.4	5.344	5.367	5.453	5.298	5.38	5.424	5.341	5.384	5.348	5.319	5.361	5.389	5.465	5.468	5.441	5.378	5.457	5.378	5.426	5.413
neg_3632	4-O-alpha-D-Galactopyranuronosyl-D-galacturonic acid	metab_6761	B(ii)	map01100;map00040;map02010	Metabolic pathways;Pentose and glucuronate interconversions;ABC transporters	HMDB0039721	M-H2O-H	C12H18O13	3.2222	C02273	neg	-	-	Metabolism;Metabolism;Environmental Information Processing	Global and overview maps;Carbohydrate metabolism;Membrane transport	Organic oxygen compounds	Organooxygen compounds	351.0555739	0.074045702	0	67.6	-3.581945824	5894-59-7	Carbohydrates and carbohydrate conjugates	4.211	4.396	4.26	4.369	4.185	4.483	4.568	4.376	4.45	4.439	3.813	3.736	2.986	3.613	3.57	4.92	4.837	4.815	4.8	4.737	4.472	4.41	4.428
neg_3634	Arginylphenylalanine	metab_6763	B(ii)	-	-	HMDB0028716	M-H	C15H23N5O3	3.2222	-	neg	-	-	-	-	Organic acids and derivatives	Carboxylic acids and derivatives	320.1724029	0.046967836	0	51.9	-1.277553876	2047-13-4	Amino acids, peptides, and analogues	4.176	4.169	4.196	4.148	4.144	4.175	4.149	4.197	4.179	4.15	4.884	4.828	4.829	4.736	4.828	4.231	4.165	4.127	4.195	4.383	4.321	4.283	4.316
neg_3635	Spongothymidine	metab_6764	B(i)	-	-	;MJDBOTE0000613	M+FA-H	C10H14N2O6	3.2222	C16744	neg	-	-	-	-	-	-	303.0829093	0.057305311	77.4	0	-1.858842247	605-23-2	-	4.68	4.724	4.688	4.61	4.59	4.61	4.397	4.568	4.527	4.43	5.053	5.027	4.968	5.075	5.112	4.865	4.825	4.783	4.805	4.81	4.79	4.82	4.84
neg_3636	Xanthosine	metab_6765	B(i)	map01100;map01110;map00230;map00232;map02010;map01232	Metabolic pathways;Biosynthesis of secondary metabolites;Purine metabolism;Caffeine metabolism;ABC transporters;Nucleotide metabolism	HMDB0000299;PW_C000203;MJDBOTE0001063	M-H	C10H12N4O6	3.2222	C01762	neg	-	-	Metabolism;Metabolism;Metabolism;Metabolism;Environmental Information Processing;Metabolism	Global and overview maps;Global and overview maps;Nucleotide metabolism;Biosynthesis of other secondary metabolites;Membrane transport;Global and overview maps	Nucleosides, nucleotides, and analogues	Purine nucleosides	283.0679427	0.029879729	68.6	0	-1.636941533	146-80-5	Not Available	5.882	5.963	5.882	6.015	5.879	6.031	6.065	5.956	6.055	5.988	5.395	5.361	5.254	5.474	5.415	6.296	6.227	6.152	6.176	6.118	5.963	5.963	5.985
neg_3640	N-Acetyl-b-D-galactosamine	metab_6770	B(ii)	-	-	HMDB0000853	M-H2O-H	C8H15NO6	3.2143	C05021	neg	-	-	-	-	Organic oxygen compounds	Organooxygen compounds	202.0714191	0.03449262	0	55	-3.061950102	14131-60-3	Carbohydrates and carbohydrate conjugates	4.749	4.818	4.92	4.92	4.834	4.751	4.556	4.637	4.671	4.655	4.176	4.099	4.193	4.286	4.202	4.456	4.412	4.265	4.379	4.319	4.555	4.546	4.575
neg_3650	Arginylproline	metab_6781	B(ii)	-	-	HMDB0028717	M-H2O-H	C11H21N5O3	3.1908	-	neg	-	-	-	-	Organic acids and derivatives	Carboxylic acids and derivatives	252.1461656	0.08099692	0	46.3	-1.596181914	2418-69-1	Amino acids, peptides, and analogues	4.717	4.746	4.704	4.706	4.722	4.797	4.74	4.79	4.792	4.765	4.585	4.6	4.591	4.551	4.541	4.694	4.738	4.708	4.641	4.7	4.671	4.658	4.723
[truncated: 168 more rows]
