# Supplementary material for: Two sexually compatible monokaryons from a heterokaryotic Lentinula edodes strain respond differently to heat stress
Source: Front Microbiol. 2025 Feb 12;16:1522075. doi: 10.3389/fmicb.2025.1522075 (PMC11861359; doi:10.3389/fmicb.2025.1522075)
Supplement: Supplementary file 1 [file Data_Sheet_1.ZIP › supplymentary table 2.csv]

Supplymentary table 2. Data size and quality of the transcriptome data from all samples.
Sample	Raw reads	Raw bases	Clean reads	Clean bases	Error rate(%)	Q20(%)	Q30(%)	GC content(%)
SP3_1	46206310	6977152810	45757538	6765354304	0.027	96.32	94.02	49.28
SP3_2	43126574	6512112674	42699452	6317069205	0.0272	96.22	93.87	49.21
SP3_3	41117778	6208784478	40722750	6045388300	0.0273	96.21	93.85	49.25
SP3_4	45080774	6807196874	44600408	6623031713	0.0267	96.53	94.25	49.3
SP3_5	45980350	6943032850	45524368	6796831255	0.0269	96.46	94.08	49.26
HSSP3_1	42038750	6347851250	41615750	6193390187	0.0272	96.26	93.91	49.21
HSSP3_2	44605826	6735479726	44099186	6593032360	0.0274	96.22	93.7	49.29
HSSP3_3	43439744	6559401344	42950492	6395730413	0.0275	96.15	93.69	49.27
HSSP30_4	43417564	6556052164	42930066	6385610011	0.0273	96.22	93.84	49.15
HSSP3_5	44023974	6647620074	43581780	6501447950	0.0271	96.31	93.94	49.27
SP30_1	44172792	6670091592	43683720	6513219938	0.0272	96.26	93.84	49.19
SP30_2	44528414	6723790514	44029936	6555319409	0.0268	96.44	94.13	49.1
SP30_3	43422530	6556802030	42964784	6393528188	0.0273	96.21	93.84	49.11
SP30_4	42489432	6415904232	42074304	6263191292	0.0271	96.27	93.94	49.1
SP30_5	43699868	6598680068	43208292	6436655442	0.0267	96.47	94.22	49.1
HSSP30_1	42038592	6347827392	41662410	6151895365	0.0265	96.55	94.42	49.04
HSSP30_2	44841024	6770994624	44320338	6589349617	0.0268	96.49	94.16	49.13
HSSP30_3	44374612	6700566412	43903642	6527506179	0.0264	96.66	94.49	49.14
HSSP3_4	45166490	6820139990	44554844	6654511048	0.0275	96.23	93.58	49.34
HSSP30_5	43796592	6613285392	43254652	6431126420	0.0269	96.45	94.1	49.17
