# Supplementary material for: Two sexually compatible monokaryons from a heterokaryotic Lentinula edodes strain respond differently to heat stress
Source: Front Microbiol. 2025 Feb 12;16:1522075. doi: 10.3389/fmicb.2025.1522075 (PMC11861359; doi:10.3389/fmicb.2025.1522075)
Supplement: Supplementary file 1 [file Data_Sheet_1.ZIP › supplymentary table 3.csv]

Supplymentary table 3. The mapping quality of the transcritps to the reference genome.
Sample	Total reads	Total mapped	Multiple mapped	Uniquely mapped
SP3_1	45757538	43192761(94.39%)	1455636(3.18%)	41737125(91.21%)
SP3_2	42699452	40258858(94.28%)	1397202(3.27%)	38861656(91.01%)
SP3_3	40722750	38203964(93.81%)	1304439(3.2%)	36899525(90.61%)
SP3_4	44600408	42192998(94.6%)	1431565(3.21%)	40761433(91.39%)
SP3_5	45524368	42432013(93.21%)	1439947(3.16%)	40992066(90.04%)
HSSP3_1	41615750	39040783(93.81%)	1315994(3.16%)	37724789(90.65%)
HSSP3_2	44099186	41354590(93.78%)	1402287(3.18%)	39952303(90.6%)
HSSP3_3	42950492	40320183(93.88%)	1344807(3.13%)	38975376(90.74%)
HSSP3_4	42930066	36822330(85.77%)	1201864(2.8%)	35620466(82.97%)
HSSP3_5	43581780	40918056(93.89%)	1386418(3.18%)	39531638(90.71%)
SP30_1	43683720	37682924(86.26%)	1095915(2.51%)	36587009(83.75%)
SP30_2	44029936	37914362(86.11%)	1105057(2.51%)	36809305(83.6%)
SP30_3	42964784	37151372(86.47%)	1045217(2.43%)	36106155(84.04%)
SP30_4	42074304	36122796(85.85%)	1062799(2.53%)	35059997(83.33%)
SP30_5	43208292	37320007(86.37%)	1051070(2.43%)	36268937(83.94%)
HSSP30_1	41662410	35594426(85.44%)	1220282(2.93%)	34374144(82.51%)
HSSP30_2	44320338	37995974(85.73%)	1204854(2.72%)	36791120(83.01%)
HSSP30_3	43903642	37730068(85.94%)	1242839(2.83%)	36487229(83.11%)
HSSP3_4	44554844	41485587(93.11%)	1430850(3.21%)	40054737(89.9%)
HSSP30_5	43254652	37220565(86.05%)	1148957(2.66%)	36071608(83.39%)
