# Supplementary material for: Two sexually compatible monokaryons from a heterokaryotic Lentinula edodes strain respond differently to heat stress
Source: Front Microbiol. 2025 Feb 12;16:1522075. doi: 10.3389/fmicb.2025.1522075 (PMC11861359; doi:10.3389/fmicb.2025.1522075)
Supplement: Supplementary file 1 [file Data_Sheet_1.ZIP › supplymentary table 4.csv]

supplymentary table 4. The positions of the raads on the reference genome. CDS��Codeing sequence.
Sample	CDS	Intergenic region	Introns	3'UTR	5'UTR
SP3_1	52984721.0(85.16%)	293208.0(0.47%)	2397832.0(3.85%)	3565477.0(5.73%)	2976607.0(4.78%)
SP3_2	49334689.0(85.09%)	273513.0(0.47%)	2293251.0(3.96%)	3320463.0(5.73%)	2758422.0(4.76%)
SP3_3	47114500.0(85.0%)	258687.0(0.47%)	2164125.0(3.9%)	3217453.0(5.8%)	2671717.0(4.82%)
SP3_4	51829418.0(85.09%)	275091.0(0.45%)	2361303.0(3.88%)	3589655.0(5.89%)	2859344.0(4.69%)
SP3_5	52305015.0(85.46%)	285492.0(0.47%)	2344430.0(3.83%)	3462745.0(5.66%)	2803063.0(4.58%)
HSSP3_1	48894864.0(85.71%)	267577.0(0.47%)	2277689.0(3.99%)	3119616.0(5.47%)	2489304.0(4.36%)
HSSP3_2	51682660.0(85.52%)	278012.0(0.46%)	2405731.0(3.98%)	3457121.0(5.72%)	2609136.0(4.32%)
HSSP3_3	49821768.0(85.27%)	275871.0(0.47%)	2384895.0(4.08%)	3413274.0(5.84%)	2532201.0(4.33%)
HSSP30_4	45907858.0(84.82%)	310389.0(0.57%)	2103057.0(3.89%)	3209283.0(5.93%)	2594962.0(4.79%)
HSSP3_5	51232070.0(85.55%)	278221.0(0.46%)	2384837.0(3.98%)	3376041.0(5.64%)	2611024.0(4.36%)
SP30_1	46824959.0(84.64%)	315077.0(0.57%)	2176018.0(3.93%)	3311439.0(5.99%)	2693402.0(4.87%)
SP30_2	46880675.0(84.64%)	315081.0(0.57%)	2234326.0(4.03%)	3254554.0(5.88%)	2706698.0(4.89%)
SP30_3	46497036.0(85.32%)	303593.0(0.56%)	2133194.0(3.91%)	3036662.0(5.57%)	2527475.0(4.64%)
SP30_4	44788768.0(84.67%)	301247.0(0.57%)	2120166.0(4.01%)	3123254.0(5.9%)	2562062.0(4.84%)
SP30_5	46113318.0(84.62%)	313256.0(0.57%)	2189619.0(4.02%)	3212086.0(5.89%)	2667301.0(4.89%)
HSSP30_1	43474428.0(84.28%)	323186.0(0.63%)	2045572.0(3.97%)	3181736.0(6.17%)	2556863.0(4.96%)
HSSP30_2	47202624.0(85.01%)	328680.0(0.59%)	2190190.0(3.94%)	3214195.0(5.79%)	2590119.0(4.66%)
HSSP30_3	46889699.0(85.01%)	320987.0(0.58%)	2163967.0(3.92%)	3206678.0(5.81%)	2576286.0(4.67%)
HSSP3_4	51405983.0(85.36%)	276640.0(0.46%)	2388162.0(3.97%)	3485130.0(5.79%)	2664371.0(4.42%)
HSSP30_5	46144493.0(84.7%)	328836.0(0.6%)	2160845.0(3.97%)	3229403.0(5.93%)	2615876.0(4.8%)
