# Supplementary material for: Two sexually compatible monokaryons from a heterokaryotic Lentinula edodes strain respond differently to heat stress
Source: Front Microbiol. 2025 Feb 12;16:1522075. doi: 10.3389/fmicb.2025.1522075 (PMC11861359; doi:10.3389/fmicb.2025.1522075)
Supplement: Supplementary file 1 [file Data_Sheet_1.ZIP › supplymentary table 5.csv]

Supplymentary table 5. Statistics of the annotated genes in different databases.
	Expre_Gene number£¨percent£©	Expre_Transcript number£¨percent£©	All_Gene number£¨percent£©
GO	15342(0.7289)	16586(0.7337)	18095(0.7057)
KEGG	8521(0.4048)	9107(0.4029)	9717(0.3789)
EggNOG	2519(0.1197)	2737(0.1211)	2889(0.1127)
NR	20911(0.9934)	22467(0.9939)	25320(0.9874)
Swiss-Prot	12077(0.5738)	13043(0.577)	13559(0.5288)
Pfam	8004(0.3803)	7431(0.3287)	9206(0.359)
Total_annotated	20913(0.9935)	22469(0.994)	25324(0.9876)
Total	21049(1.0)	22605(1.0)	25643(1)
