# Supplementary material for: Two sexually compatible monokaryons from a heterokaryotic Lentinula edodes strain respond differently to heat stress
Source: Front Microbiol. 2025 Feb 12;16:1522075. doi: 10.3389/fmicb.2025.1522075 (PMC11861359; doi:10.3389/fmicb.2025.1522075)
Supplement: Supplementary file 1 [file Data_Sheet_1.ZIP › supplymentary table 6.csv]

Supplymentary table 6. The differentially accumulated metabolites detected in the glycerophospholipid metabolism pathways in SP3 under heat stress.
ID	Metabolite	´úÐ»Îï	Metab ID	Regulate	KEGG Pathway ID	KEGG Pathway Description	Library ID	Adducts	Formula	Retention time	Í¨Â·	KEGG Compound ID	Mode	KEGG Compound First Category	KEGG Compound Second Category	KEGG Pathway First Category	KEGG Pathway Second Category	HMDB Superclass	HMDB Class	M/Z	Fragmentation Score	Theoretical Fragmentation Score	CAS ID	HMDB Subclass	SP3_1	SP3_2	SP3_3	SP3_4	SP3_5	HSSP3_1	HSSP3_2	HSSP3_3	HSSP3_4	HSSP3_5	SP30_1	SP30_2	SP30_3	SP30_4	SP30_5	HSSP30_1	HSSP30_2	HSSP30_3	HSSP30_4	HSSP30_5	QC01	QC02	QC03
pos_1600	PA(16:1(9Z)/22:5(7Z,10Z,13Z,16Z,19Z))	-	metab_667	up	map01100;map00564;map01110;map00561;map04070	Metabolic pathways;Glycerophospholipid metabolism;Biosynthesis of secondary metabolites;Glycerolipid metabolism;Phosphatidylinositol signaling system	PW_C062287;HMDB0114869	M+H-H2O	C41H69O8P	6.6635	´úÐ»Í¾¾¶;¸ÊÓÍÁ×Ö¬´úÐ»;´Î¼¶´úÐ»²úÎïµÄÉúÎïºÏ³É;¸ÊÓÍÖ¬´úÐ»;Á×Ö¬õ£¼¡´¼ÐÅºÅÏµÍ³	C00416	pos	Lipids	Phospholipids	Metabolism;Metabolism;Metabolism;Metabolism;Environmental Information Processing	Global and overview maps;Lipid metabolism;Global and overview maps;Lipid metabolism;Signal transduction	Lipids and lipid-like molecules	Glycerophospholipids	703.473514	0	41.9	-	Glycerophosphates	0	0	0	4.46E+04	1.34E+04	5.59E+04	8.47E+05	9.60E+05	7.41E+05	1.11E+06	8.86E+04	1.16E+04	8.22E+04	2.25E+05	3.44E+04	0	1.14E+04	9.89E+04	0	2.61E+04	1.48E+05	1.99E+05	2.11E+05
pos_1853	GPEtn(14:0/22:4)	-	metab_943	down	map01100;map00564;map01110;map00563;map04136;map04138	Metabolic pathways;Glycerophospholipid metabolism;Biosynthesis of secondary metabolites;Glycosylphosphatidylinositol (GPI)-anchor biosynthesis;Autophagy - other;Autophagy - yeast	HMDB0008844	M+Na	C41H74NO8P	7.7227	´úÐ»Í¾¾¶;¸ÊÓÍÁ×Ö¬´úÐ»;´Î¼¶´úÐ»²úÎïµÄÉúÎïºÏ³É;ÌÇ»ùÁ×Ö¬õ£¼¡´¼£¨GPI£©-Ãª¶¨ÉúÎïºÏ³É;×ÔÊÉ-ÆäËû;×ÔÊÉ-½ÍÄ¸	C00350	pos	Lipids	Phospholipids	Metabolism;Metabolism;Metabolism;Metabolism;Cellular Processes;Cellular Processes	Global and overview maps;Lipid metabolism;Global and overview maps;Glycan biosynthesis and metabolism;Transport and catabolism;Transport and catabolism	Lipids and lipid-like molecules	Glycerophospholipids	762.5020129	90.1	0	-	Glycerophosphoethanolamines	3.01E+06	3.47E+06	7.49E+06	6.16E+06	4.84E+06	1.53E+06	2.70E+06	2.64E+06	1.45E+06	1.80E+06	2.00E+06	1.73E+06	1.28E+06	1.76E+06	2.12E+06	1.65E+06	1.88E+06	1.33E+06	2.42E+06	1.10E+06	2.54E+06	2.39E+06	2.07E+06
pos_2089	1-Palmitoylphosphatidylcholine	1 -×Øéµõ£Á×Ö¬õ£µ¨¼î	metab_1205	down	map00564	Glycerophospholipid metabolism	HMDB0010382;HMDB0256091	M+Na	C24H50NO7P	7.7307	¸ÊÓÍÁ×Ö¬´úÐ»	C04230	pos	Lipids	Phospholipids	Metabolism	Lipid metabolism	Lipids and lipid-like molecules	Glycerophospholipids	518.3200896	0	67.4	17364-16-8	Glycerophosphocholines	2.90E+05	7.13E+05	1.70E+06	1.17E+06	5.03E+05	2.45E+05	4.39E+05	3.37E+05	2.39E+05	3.45E+05	7938	1.77E+04	0	2.43E+04	8282	2.32E+05	2.78E+05	1.68E+04	1.91E+05	5.89E+04	3.05E+05	2.34E+05	2.77E+05
pos_2104	PE(18:2(9Z,12Z)/20:5(5Z,8Z,11Z,14Z,17Z))	-	metab_1223	down	map01100;map00564;map01110;map00563;map04136;map04138	Metabolic pathways;Glycerophospholipid metabolism;Biosynthesis of secondary metabolites;Glycosylphosphatidylinositol (GPI)-anchor biosynthesis;Autophagy - other;Autophagy - yeast	HMDB0009104;PW_C005152;LMGP02010673	M+Na	C43H72NO8P	7.7147	´úÐ»Í¾¾¶;¸ÊÓÍÁ×Ö¬´úÐ»;´Î¼¶´úÐ»²úÎïµÄÉúÎïºÏ³É;ÌÇ»ùÁ×Ö¬õ£¼¡´¼£¨GPI£©-Ãª¶¨ÉúÎïºÏ³É;×ÔÊÉ-ÆäËû;×ÔÊÉ-½ÍÄ¸	C00350	pos	Lipids	Phospholipids	Metabolism;Metabolism;Metabolism;Metabolism;Cellular Processes;Cellular Processes	Global and overview maps;Lipid metabolism;Global and overview maps;Glycan biosynthesis and metabolism;Transport and catabolism;Transport and catabolism	Lipids and lipid-like molecules	Glycerophospholipids	784.4837149	0	61.2	-	Glycerophosphoethanolamines	1.38E+06	1.74E+06	3.62E+06	2.83E+06	2.16E+06	7.24E+05	1.37E+06	1.37E+06	5.58E+05	6.29E+05	9.30E+05	7.67E+05	4.88E+05	6.65E+05	9.61E+05	7.22E+05	7.30E+05	4.65E+05	1.06E+06	3.74E+05	1.26E+06	1.31E+06	1.03E+06
pos_2109	PS(20:4(8Z,11Z,14Z,17Z)/20:5(5Z,8Z,11Z,14Z,17Z))	-	metab_1228	down	map01100;map00564;map01110;map00260	Metabolic pathways;Glycerophospholipid metabolism;Biosynthesis of secondary metabolites;Glycine, serine and threonine metabolism	PW_C061092;HMDB0116771	M+Na	C46H72NO10P	7.7068	´úÐ»Í¾¾¶;¸ÊÓÍÁ×Ö¬´úÐ»;´Î¼¶´úÐ»²úÎïµÄÉúÎïºÏ³É;¸Ê°±Ëá¡¢Ë¿°±ËáºÍËÕ°±Ëá´úÐ»	C02737	pos	Lipids	Phospholipids	Metabolism;Metabolism;Metabolism;Metabolism	Global and overview maps;Lipid metabolism;Global and overview maps;Amino acid metabolism	Lipids and lipid-like molecules	Glycerophospholipids	852.4712917	0	83.8	-	Glycerophosphoserines	6.22E+05	7.03E+05	1.60E+06	1.30E+06	8.83E+05	2.12E+05	5.80E+05	5.89E+05	2.46E+05	1.67E+05	2.95E+05	3.11E+05	2.07E+05	1.62E+05	3.12E+05	2.02E+05	2.91E+05	1.78E+05	4.41E+05	4.88E+04	5.05E+05	4.41E+05	3.83E+05
pos_2300	LysoPC(18:1(11Z)/0:0)	-	metab_1438	down	map00564	Glycerophospholipid metabolism	HMDB0010385	M+Na	C26H52NO7P	7.0521	¸ÊÓÍÁ×Ö¬´úÐ»	C04230	pos	Lipids	Phospholipids	Metabolism	Lipid metabolism	Lipids and lipid-like molecules	Glycerophospholipids	544.3357321	0	85.1	-	Glycerophosphocholines	1.82E+06	3.54E+06	3.90E+06	2.27E+06	2.33E+06	6.52E+05	9.11E+05	5.16E+05	3.12E+05	4.37E+05	0	1.82E+04	0	8316	1.04E+04	2.42E+05	2.62E+05	3.77E+04	2.22E+05	3.66E+04	7.90E+05	7.25E+05	8.24E+05
pos_3667	Choline Phosphate	Á×Ëáµ¨¼î	metab_2946	up	map01100;map00564	Metabolic pathways;Glycerophospholipid metabolism	HMDB0001565	M+H	C5H14NO4P	0.9497	´úÐ»Í¾¾¶;¸ÊÓÍÁ×Ö¬´úÐ»	C00588	pos	-	-	Metabolism;Metabolism	Global and overview maps;Lipid metabolism	Organic nitrogen compounds	Organonitrogen compounds	184.0728849	47.5	0	107-73-3;3616-04-4	Quaternary ammonium salts	6.36E+05	6.26E+05	6.33E+05	7.16E+05	7.92E+05	1.41E+06	1.36E+06	1.07E+06	1.23E+06	1.21E+06	1.39E+06	1.41E+06	1.29E+06	1.83E+06	1.60E+06	1.47E+06	1.22E+06	1.18E+06	1.19E+06	1.21E+06	1.16E+06	1.19E+06	1.15E+06
pos_573	LysoPC(18:3(6Z,9Z,12Z)/0:0)	-	metab_3366	down	map00564	Glycerophospholipid metabolism	HMDB0010387	M+H, M+Na	C26H48NO7P	6.5759	¸ÊÓÍÁ×Ö¬´úÐ»	C04230	pos	Lipids	Phospholipids	Metabolism	Lipid metabolism	Lipids and lipid-like molecules	Glycerophospholipids	518.3223688	0	89.3	-	Glycerophosphocholines	9.28E+05	1.91E+06	1.37E+06	7.40E+05	1.14E+06	1.25E+05	4.38E+04	1.14E+05	6.19E+04	2.79E+04	1.30E+04	2.17E+04	1.18E+04	8.82E+04	2.90E+04	1.72E+05	1.31E+05	7.64E+04	7.81E+04	9.24E+04	3.16E+05	2.97E+05	2.68E+05
pos_805	L-Serine	L-Ë¿°±Ëá	metab_3624	up	map01100;map00564;map00997;map00920;map01240;map00460;map00270;map01200;map01230;map00680;map00600;map01110;map00470;map00260;map00261;map02010;map00630;map00970	Metabolic pathways;Glycerophospholipid metabolism;Biosynthesis of various other secondary metabolites;Sulfur metabolism;Biosynthesis of cofactors;Cyanoamino acid metabolism;Cysteine and methionine metabolism;Carbon metabolism;Biosynthesis of amino acids;Methane metabolism;Sphingolipid metabolism;Biosynthesis of secondary metabolites;D-Amino acid metabolism;Glycine, serine and threonine metabolism…	HMDB0000187;PW_C000120;MJDBOTE0001776	M+H	C3H7NO3	0.9185	´úÐ»Í¾¾¶;¸ÊÓÍÁ×Ö¬´úÐ»;¸÷ÖÖÆäËû´ÎÉú´úÐ»²úÎïµÄÉúÎïºÏ³É;Áò´úÐ»;¸¨ÖúÒò×ÓµÄÉúÎïºÏ³É;Çè»ù°±»ùËá´úÐ»;°ëë×°±ËáºÍµ°°±Ëá´úÐ»;Ì¼´úÐ»;°±»ùËáÉúÎïºÏ³É;¼×Íé´úÐ»;ÇÊÖ¬´úÐ»;´Î¼¶´úÐ»²úÎïµÄÉúÎïºÏ³É;D-°±»ùËá´úÐ»;¸Ê°±Ëá¡¢Ë¿°±ËáºÍËÕ°±Ëá´úÐ»;µ¥»·¾úËØÉúÎïºÏ³É;ABC×ªÔËÆ÷;ÒÒÈ©ËáºÍ¶þôÈËá´úÐ»;°±õ£»ùtRNAÉúÎïºÏ³É	C00065	pos	Peptides	Amino acids	Metabolism;Metabolism;Metabolism;Metabolism;Metabolism;Metabolism;Metabolism;Metabolism;Metabolism;Metabolism;Metabolism;Metabolism;Metabolism;Metabolism;Metabolism;Environmental Information Processing;Metabolism;Genetic Information Processing	Global and overview maps;Lipid metabolism;Biosynthesis of other secondary metabolites;Energy metabolism;Global and overview maps;Metabolism of other amino acids;Amino acid metabolism;Global and overview maps;Global and overview maps;Energy metabolism;Lipid metabolism;Global and overview maps;Metabolism of other amino acids;Amino acid metabolism;Biosynthesis of other secondary metabolites;Membrane…	Organic acids and derivatives	Carboxylic acids and derivatives	106.0500232	88.2	0	56-45-1	Amino acids, peptides, and analogues	5.52E+05	7.44E+05	7.21E+05	8.18E+05	6.45E+05	9.39E+05	1.06E+06	9.35E+05	1.00E+06	1.00E+06	6.59E+05	7.00E+05	6.37E+05	8.49E+05	7.86E+05	6.61E+05	7.32E+05	6.84E+05	6.76E+05	7.04E+05	7.98E+05	7.66E+05	7.66E+05
neg_1661	Lysopc(18:3)	-	metab_4577	down	map00564	Glycerophospholipid metabolism	HMDB0010388;HMDB0010387	M+FA-H	C26H48NO7P	6.4441	¸ÊÓÍÁ×Ö¬´úÐ»	C04230	neg	Lipids	Phospholipids	Metabolism	Lipid metabolism	Lipids and lipid-like molecules	Glycerophospholipids	562.3147726	31.9	0	-	Glycerophosphocholines	1.96E+05	3.58E+05	3.12E+05	1.40E+05	2.70E+05	2.76E+04	1.22E+04	2.99E+04	0	0	1234	0	1.23E+04	1.61E+04	4028	1.42E+04	3.15E+04	4356	1.57E+04	1.56E+04	5.14E+04	5.44E+04	5.95E+04
neg_2257	PA(18:3(9Z,12Z,15Z)/18:2(9Z,12Z))	-	metab_5238	up	map01100;map00564;map01110;map00561;map04070	Metabolic pathways;Glycerophospholipid metabolism;Biosynthesis of secondary metabolites;Glycerolipid metabolism;Phosphatidylinositol signaling system	HMDB0115008;PW_C062426;LMGP10010406	M-H	C39H67O8P	7.5569	´úÐ»Í¾¾¶;¸ÊÓÍÁ×Ö¬´úÐ»;´Î¼¶´úÐ»²úÎïµÄÉúÎïºÏ³É;¸ÊÓÍÖ¬´úÐ»;Á×Ö¬õ£¼¡´¼ÐÅºÅÏµÍ³	C00416	neg	Lipids	Phospholipids	Metabolism;Metabolism;Metabolism;Metabolism;Environmental Information Processing	Global and overview maps;Lipid metabolism;Global and overview maps;Lipid metabolism;Signal transduction	Lipids and lipid-like molecules	Glycerophospholipids	693.4494984	0	90.8	-	Glycerophosphates	2.41E+04	2.46E+04	3.39E+04	7.18E+04	4.63E+04	8.63E+04	1.46E+05	1.83E+05	1.41E+05	2.54E+05	2.26E+05	2.77E+05	4.88E+05	2.30E+05	2.45E+05	2.31E+05	2.80E+05	2.24E+05	2.06E+05	2.27E+05	1.37E+05	1.53E+05	1.33E+05
neg_2263	PE(18:3(9Z,12Z,15Z)/18:1(9Z))	-	metab_5245	down	map01100;map00564;map01110;map00563;map04136;map04138	Metabolic pathways;Glycerophospholipid metabolism;Biosynthesis of secondary metabolites;Glycosylphosphatidylinositol (GPI)-anchor biosynthesis;Autophagy - other;Autophagy - yeast	LMGP02011190;HMDB0009158;PW_C005206	M-H	C41H74NO8P	7.5491	´úÐ»Í¾¾¶;¸ÊÓÍÁ×Ö¬´úÐ»;´Î¼¶´úÐ»²úÎïµÄÉúÎïºÏ³É;ÌÇ»ùÁ×Ö¬õ£¼¡´¼£¨GPI£©-Ãª¶¨ÉúÎïºÏ³É;×ÔÊÉ-ÆäËû;×ÔÊÉ-½ÍÄ¸	C00350	neg	Lipids	Phospholipids	Metabolism;Metabolism;Metabolism;Metabolism;Cellular Processes;Cellular Processes	Global and overview maps;Lipid metabolism;Global and overview maps;Glycan biosynthesis and metabolism;Transport and catabolism;Transport and catabolism	Lipids and lipid-like molecules	Glycerophospholipids	738.5077775	0	76.3	-	Glycerophosphoethanolamines	2.12E+06	2.03E+06	3.72E+06	3.40E+06	3.29E+06	1.48E+06	2.19E+06	1.89E+06	1.50E+06	1.62E+06	1.57E+06	1.48E+06	9.64E+05	1.31E+06	1.54E+06	1.18E+06	1.54E+06	1.51E+06	1.58E+06	9.98E+05	1.51E+06	1.50E+06	1.26E+06
neg_2347	PS(18:1(11Z)/18:2(9Z,12Z))	-	metab_5338	down	map01100;map00564;map01110;map00260	Metabolic pathways;Glycerophospholipid metabolism;Biosynthesis of secondary metabolites;Glycine, serine and threonine metabolism	HMDB0112389;PW_C060789	M+Na-2H	C42H76NO10P	7.3924	´úÐ»Í¾¾¶;¸ÊÓÍÁ×Ö¬´úÐ»;´Î¼¶´úÐ»²úÎïµÄÉúÎïºÏ³É;¸Ê°±Ëá¡¢Ë¿°±ËáºÍËÕ°±Ëá´úÐ»	C02737	neg	Lipids	Phospholipids	Metabolism;Metabolism;Metabolism;Metabolism	Global and overview maps;Lipid metabolism;Global and overview maps;Amino acid metabolism	Lipids and lipid-like molecules	Glycerophospholipids	806.4953444	0	80.1	-	Glycerophosphoserines	1.63E+06	1.33E+06	2.78E+06	2.17E+06	2.44E+06	7.06E+05	1.46E+06	1.14E+06	7.10E+05	1.08E+06	1.08E+06	9.02E+05	4.85E+05	8.72E+05	1.06E+06	6.10E+05	8.64E+05	8.20E+05	8.54E+05	4.16E+05	1.01E+06	8.96E+05	8.71E+05
neg_2349	PE(18:2(9Z,12Z)/18:2(9Z,12Z))	-	metab_5340	down	map01100;map00564;map01110;map00563;map04136;map04138	Metabolic pathways;Glycerophospholipid metabolism;Biosynthesis of secondary metabolites;Glycosylphosphatidylinositol (GPI)-anchor biosynthesis;Autophagy - other;Autophagy - yeast	PW_C005141;LMGP02010111;HMDB0009093	M-H	C41H74NO8P	7.3845	´úÐ»Í¾¾¶;¸ÊÓÍÁ×Ö¬´úÐ»;´Î¼¶´úÐ»²úÎïµÄÉúÎïºÏ³É;ÌÇ»ùÁ×Ö¬õ£¼¡´¼£¨GPI£©-Ãª¶¨ÉúÎïºÏ³É;×ÔÊÉ-ÆäËû;×ÔÊÉ-½ÍÄ¸	C00350	neg	Lipids	Phospholipids	Metabolism;Metabolism;Metabolism;Metabolism;Cellular Processes;Cellular Processes	Global and overview maps;Lipid metabolism;Global and overview maps;Glycan biosynthesis and metabolism;Transport and catabolism;Transport and catabolism	Lipids and lipid-like molecules	Glycerophospholipids	738.5077474	0	86	20707-71-5	Glycerophosphoethanolamines	3.83E+06	3.43E+06	6.76E+06	5.53E+06	5.92E+06	1.94E+06	3.36E+06	2.65E+06	1.86E+06	2.38E+06	2.42E+06	2.25E+06	1.42E+06	2.05E+06	2.50E+06	1.65E+06	2.12E+06	1.90E+06	2.19E+06	1.04E+06	2.47E+06	2.19E+06	2.02E+06
neg_2695	PA(18:2(9Z,12Z)/18:3(9Z,12Z,15Z))	-	metab_5724	up	map01100;map00564;map01110;map00561;map04070	Metabolic pathways;Glycerophospholipid metabolism;Biosynthesis of secondary metabolites;Glycerolipid metabolism;Phosphatidylinositol signaling system	HMDB0114956;PW_C062374;LMGP10010350	M-H	C39H67O8P	6.3737	´úÐ»Í¾¾¶;¸ÊÓÍÁ×Ö¬´úÐ»;´Î¼¶´úÐ»²úÎïµÄÉúÎïºÏ³É;¸ÊÓÍÖ¬´úÐ»;Á×Ö¬õ£¼¡´¼ÐÅºÅÏµÍ³	C00416	neg	Lipids	Phospholipids	Metabolism;Metabolism;Metabolism;Metabolism;Environmental Information Processing	Global and overview maps;Lipid metabolism;Global and overview maps;Lipid metabolism;Signal transduction	Lipids and lipid-like molecules	Glycerophospholipids	693.4497551	0	64.5	-	Glycerophosphates	6.04E+05	1.49E+05	1.30E+05	9.83E+04	2.02E+05	2.12E+05	4.28E+05	5.55E+05	7.16E+05	6.35E+05	5.71E+05	6.51E+05	8.83E+05	1.44E+06	6.36E+05	6.48E+05	8.84E+05	1.15E+06	6.71E+05	7.82E+05	0	5131	0
neg_3997	Dihydroxyacetone Phosphate	Á×Ëá¶þôÇ±ûÍª	metab_7162	down	map01100;map00564;map01110;map00561;map00562;map00040;map00760;map00051;map01230;map00052;map00680;map00010;map01200;map00640	Metabolic pathways;Glycerophospholipid metabolism;Biosynthesis of secondary metabolites;Glycerolipid metabolism;Inositol phosphate metabolism;Pentose and glucuronate interconversions;Nicotinate and nicotinamide metabolism;Fructose and mannose metabolism;Biosynthesis of amino acids;Galactose metabolism;Methane metabolism;Glycolysis / Gluconeogenesis;Carbon metabolism;Propanoate metabolism	PW_C001134;HMDB0001473	M-H	C3H7O6P	0.9266	´úÐ»Í¾¾¶;¸ÊÓÍÁ×Ö¬´úÐ»;´Î¼¶´úÐ»²úÎïµÄÉúÎïºÏ³É;¸ÊÓÍÖ¬´úÐ»;Á×Ëá¼¡´¼´úÐ»;ÎìÌÇºÍÆÏÌÑÌÇÈ©ËáÏà»¥×ª»¯;ÑÌËáºÍÑÌõ£°·´úÐ»;¹ûÌÇºÍ¸ÊÂ¶ÌÇ´úÐ»;°±»ùËáÉúÎïºÏ³É;°ëÈéÌÇ´úÐ»;¼×Íé´úÐ»;ÌÇ½Í½â/ÌÇÔ­ÒìÉú;Ì¼´úÐ»;±ûËá´úÐ»	C00111	neg	-	-	Metabolism;Metabolism;Metabolism;Metabolism;Metabolism;Metabolism;Metabolism;Metabolism;Metabolism;Metabolism;Metabolism;Metabolism;Metabolism;Metabolism	Global and overview maps;Lipid metabolism;Global and overview maps;Lipid metabolism;Carbohydrate metabolism;Carbohydrate metabolism;Metabolism of cofactors and vitamins;Carbohydrate metabolism;Global and overview maps;Carbohydrate metabolism;Energy metabolism;Carbohydrate metabolism;Global and overview maps;Carbohydrate metabolism	Organic oxygen compounds	Organooxygen compounds	168.9897957	83.9	0	1957/4/5	Carbohydrates and carbohydrate conjugates	1.43E+06	2.19E+06	2.07E+06	1.56E+06	2.19E+06	1.20E+06	1.38E+06	7.24E+05	1.23E+06	9.44E+05	1.36E+05	1.03E+05	1193	1.88E+05	5.15E+04	1.35E+05	1.02E+05	1.06E+05	8.65E+04	1.11E+05	8.07E+05	8.20E+05	7.95E+05
