# Supplementary material for: Two sexually compatible monokaryons from a heterokaryotic Lentinula edodes strain respond differently to heat stress
Source: Front Microbiol. 2025 Feb 12;16:1522075. doi: 10.3389/fmicb.2025.1522075 (PMC11861359; doi:10.3389/fmicb.2025.1522075)
Supplement: Supplementary file 1 [file Data_Sheet_1.ZIP › supplymentary table 7.csv]

Supplymentary table 7.The differentially accumulated metabolites detected in the glycerophospholipid metabolism pathways in SP30 under heat stress
ID	Metabolite	´úÐ»Îï	Metab ID	Regulate	KEGG Pathway ID	KEGG Pathway Description	Library ID	Adducts	Formula	Retention time	Í¨Â·	KEGG Compound ID	Mode	KEGG Compound First Category	KEGG Compound Second Category	KEGG Pathway First Category	KEGG Pathway Second Category	HMDB Superclass	HMDB Class	M/Z	Fragmentation Score	Theoretical Fragmentation Score	CAS ID	HMDB Subclass	SP3_1	SP3_2	SP3_3	SP3_4	SP3_5	HSSP3_1	HSSP3_2	HSSP3_3	HSSP3_4	HSSP3_5	SP30_1	SP30_2	SP30_3	SP30_4	SP30_5	HSSP30_1	HSSP30_2	HSSP30_3	HSSP30_4	HSSP30_5	QC01	QC02	QC03
pos_1707	PC(16:0/0:0)	-	metab_783	up	map00564	Glycerophospholipid metabolism	HMDB0010382;LMGP01050018	M+Na	C24H50NO7P	7.0521	¸ÊÓÍÁ×Ö¬´úÐ»	C04230	pos	Lipids	Phospholipids	Metabolism	Lipid metabolism	Lipids and lipid-like molecules	Glycerophospholipids	518.32007	93	0	17364-16-8	Glycerophosphocholines	6.47E+06	1.24E+07	2.57E+07	1.52E+07	8.75E+06	7.47E+06	1.13E+07	6.41E+06	5.20E+06	6.87E+06	5.69E+05	4.30E+05	1.36E+05	5.74E+05	6.78E+05	4.00E+06	4.85E+06	1.40E+06	3.44E+06	1.73E+06	6.50E+06	5.96E+06	6.25E+06
pos_2078	2-Lysophosphatidylcholine	2 -ÈÜÑªÁ×Ö¬õ£µ¨¼î	metab_1193	up	map00564	Glycerophospholipid metabolism	HMDB0258493	M+H	C26H54NO7P	7.7467	¸ÊÓÍÁ×Ö¬´úÐ»	C04230	pos	Lipids	Phospholipids	Metabolism	Lipid metabolism	Lipids and lipid-like molecules	Glycerophospholipids	524.3696062	0	71.7	-	Glycerophosphocholines	8.06E+05	1.00E+06	1.71E+06	1.20E+06	1.20E+06	9.29E+05	8.85E+05	1.05E+06	6.88E+05	8.30E+05	1.49E+05	1.01E+05	3.11E+04	2.38E+05	2.07E+05	6.83E+05	8.49E+05	4.54E+05	7.72E+05	4.45E+05	6.58E+05	5.49E+05	6.93E+05
pos_2089	1-Palmitoylphosphatidylcholine	1 -×Øéµõ£Á×Ö¬õ£µ¨¼î	metab_1205	up	map00564	Glycerophospholipid metabolism	HMDB0010382;HMDB0256091	M+Na	C24H50NO7P	7.7307	¸ÊÓÍÁ×Ö¬´úÐ»	C04230	pos	Lipids	Phospholipids	Metabolism	Lipid metabolism	Lipids and lipid-like molecules	Glycerophospholipids	518.3200896	0	67.4	17364-16-8	Glycerophosphocholines	2.90E+05	7.13E+05	1.70E+06	1.17E+06	5.03E+05	2.45E+05	4.39E+05	3.37E+05	2.39E+05	3.45E+05	7938	1.77E+04	0	2.43E+04	8282	2.32E+05	2.78E+05	1.68E+04	1.91E+05	5.89E+04	3.05E+05	2.34E+05	2.77E+05
pos_2189	PS(18:1(11Z)/18:3(9Z,12Z,15Z))	-	metab_1315	up	map01100;map00564;map01110;map00260	Metabolic pathways;Glycerophospholipid metabolism;Biosynthesis of secondary metabolites;Glycine, serine and threonine metabolism	PW_C060791;HMDB0112391	M+NH4	C42H74NO10P	7.525	´úÐ»Í¾¾¶;¸ÊÓÍÁ×Ö¬´úÐ»;´Î¼¶´úÐ»²úÎïµÄÉúÎïºÏ³É;¸Ê°±Ëá¡¢Ë¿°±ËáºÍËÕ°±Ëá´úÐ»	C02737	pos	Lipids	Phospholipids	Metabolism;Metabolism;Metabolism;Metabolism	Global and overview maps;Lipid metabolism;Global and overview maps;Amino acid metabolism	Lipids and lipid-like molecules	Glycerophospholipids	801.5465531	0	77.7	-	Glycerophosphoserines	5.41E+04	1.08E+05	5.25E+05	3.67E+05	2.16E+05	2.07E+05	1.12E+05	5.11E+05	1.62E+05	3.37E+05	3.66E+04	0	6.61E+04	6.28E+04	4.15E+04	8.17E+05	7.43E+05	1.91E+05	5.77E+05	4.55E+05	2.54E+05	1.57E+05	2.30E+05
pos_2300	LysoPC(18:1(11Z)/0:0)	-	metab_1438	up	map00564	Glycerophospholipid metabolism	HMDB0010385	M+Na	C26H52NO7P	7.0521	¸ÊÓÍÁ×Ö¬´úÐ»	C04230	pos	Lipids	Phospholipids	Metabolism	Lipid metabolism	Lipids and lipid-like molecules	Glycerophospholipids	544.3357321	0	85.1	-	Glycerophosphocholines	1.82E+06	3.54E+06	3.90E+06	2.27E+06	2.33E+06	6.52E+05	9.11E+05	5.16E+05	3.12E+05	4.37E+05	0	1.82E+04	0	8316	1.04E+04	2.42E+05	2.62E+05	3.77E+04	2.22E+05	3.66E+04	7.90E+05	7.25E+05	8.24E+05
pos_2671	PA(16:1(9Z)/14:1(9Z))	-	metab_1847	up	map01100;map00564;map01110;map00561;map04070	Metabolic pathways;Glycerophospholipid metabolism;Biosynthesis of secondary metabolites;Glycerolipid metabolism;Phosphatidylinositol signaling system	HMDB0114853;LMGP10010202;PW_C062271	M+Na	C33H61O8P	6.3858	´úÐ»Í¾¾¶;¸ÊÓÍÁ×Ö¬´úÐ»;´Î¼¶´úÐ»²úÎïµÄÉúÎïºÏ³É;¸ÊÓÍÖ¬´úÐ»;Á×Ö¬õ£¼¡´¼ÐÅºÅÏµÍ³	C00416	pos	Lipids	Phospholipids	Metabolism;Metabolism;Metabolism;Metabolism;Environmental Information Processing	Global and overview maps;Lipid metabolism;Global and overview maps;Lipid metabolism;Signal transduction	Lipids and lipid-like molecules	Glycerophospholipids	639.3985206	0	45.1	-	Glycerophosphates	7.84E+05	8.43E+05	9.69E+05	9.46E+05	8.31E+05	7.29E+05	9.27E+05	7.00E+05	9.37E+05	8.87E+05	3.74E+05	2.76E+05	3.87E+05	2.52E+05	4.21E+05	7.17E+05	7.59E+05	7.13E+05	7.40E+05	5.91E+05	5.12E+05	5.61E+05	5.09E+05
pos_2867	LysoPC(14:0/0:0)	-	metab_2061	down	map00564	Glycerophospholipid metabolism	HMDB0010379;PW_C006388	M+H-2H2O	C22H46NO7P	6.0452	¸ÊÓÍÁ×Ö¬´úÐ»	C04230	pos	Lipids	Phospholipids	Metabolism	Lipid metabolism	Lipids and lipid-like molecules	Glycerophospholipids	432.2839495	0	59.3	20559-16-4	Glycerophosphocholines	3547	9615	0	6.84E+04	0	0	4228	7377	7534	6.14E+04	1.56E+05	1.16E+05	4.23E+04	1.08E+05	7.47E+04	0	6645	1.60E+04	8102	1.32E+04	3.27E+04	3.74E+04	3.64E+04
pos_573	LysoPC(18:3(6Z,9Z,12Z)/0:0)	-	metab_3366	up	map00564	Glycerophospholipid metabolism	HMDB0010387	M+H, M+Na	C26H48NO7P	6.5759	¸ÊÓÍÁ×Ö¬´úÐ»	C04230	pos	Lipids	Phospholipids	Metabolism	Lipid metabolism	Lipids and lipid-like molecules	Glycerophospholipids	518.3223688	0	89.3	-	Glycerophosphocholines	9.28E+05	1.91E+06	1.37E+06	7.40E+05	1.14E+06	1.25E+05	4.38E+04	1.14E+05	6.19E+04	2.79E+04	1.30E+04	2.17E+04	1.18E+04	8.82E+04	2.90E+04	1.72E+05	1.31E+05	7.64E+04	7.81E+04	9.24E+04	3.16E+05	2.97E+05	2.68E+05
neg_1196	PS(14:1(9Z)/14:1(9Z))	-	metab_4065	down	map01100;map00564;map01110;map00260	Metabolic pathways;Glycerophospholipid metabolism;Biosynthesis of secondary metabolites;Glycine, serine and threonine metabolism	LMGP03010919;HMDB0012342;PW_C007872	M-H2O-H	C34H62NO10P	4.3758	´úÐ»Í¾¾¶;¸ÊÓÍÁ×Ö¬´úÐ»;´Î¼¶´úÐ»²úÎïµÄÉúÎïºÏ³É;¸Ê°±Ëá¡¢Ë¿°±ËáºÍËÕ°±Ëá´úÐ»	C02737	neg	Lipids	Phospholipids	Metabolism;Metabolism;Metabolism;Metabolism	Global and overview maps;Lipid metabolism;Global and overview maps;Amino acid metabolism	Lipids and lipid-like molecules	Glycerophospholipids	656.3984676	0	85.3	-	Glycerophosphoserines	3283	0	0	2.49E+04	0	0	0	0	0	0	2.01E+05	2.54E+05	1.53E+05	2.26E+05	2.03E+05	2.83E+04	2.97E+04	3.78E+04	2.95E+04	3.79E+04	6.73E+04	4.77E+04	6.50E+04
neg_1800	LysoPC(16:0/0:0)	-	metab_4732	up	map00564	Glycerophospholipid metabolism	HMDB0010382	M+FA-H	C24H50NO7P	6.7968	¸ÊÓÍÁ×Ö¬´úÐ»	C04230	neg	Lipids	Phospholipids	Metabolism	Lipid metabolism	Lipids and lipid-like molecules	Glycerophospholipids	540.3301741	0	85.9	17364-16-8	Glycerophosphocholines	3.51E+06	6.25E+06	1.28E+07	8.03E+06	4.63E+06	3.48E+06	5.38E+06	3.54E+06	2.97E+06	4.11E+06	3.11E+05	1.92E+05	5.61E+04	3.51E+05	3.54E+05	1.93E+06	2.74E+06	7.60E+05	1.97E+06	9.03E+05	3.51E+06	3.49E+06	3.25E+06
neg_2639	PE(18:1(11Z)/18:3(9Z,12Z,15Z))	-	metab_5662	up	map01100;map00564;map01110;map00563;map04136;map04138	Metabolic pathways;Glycerophospholipid metabolism;Biosynthesis of secondary metabolites;Glycosylphosphatidylinositol (GPI)-anchor biosynthesis;Autophagy - other;Autophagy - yeast	HMDB0009029;PW_C005077	M-H	C41H74NO8P	6.4441	´úÐ»Í¾¾¶;¸ÊÓÍÁ×Ö¬´úÐ»;´Î¼¶´úÐ»²úÎïµÄÉúÎïºÏ³É;ÌÇ»ùÁ×Ö¬õ£¼¡´¼£¨GPI£©-Ãª¶¨ÉúÎïºÏ³É;×ÔÊÉ-ÆäËû;×ÔÊÉ-½ÍÄ¸	C00350	neg	Lipids	Phospholipids	Metabolism;Metabolism;Metabolism;Metabolism;Cellular Processes;Cellular Processes	Global and overview maps;Lipid metabolism;Global and overview maps;Glycan biosynthesis and metabolism;Transport and catabolism;Transport and catabolism	Lipids and lipid-like molecules	Glycerophospholipids	738.5076706	0	71.6	-	Glycerophosphoethanolamines	1.36E+06	4.79E+06	3.28E+06	5.63E+06	7.56E+06	5.62E+06	3.76E+06	4.71E+06	3.79E+06	5.63E+06	1.18E+06	4.23E+06	2.58E+06	1.34E+06	3.28E+06	3.59E+06	2.87E+06	7.58E+06	6.88E+06	3.89E+06	2.59E+06	2.51E+06	3.18E+06
neg_2790	LysoPC(14:1(9Z)/0:0)	-	metab_5830	up	map00564	Glycerophospholipid metabolism	HMDB0010380	M+FA-H	C22H44NO7P	6.2262	¸ÊÓÍÁ×Ö¬´úÐ»	C04230	neg	Lipids	Phospholipids	Metabolism	Lipid metabolism	Lipids and lipid-like molecules	Glycerophospholipids	510.2829904	0	58.4	-	Glycerophosphocholines	7.96E+04	6.96E+04	2.50E+05	1.09E+05	8.90E+04	6.53E+04	5.31E+04	9.81E+04	2.93E+04	1.34E+04	7772	2421	2.12E+04	2.27E+04	3.07E+04	1.33E+05	1.32E+05	3.36E+04	7.84E+04	6.93E+04	4.97E+04	5.02E+04	5.56E+04
neg_4005	Sn-glycero-3-Phosphoethanolamine	-	metab_7173	down	map00565;map00564;map01100	Ether lipid metabolism;Glycerophospholipid metabolism;Metabolic pathways	HMDB0000114;HMDB0059660	M-H	C5H14NO6P	0.911	ÃÑÖ¬´úÐ»;¸ÊÓÍÁ×Ö¬´úÐ»;´úÐ»Í¾¾¶	C01233	neg	-	-	Metabolism;Metabolism;Metabolism	Lipid metabolism;Lipid metabolism;Global and overview maps	Lipids and lipid-like molecules	Glycerophospholipids	214.0478971	0	69.7	1190-00-7	Glycerophosphoethanolamines	3.43E+06	3.58E+06	2.95E+06	3.37E+06	3.61E+06	4.84E+06	4.97E+06	4.29E+06	4.47E+06	5.00E+06	2.06E+07	1.87E+07	2.22E+07	2.16E+07	1.91E+07	9.85E+06	9.65E+06	1.19E+07	9.45E+06	1.06E+07	9.63E+06	9.58E+06	9.55E+06
