# Supplementary material for: Two sexually compatible monokaryons from a heterokaryotic Lentinula edodes strain respond differently to heat stress
Source: Front Microbiol. 2025 Feb 12;16:1522075. doi: 10.3389/fmicb.2025.1522075 (PMC11861359; doi:10.3389/fmicb.2025.1522075)
Supplement: Supplementary file 1 [file Data_Sheet_1.ZIP › supplymentary table 9.csv]

Supplymentary table 9. The highly associated metabolites and gene indetitied by the transcriptome�Cmetabolome wide association analysis of SP3 and SP30 under HS., respectivelly.
SP3 under HS
Metab ID	Metabolite	KEGG Compound ID	CAS ID	M/Z	Retention time	KEGG Compound First Category	KEGG Compound Second Category	KEGG Pathway ID	KEGG Pathway First Category	KEGG Pathway Second Category	HMDB Superclass	HMDB Class	HMDB Subclass	KEGG Pathway Description	HSSP3_1	HSSP3_2	HSSP3_3	HSSP3_4	HSSP3_5	SP3_1	SP3_2	SP3_3	SP3_4	SP3_5
m6678	Indole-3-acetic Acid	C00954	87-51-4	174.0551997	3.33205	-	-	map01100;map00380	Metabolism;Metabolism	Global and overview maps;Amino acid metabolism	Organoheterocyclic compounds	Indoles and derivatives	Indolyl carboxylic acids and derivatives	Metabolic pathways;Tryptophan metabolism	4.918	4.94	4.862	5.031	5.002	2.484	2.478	2.505	2.457	2.509
m5803	DG(16:0/0:0/PGJ2)	-	-	691.4762001	6.256666667	-	-	-	-	-	Not Available	Not Available	Not Available	-	5.154	4.94	5.468	4.994	5.362	2.875	2.869	2.896	2.848	2.843
m3839	Allopregnanolone	C13712	516-55-2;516-54-1	351.2881176	6.449133333	-	-	-	-	-	Lipids and lipid-like molecules	Steroids and steroid derivatives	Pregnane steroids	-	5.787	5.328	5.654	5.382	5.413	3.752	3.738	3.721	3.682	3.682
m618	Citronellyl formate	C12295	105-85-1	369.2987436	6.520216667	-	-	-	-	-	Lipids and lipid-like molecules	Fatty Acyls	Fatty alcohol esters	-	5.438	5.016	5.4	5.159	5.111	3.797	3.885	3.746	3.727	3.727
m8036	N'-Formylkynurenine	C02700	1022-31-7	235.0718894	3.33205	-	-	map01100;map00380;map01240	Metabolism;Metabolism;Metabolism	Global and overview maps;Amino acid metabolism;Global and overview maps	Organic oxygen compounds	Organooxygen compounds	Carbonyl compounds	Metabolic pathways;Tryptophan metabolism;Biosynthesis of cofactors	5.489	5.544	5.437	5.615	5.605	3.066	3.554	2.826	3.236	2.719
m3187	Cyclopropanecarboxylic acid	C16267	-	104.0708954	0.94185	-	-	-	-	-	Organic acids and derivatives	Carboxylic acids and derivatives	Cyclopropanecarboxylic acids and derivatives	-	6.709	6.762	6.817	6.7	6.639	6.247	6.249	6.242	6.205	6.225
m3622	2-Pyrrolidinone	C11118	616-45-5	86.06041176	0.918466667	-	-	-	-	-	Organoheterocyclic compounds	Pyrrolidines	Pyrrolidones	-	5.983	6.043	6.079	6	5.949	5.663	5.684	5.645	5.641	5.624
m5727	Selachyl alcohol	C13860	34783-94-3	387.3115656	6.373683333	-	-	-	-	-	Lipids and lipid-like molecules	Glycerolipids	Monoradylglycerols	-	6.148	5.667	5.976	5.777	5.752	4.31	4.367	4.253	4.306	3.954
m2946	Choline Phosphate	C00588	107-73-3;3616-04-4	184.0728849	0.94975	-	-	map01100;map00564	Metabolism;Metabolism	Global and overview maps;Lipid metabolism	Organic nitrogen compounds	Organonitrogen compounds	Quaternary ammonium salts	Metabolic pathways;Glycerophospholipid metabolism	6.201	6.197	6.114	6.154	6.144	5.874	5.838	5.82	5.855	5.899
m3919	L-Tryptophan	C00078	73-22-3	203.081827	3.7818	Peptides	Amino acids	map01100;map00997;map00260;map01240;map01210;map00999;map01230;map01110;map00901;map00970;map00400;map00380;map00404	Metabolism;Metabolism;Metabolism;Metabolism;Metabolism;Metabolism;Metabolism;Metabolism;Metabolism;Genetic Information Processing;Metabolism;Metabolism;Metabolism	Global and overview maps;Biosynthesis of other secondary metabolites;Amino acid metabolism;Global and overview maps;Global and overview maps;Biosynthesis of other secondary metabolites;Global and overview maps;Global and overview maps;Biosynthesis of other secondary metabolites;Translation;Amino acid metabolism;Amino acid metabolism;Biosynthesis of other secondary metabolites	Organoheterocyclic compounds	Indoles and derivatives	Indolyl carboxylic acids and derivatives	Metabolic pathways;Biosynthesis of various other secondary metabolites;Glycine, serine and threonine metabolism;Biosynthesis of cofactors;2-Oxocarboxylic acid metabolism;Biosynthesis of various plant secondary metabolites;Biosynthesis of amino acids;Biosynthesis of secondary metabolites;Indole alkaloid biosynthesis;Aminoacyl-tRNA biosynthesis;Phenylalanine, tyrosine and tryptophan biosynthesis;Tr…	6.021	6.008	6.027	6.04	5.976	5.831	5.856	5.842	5.84	5.818
m6717	Shikimic acid	C00493	138-59-0	195.0291586	3.277116667	-	-	map01100;map01110;map01240;map00999;map01230;map00400	Metabolism;Metabolism;Metabolism;Metabolism;Metabolism;Metabolism	Global and overview maps;Global and overview maps;Global and overview maps;Biosynthesis of other secondary metabolites;Global and overview maps;Amino acid metabolism	Organic oxygen compounds	Organooxygen compounds	Alcohols and polyols	Metabolic pathways;Biosynthesis of secondary metabolites;Biosynthesis of cofactors;Biosynthesis of various plant secondary metabolites;Biosynthesis of amino acids;Phenylalanine, tyrosine and tryptophan biosynthesis	5.077	4.952	5.01	5.119	4.996	4.36	4.43	4.487	4.477	4.552
m1798	Paullinic acid	C21946	17735-94-3	333.2777466	6.456966667	-	-	-	-	-	Lipids and lipid-like molecules	Fatty Acyls	Fatty acids and conjugates	-	5.469	4.989	5.281	4.966	4.95	3.724	3.859	3.673	3.654	3.655
m7173	Sn-glycero-3-Phosphoethanolamine	C01233	1190-00-7	214.0478971	0.911033333	-	-	map00565;map00564;map01100	Metabolism;Metabolism;Metabolism	Lipid metabolism;Lipid metabolism;Global and overview maps	Lipids and lipid-like molecules	Glycerophospholipids	Glycerophosphoethanolamines	Ether lipid metabolism;Glycerophospholipid metabolism;Metabolic pathways	6.784	6.769	6.754	6.754	6.773	6.636	6.648	6.591	6.6	6.625
m2440	1,5-Naphthalenediamine	C19463	2243-62-1	159.0913311	3.215733333	-	-	-	-	-	Benzenoids	Naphthalenes	Not Available	-	5.306	5.312	5.333	5.305	5.304	5.168	5.157	5.105	5.099	5.107
m6469	2'-hydroxypseudobaptigenin	C03662	-	349.0124045	3.7818	-	-	-	-	-	Phenylpropanoids and polyketides	Isoflavonoids	Isoflav-2-enes	-	4.813	4.842	4.832	4.833	4.834	4.641	4.69	4.658	4.66	4.598
m6430	Folinic Acid	C03479	58-05-9;68538-85-2	472.1577405	3.860883333	-	-	map01100;map00670	Metabolism;Metabolism	Global and overview maps;Metabolism of cofactors and vitamins	Organoheterocyclic compounds	Pteridines and derivatives	Pterins and derivatives	Metabolic pathways;One carbon pool by folate	5.131	5.08	5.16	5.086	5.083	4.736	4.715	4.805	4.855	4.75
m7926	5-Hydroxyindoleacetic acid	C05635	54-16-0	190.0502066	3.33205	-	-	map01100;map00380	Metabolism;Metabolism	Global and overview maps;Amino acid metabolism	Organoheterocyclic compounds	Indoles and derivatives	Indolyl carboxylic acids and derivatives	Metabolic pathways;Tryptophan metabolism	4.702	4.724	4.655	4.804	4.797	2.717	3.303	3.417	2.955	3.419
m8032	Levonordefrin	C11768	829-74-3;6539-57-7	228.086863	5.5504	-	-	-	-	-	Benzenoids	Benzene and substituted derivatives	Phenylpropanes	-	4.589	4.545	4.652	4.635	4.541	4.223	4.169	4.193	4.317	4.185
m5806	13,14-Dihydro PGF-1a	-	-	357.2643045	6.256666667	-	-	-	-	-	Lipids and lipid-like molecules	Fatty Acyls	Eicosanoids	-	6.522	6.214	6.677	6.242	6.238	5.372	5.303	5.402	5.37	5.154
m7685	S-(2-Hydroxy-3-buten-1-yl)glutathione	-	-	422.1234764	1.504883333	-	-	-	-	-	Organic acids and derivatives	Carboxylic acids and derivatives	Amino acids, peptides, and analogues	-	6.063	5.999	5.939	6	5.95	4.802	5.005	5.316	5.25	5.137
m4462	Enisoprost	-	-	425.2518646	6.2642	-	-	-	-	-	Lipids and lipid-like molecules	Fatty Acyls	Fatty acid esters	-	5.566	5.2	5.704	5.216	4.618	3.506	3.281	3.891	3.26	3.479
m1975	2-(4-fluoro-N-pyridin-3-ylsulfonylanilino)-N-(2-phenylethyl)acetamide	-	-	414.1316596	3.396933333	-	-	-	-	-	-	-	-	-	6.435	6.156	6.494	6.429	6.29	5.047	3.692	4.295	3.651	4.91
m5238	PA(18:3(9Z,12Z,15Z)/18:2(9Z,12Z))	C00416	-	693.4494984	7.556883333	Lipids	Phospholipids	map01100;map00564;map01110;map00561;map04070	Metabolism;Metabolism;Metabolism;Metabolism;Environmental Information Processing	Global and overview maps;Lipid metabolism;Global and overview maps;Lipid metabolism;Signal transduction	Lipids and lipid-like molecules	Glycerophospholipids	Glycerophosphates	Metabolic pathways;Glycerophospholipid metabolism;Biosynthesis of secondary metabolites;Glycerolipid metabolism;Phosphatidylinositol signaling system	5.035	5.237	5.384	5.251	5.479	4.482	4.485	4.65	4.929	4.734
m422	Tributyl citrate	-	-	383.202857	6.559916667	-	-	-	-	-	-	-	-	-	6.742	6.797	6.765	6.726	6.73	6.628	6.614	6.501	6.51	6.43
m6941	Xanthine	C00385	69-89-6	151.025125	1.700533333	-	-	map01100;map01110;map01232;map00230;map00232	Metabolism;Metabolism;Metabolism;Metabolism;Metabolism	Global and overview maps;Global and overview maps;Global and overview maps;Nucleotide metabolism;Biosynthesis of other secondary metabolites	Organoheterocyclic compounds	Imidazopyrimidines	Purines and purine derivatives	Metabolic pathways;Biosynthesis of secondary metabolites;Nucleotide metabolism;Purine metabolism;Caffeine metabolism	6.615	6.613	6.537	6.598	6.598	6.03	6.306	6.205	6.407	6.299
m656	Glutamylleucylarginine	-	-	434.2736947	6.615733333	-	-	-	-	-	Organic acids and derivatives	Carboxylic acids and derivatives	Amino acids, peptides, and analogues	-	5.496	5.641	5.592	5.568	5.561	5.434	5.192	5.01	5.038	4.982
m5515	Prostaglandin F1a	C06475	745-62-0	711.5044234	6.718783333	Lipids	Eicosanoids	-	-	-	Lipids and lipid-like molecules	Fatty Acyls	Eicosanoids	-	5.821	5.657	5.57	5.652	5.591	4.615	5.099	5.103	5.347	4.91
m7238	Florfenicol amine	-	-	282.0355533	0.848516667	-	-	-	-	-	Benzenoids	Benzene and substituted derivatives	Benzenesulfonyl compounds	-	4.75	4.811	4.867	4.819	4.813	4.556	4.486	4.434	4.164	4.56
m101	AS 1-2	-	-	722.5120948	7.35985	-	-	-	-	-	Lipids and lipid-like molecules	Sphingolipids	Glycosphingolipids	-	6.307	6.153	6.242	6.104	6.236	5.774	5.906	5.979	6.052	5.901
m673	DG(8:0/i-15:0/0:0)	C00165	-	465.3536855	6.67955	-	-	-	-	-	Lipids and lipid-like molecules	Glycerolipids	Diradylglycerols	-	6.43	5.718	5.967	5.84	5.765	5.422	4.791	4.157	4.478	3.731
m552	Cinobufagin	C16931	470-37-1	460.2680547	6.393516667	Steroids	24-Carbon atoms	-	-	-	Lipids and lipid-like molecules	Steroids and steroid derivatives	Steroid lactones	-	6.669	6.764	6.705	6.747	6.71	6.643	6.577	6.551	6.459	6.432
m5951	Soyacerebroside I	-	114297-20-0	758.5412882	7.157333333	-	-	-	-	-	Lipids and lipid-like molecules	Sphingolipids	Glycosphingolipids	-	6.202	6.19	6.312	6.177	6.223	5.791	5.846	6.089	6.061	5.934
m1607	(S)-10,16-Dihydroxyhexadecanoic acid	C08285	69232-67-3	352.2447872	6.703216667	-	-	map00073	Metabolism	Lipid metabolism	Lipids and lipid-like molecules	Fatty Acyls	Fatty acids and conjugates	Cutin, suberine and wax biosynthesis	5.592	4.964	5.642	4.654	5.203	4.848	3.633	3.61	3.591	3.592
m648	Alpha-Ketoglutarate cyanohydrin	-	-	111.0077843	6.607783333	-	-	-	-	-	Organic acids and derivatives	Carboxylic acids and derivatives	Dicarboxylic acids and derivatives	-	4.562	4.657	4.571	4.657	4.664	4.519	4.526	4.373	4.403	4.353
m4825	PC(P-18:0/18:1(12Z)-2OH(9,10))	-	-	840.5454682	7.267133333	-	-	-	-	-	Not Available	Not Available	Not Available	-	6.558	6.667	6.663	6.598	6.68	6.383	6.382	6.532	6.552	6.395
m6113	Eugenin	C20210	480-34-2	251.0556267	5.2662	-	-	-	-	-	Organoheterocyclic compounds	Benzopyrans	1-benzopyrans	-	4.795	4.67	4.799	4.876	4.751	4.644	4.518	4.53	4.448	4.67
m2231	Cyclomammeisin	-	30563-62-3	445.1601027	3.903266667	-	-	-	-	-	Phenylpropanoids and polyketides	Neoflavonoids	Prenylated neoflavonoids	-	5.709	5.286	5.396	5.76	5.721	3.576	4.447	3.525	5.354	3.506
Gene_id	GO_id	GO_term	KO_id	KO_name	Pathway_id	Pathway_definition	EggNOG_Functional Categories	NR_hit-name	NR_description	Swiss-Prot_hit-name	Swiss-Prot_description	Pfam_id	Domain	Domain description	HSSP3_1	HSSP3_2	HSSP3_3	HSSP3_4	HSSP3_5	SP3_1	SP3_2	SP3_3	SP3_4	SP3_5
gb000680	GO:0016887;GO:000552	MF:ATPase activity;MF:ATP binding;	K03283	HSPA1s	map04213;map04144;map04141;map03040	Longevity regulating pathway - multiple species;Endocytosis;Protein processing in endoplasmic reticulum;Spliceosome	------	GAW08420.1	heat shock protein HSS1 [Lentinula edodes]	sp|Q01877|HSP71_PUCGR;	Heat shock protein HSS1 OS=Puccinia graminis OX=5297 GN=HSS1 PE=3 SV=1;	------	------	------	2417.13	2119.67	2316.87	2187.78	2173.41	782.96	818.94	785.03	657.99	700.62
gb002771	GO:0051085;GO:0035617;GO:0043335;GO:0070414;GO:0071218;GO:0042026;GO:0034975;GO:0070370;GO:0034399;GO:0072380;GO:0140453;GO:0016787;GO:0016887;GO:0051087;GO:0051082;GO:0051787;GO:0005524;GO:0043531;GO:004280	BP:chaperone mediated protein folding requiring cofactor;BP:stress granule disassembly;BP:protein unfolding;BP:trehalose metabolism in response to heat stress;BP:cellular response to misfolded protein;BP:protein refolding;BP:protein folding in endoplasmic reticulum;BP:cellular heat acclimation;CC:nuclear periphery;CC:TRC complex;CC:protein aggregate center;MF:hydrolase activity;MF:ATPase activity…	K03695	clpB	map04213	Longevity regulating pathway - multiple species	------	KAF8832336.1	hypothetical protein HHX47_DHR1001809 [Lentinula edodes]	sp|O94641|HS104_SCHPO;	Heat shock protein 104 OS=Schizosaccharomyces pombe;	------	------	------	663.07	582.29	638.62	584.51	605.66	77.85	85.24	120.18	64.9	75.41
gb004303	GO:001602	CC:integral component of membrane;	------	------	------	------	------	KAF8830448.1	hypothetical protein HHX47_DHR2001069 [Lentinula edodes]	------	------	------	------	------	3.21	1.22	0.88	2.15	4.88	29.41	9.05	12.84	2.48	8.81
gb005390	------	------	------	------	------	------	------	KIK67098.1	hypothetical protein GYMLUDRAFT_54946 [Gymnopus luxurians FD-317 M1]	------	------	------	------	------	46.65	37.7	44.87	39.09	40.94	7.44	8.45	9.63	6.93	5.33
gb006174	GO:0006464;GO:000407	BP:cellular protein modification process;MF:biotin-[acetyl-CoA-carboxylase] ligase activity;	K01942	HLCS	map00780	Biotin metabolism	------	KAF8827395.1	hypothetical protein HHX47_DHR4000145 [Lentinula edodes]	sp|O14353|BPL1_SCHPO;	Biotin--protein ligase OS=Schizosaccharomyces pombe;	------	------	------	39.83	34.21	37.45	36.38	34.83	13.5	14.86	14.07	12.9	13.28
gb006730	GO:000372	MF:RNA binding;	------	------	------	------	------	KAF8827916.1	hypothetical protein HHX47_DHR4000838 [Lentinula edodes]	sp|B2RR83|YTDC2_MOUSE;	3'-5' RNA helicase YTHDC2 OS=Mus musculus OX=10090 GN=Ythdc2 PE=1 SV=1;	------	------	------	9.59	8.31	10.41	8.92	8.55	0	0	0.92	0	0.02
gb007008	------	------	------	------	------	------	------	KAF8828158.1	hypothetical protein HHX47_DHR4000551 [Lentinula edodes]	------	------	------	------	------	0	0	0	0	0	19.07	9.75	0	1.66	6.95
gb008569	GO:0008654;GO:000460	BP:phospholipid biosynthetic process;MF:phosphatidylserine decarboxylase activity;	K01613	psd, PISD	map00564	Glycerophospholipid metabolism	------	KAF8827293.1	hypothetical protein HHX47_DHR5000498 [Lentinula edodes]	sp|P0DPA6|PSID_PSICU;	L-tryptophan decarboxylase OS=Psilocybe cubensis OX=181762 GN=psiD PE=1 SV=1;	------	------	------	0.47	0.59	0.47	0.66	1.22	7.54	2.29	1.94	0.76	1.9
pb003418	GO:0051085;GO:0035617;GO:0043335;GO:0070414;GO:0071218;GO:0042026;GO:0034975;GO:0070370;GO:0034399;GO:0072380;GO:0140453;GO:0016787;GO:0016887;GO:0051087;GO:0051082;GO:0051787;GO:0005524;GO:0043531;GO:004280	BP:chaperone mediated protein folding requiring cofactor;BP:stress granule disassembly;BP:protein unfolding;BP:trehalose metabolism in response to heat stress;BP:cellular response to misfolded protein;BP:protein refolding;BP:protein folding in endoplasmic reticulum;BP:cellular heat acclimation;CC:nuclear periphery;CC:TRC complex;CC:protein aggregate center;MF:hydrolase activity;MF:ATPase activity…	K03695	clpB	map04213	Longevity regulating pathway - multiple species	------	KAF8832336.1	hypothetical protein HHX47_DHR1001809 [Lentinula edodes]	sp|O94641|HS104_SCHPO;	Heat shock protein 104 OS=Schizosaccharomyces pombe;	PF07724.16;PF17871.3;PF10431.11;PF00004.31;PF02861.22;PF07728.16;PF13191.8;PF13401.8;PF00158.28;PF13479.8;PF01078.23;PF01695.19	AAA_2;AAA_lid_9;ClpB_D2-small;AAA;Clp_N;AAA_5;AAA_16;AAA_22;Sigma54_activat;AAA_24;Mg_chelatase;IstB_IS21	AAA domain;AAA lid domain;C-terminal, D2-small domain, of ClpB protein;ATPase family associated with various cellular activities;Clp amino terminal domain, pathogenicity island component;AAA domain;AAA ATPase domain;AAA domain;Sigma-54 interaction domain;AAA domain;Magnesium chelatase, subunit ChlI;IstB-like ATP binding protein	706.43	625.15	683.83	626.01	646.13	100.69	110.59	144.2	87.49	100.04
pb007688	GO:0006464;GO:000407	BP:cellular protein modification process;MF:biotin-[acetyl-CoA-carboxylase] ligase activity;	K01942	HLCS	map00780	Biotin metabolism	------	KAF8827395.1	hypothetical protein HHX47_DHR4000145 [Lentinula edodes]	sp|O14353|BPL1_SCHPO;	Biotin--protein ligase OS=Schizosaccharomyces pombe;	PF09825.11;PF03099.21	BPL_N;BPL_LplA_LipB	Biotin-protein ligase, N terminal;Biotin/lipoate A/B protein ligase family	39.83	34.21	37.45	36.38	34.83	13.5	14.86	14.07	12.9	13.28
pb011955	------	------	K13993	HSP20	map04141	Protein processing in endoplasmic reticulum	------	KAF8824748.1	hypothetical protein HHX47_DHR7000058 [Lentinula edodes]	sp|O14368|HSP16_SCHPO;	Heat shock protein 16 OS=Schizosaccharomyces pombe;	PF00011.23;PF17886.3;PF04972.19	HSP20;ArsA_HSP20;BON	Hsp20/alpha crystallin family;HSP20-like domain found in ArsA;BON domain	2221.95	2165.61	2207.51	2022.67	2140.77	262.54	261.46	330.88	229.7	245.43
SP30 under HS
Metab ID	Metabolite	KEGG Compound ID	CAS ID	M/Z	Retention time	KEGG Compound First Category	KEGG Compound Second Category	KEGG Pathway ID	KEGG Pathway First Category	KEGG Pathway Second Category	HMDB Superclass	HMDB Class	HMDB Subclass	KEGG Pathway Description	HSSP30_1	HSSP30_2	HSSP30_3	HSSP30_4	HSSP30_5	SP30_1	SP30_2	SP30_3	SP30_4	SP30_5
m4462	Enisoprost	-	-	425.2518646	6.2642	-	-	-	-	-	Lipids and lipid-like molecules	Fatty Acyls	Fatty acid esters	-	5.809	5.836	5.068	5.65	5.494	3.224	3.277	3.187	3.544	3.445
m8036	N'-Formylkynurenine	C02700	1022-31-7	235.0718894	3.33205	-	-	map01100;map00380;map01240	Metabolism;Metabolism;Metabolism	Global and overview maps;Amino acid metabolism;Global and overview maps	Organic oxygen compounds	Organooxygen compounds	Carbonyl compounds	Metabolic pathways;Tryptophan metabolism;Biosynthesis of cofactors	4.908	4.75	5.012	4.914	4.893	3.109	2.667	2.651	2.931	2.959
m6678	Indole-3-acetic Acid	C00954	87-51-4	174.0551997	3.33205	-	-	map01100;map00380	Metabolism;Metabolism	Global and overview maps;Amino acid metabolism	Organoheterocyclic compounds	Indoles and derivatives	Indolyl carboxylic acids and derivatives	Metabolic pathways;Tryptophan metabolism	4.35	4.195	4.422	4.338	4.35	2.421	2.401	2.486	2.571	2.421
m6430	Folinic Acid	C03479	58-05-9;68538-85-2	472.1577405	3.860883333	-	-	map01100;map00670	Metabolism;Metabolism	Global and overview maps;Metabolism of cofactors and vitamins	Organoheterocyclic compounds	Pteridines and derivatives	Pterins and derivatives	Metabolic pathways;One carbon pool by folate	3.758	2.989	3.615	3.57	3.475	1.389	1.37	1.354	2.113	1.389
m4804	LysoPI(18:2(9Z,12Z)/0:0)	-	1425501-10-5	595.2885395	7.13385	-	-	-	-	-	Lipids and lipid-like molecules	Glycerophospholipids	Glycerophosphoinositols	-	6.262	6.168	6.195	6.114	6.272	4.115	4.185	4.746	5.003	4.29
m6462	8-[(Aminomethyl)sulfanyl]-6-sulfanyloctanoic acid	-	-	258.0613105	3.813216667	-	-	-	-	-	Lipids and lipid-like molecules	Fatty Acyls	Fatty acids and conjugates	-	4.682	4.708	4.766	4.734	4.68	3.762	3.241	2.649	2.741	3.017
m4400	4-Hydroxy-3-(3-methyl-2-buten-1-yl)benzoic acid	-	-	205.0863026	6.171333333	-	-	-	-	-	-	-	-	-	4.807	4.89	4.365	4.473	4.759	3.338	3.451	2.754	3.036	2.79
m6761	4-O-alpha-D-Galactopyranuronosyl-D-galacturonic acid	C02273	5894-59-7	351.0555739	3.222166667	-	-	map01100;map00040;map02010	Metabolism;Metabolism;Environmental Information Processing	Global and overview maps;Carbohydrate metabolism;Membrane transport	Organic oxygen compounds	Organooxygen compounds	Carbohydrates and carbohydrate conjugates	Metabolic pathways;Pentose and glucuronate interconversions;ABC transporters	4.92	4.837	4.815	4.8	4.737	3.813	3.736	2.986	3.613	3.57
m7685	S-(2-Hydroxy-3-buten-1-yl)glutathione	-	-	422.1234764	1.504883333	-	-	-	-	-	Organic acids and derivatives	Carboxylic acids and derivatives	Amino acids, peptides, and analogues	-	6.417	6.348	6.259	6.275	6.207	5.349	5.359	5.384	5.622	5.184
m2222	Gamma-Glutamyl-beta-aminopropiononitrile	C06114	-	399.2019004	4.188983333	-	-	map00460	Metabolism	Metabolism of other amino acids	Organic acids and derivatives	Carboxylic acids and derivatives	Amino acids, peptides, and analogues	Cyanoamino acid metabolism	4.411	4.473	4.365	4.483	4.596	3.746	3.409	3.491	3.811	3.453
m1205	1-Palmitoylphosphatidylcholine	C04230	17364-16-8	518.3200896	7.730666667	Lipids	Phospholipids	map00564	Metabolism	Lipid metabolism	Lipids and lipid-like molecules	Glycerophospholipids	Glycerophosphocholines	Glycerophospholipid metabolism	5.442	5.537	4.305	5.371	4.86	3.949	4.268	3.952	4.42	3.971
m6765	Xanthosine	C01762	146-80-5	283.0679427	3.222166667	-	-	map01100;map01110;map00230;map00232;map02010;map01232	Metabolism;Metabolism;Metabolism;Metabolism;Environmental Information Processing;Metabolism	Global and overview maps;Global and overview maps;Nucleotide metabolism;Biosynthesis of other secondary metabolites;Membrane transport;Global and overview maps	Nucleosides, nucleotides, and analogues	Purine nucleosides	Not Available	Metabolic pathways;Biosynthesis of secondary metabolites;Purine metabolism;Caffeine metabolism;ABC transporters;Nucleotide metabolism	6.296	6.227	6.152	6.176	6.118	5.395	5.361	5.254	5.474	5.415
m1390	Muricatacin	-	134698-86-5	591.4561623	7.2256	-	-	-	-	-	Lipids and lipid-like molecules	Fatty Acyls	Fatty alcohols	-	6.088	5.895	5.381	5.819	5.85	4.386	4.48	5.156	5.467	4.851
m2668	Oxypurinol	C07599	2465-59-0	153.0404142	2.762833333	-	-	-	-	-	Organoheterocyclic compounds	Imidazopyrimidines	Purines and purine derivatives	-	5.535	5.397	5.401	5.39	5.366	4.682	4.656	4.473	4.789	4.676
m4932	LysoPI(16:0/0:0)	-	1425501-12-7	571.2883647	7.564733333	-	-	-	-	-	Lipids and lipid-like molecules	Glycerophospholipids	Glycerophosphoinositols	-	6.42	6.483	6.429	6.342	6.482	5.746	5.569	5.679	5.862	5.667
m5830	LysoPC(14:1(9Z)/0:0)	C04230	-	510.2829904	6.226183333	Lipids	Phospholipids	map00564	Metabolism	Lipid metabolism	Lipids and lipid-like molecules	Glycerophospholipids	Glycerophosphocholines	Glycerophospholipid metabolism	5.207	5.21	4.568	4.959	4.903	3.927	3.401	4.325	4.374	4.524
m3999	4-Hydroxy-3-methoxy-cinnamoylglycine	C02564	-	296.0771296	3.99155	-	-	-	-	-	Organic acids and derivatives	Carboxylic acids and derivatives	Amino acids, peptides, and analogues	-	5.302	5.242	5.539	5.443	5.352	4.737	4.658	4.555	4.649	4.782
m1502	Isolithocholic acid	C17658	1534-35-6	394.3306525	6.901566667	-	-	-	-	-	Lipids and lipid-like molecules	Steroids and steroid derivatives	Bile acids, alcohols and derivatives	-	5.394	5.275	4.791	5.184	5.272	4.367	3.748	4.508	4.798	4.455
m4055	Indole-3-propionic acid	-	830-96-6	234.0766605	4.335233333	-	-	-	-	-	Organoheterocyclic compounds	Indoles and derivatives	Indolyl carboxylic acids and derivatives	-	4.529	4.506	4.729	4.664	4.649	3.987	3.916	3.926	3.926	4.029
m5600	7-(3-Methyl-5-propylfuran-2-yl)heptanoylcarnitine	-	-	394.2593574	6.5466	-	-	-	-	-	Lipids and lipid-like molecules	Fatty Acyls	Fatty acid esters	-	5.403	5.327	4.777	5.242	5.223	4.412	3.808	4.549	4.732	4.581
m2777	S-Adenosyl-L-homocysteine	C00021	979-92-0	385.1276895	1.805733333	-	-	map01100;map00270;map01230;map01240	Metabolism;Metabolism;Metabolism;Metabolism	Global and overview maps;Amino acid metabolism;Global and overview maps;Global and overview maps	Organoheterocyclic compounds	Lactones	Gamma butyrolactones	Metabolic pathways;Cysteine and methionine metabolism;Biosynthesis of amino acids;Biosynthesis of cofactors	5.912	5.736	5.549	5.635	5.591	5.153	4.957	4.836	5.224	5.034
m4412	DG(PGE2/0:0/i-14:0)	-	-	681.4546677	6.187033333	-	-	-	-	-	Not Available	Not Available	Not Available	-	5.457	5.287	4.363	5.122	5.096	3.856	4.154	4.304	4.67	4.465
m7627	Linarin	-	-	637.1830238	1.160883333	-	-	-	-	-	Organic oxygen compounds	Organooxygen compounds	Ethers	-	6.231	6.308	6.441	6.331	6.319	5.832	5.693	5.518	5.656	5.879
m1380	DG(18:3(9Z,12Z,15Z)/15:0/0:0)	C00165	-	559.4706421	7.264966667	-	-	-	-	-	Lipids and lipid-like molecules	Fatty Acyls	Lineolic acids and derivatives	-	5.824	5.665	5.152	5.601	5.546	4.604	3.989	5.142	5.274	4.885
m6652	Glucosyringic acid	-	-	341.0843003	3.379783333	-	-	-	-	-	Organoheterocyclic compounds	Dihydrofurans	Not Available	-	5.62	5.624	5.793	5.7	5.597	5.192	5.11	5.004	4.954	5.138
m5420	TG(8:0/8:0/i-15:0)	C00422	-	567.4624122	6.961466667	Lipids	Fats	map01100;map00561	Metabolism;Metabolism	Global and overview maps;Lipid metabolism	Lipids and lipid-like molecules	Glycerolipids	Triradylcglycerols	Metabolic pathways;Glycerolipid metabolism	5.783	5.772	5.262	5.595	5.661	4.901	4.227	5.061	5.273	5.015
m5551	(2E,4E)-Octadeca-2,4-dienoylcarnitine	-	-	444.3110072	6.624966667	-	-	-	-	-	Lipids and lipid-like molecules	Fatty Acyls	Fatty acid esters	-	5.156	5.147	4.477	5.037	4.919	4.229	3.603	4.363	4.667	4.232
m462	Taxa-4(20),11-dien-5alpha-ol	C11895	178888-02-3	330.2780844	6.211233333	-	-	map01100;map00904;map01110	Metabolism;Metabolism;Metabolism	Global and overview maps;Metabolism of terpenoids and polyketides;Global and overview maps	Lipids and lipid-like molecules	Prenol lipids	Diterpenoids	Metabolic pathways;Diterpenoid biosynthesis;Biosynthesis of secondary metabolites	5.724	5.684	5.122	5.526	5.605	4.903	4.171	4.982	5.095	4.962
m4472	Camelliagenin C	-	14440-27-8	471.3432434	6.295016667	-	-	-	-	-	Lipids and lipid-like molecules	Prenol lipids	Triterpenoids	-	4.968	4.946	3.836	4.781	4.175	3.832	3.812	3.795	3.813	3.832
m4626	Dynorphin B (10-13)	-	-	426.2681321	6.530916667	-	-	-	-	-	Organic acids and derivatives	Carboxylic acids and derivatives	Amino acids, peptides, and analogues	-	5.347	5.317	4.787	5.251	5.214	4.396	4.028	4.677	4.796	4.657
m4469	Gamma-glutamyl-L-putrescine	C15699	-	433.2801241	6.287183333	-	-	map01100;map00330	Metabolism;Metabolism	Global and overview maps;Amino acid metabolism	Organic acids and derivatives	Carboxylic acids and derivatives	Amino acids, peptides, and analogues	Metabolic pathways;Arginine and proline metabolism	6.126	6.088	5.441	5.973	5.933	5.194	4.503	5.308	5.589	5.398
m1534	Nolatrexed	-	-	285.0818027	2.762833333	-	-	-	-	-	Organoheterocyclic compounds	Diazanaphthalenes	Benzodiazines	-	5.632	5.528	5.527	5.493	5.5	5.003	5.01	4.972	5.034	5.011
m6120	4-Hydroxyphenylacetylglutamic acid	C05595	1029120-37-3	280.0822097	5.201483333	-	-	map00350	Metabolism	Amino acid metabolism	Organic acids and derivatives	Carboxylic acids and derivatives	Amino acids, peptides, and analogues	Tyrosine metabolism	5.118	5.125	5.239	5.195	5.165	4.677	4.636	4.639	4.609	4.67
m5411	DG(15:0/18:3(9Z,12Z,15Z)/0:0)	C00165	-	575.4676062	6.992783333	-	-	-	-	-	Lipids and lipid-like molecules	Fatty Acyls	Lineolic acids and derivatives	-	5.901	5.885	5.454	5.676	5.75	5.057	4.776	5.252	5.39	5.183
m5843	Sorbitan palmitate	-	26266-57-9	401.29037	6.218366667	-	-	-	-	-	Lipids and lipid-like molecules	Fatty Acyls	Fatty acid esters	-	6.22	6.178	5.678	5.956	5.943	5.294	5.092	5.55	5.661	5.359
m4806	DG(15:0/16:1(9Z)/0:0)	C00165	-	551.4676709	7.141666667	-	-	-	-	-	Lipids and lipid-like molecules	Glycerolipids	Diradylglycerols	-	5.571	5.496	5.035	5.331	5.389	4.602	4.39	4.957	5.045	4.764
m6111	3-Indoleacetic Acid	C00954	87-51-4	174.055178	5.279966667	-	-	map01100;map00380	Metabolism;Metabolism	Global and overview maps;Amino acid metabolism	Organoheterocyclic compounds	Indoles and derivatives	Indolyl carboxylic acids and derivatives	Metabolic pathways;Tryptophan metabolism	4.305	4.369	4.268	4.249	4.337	3.848	3.702	3.904	3.805	3.746
m4614	Docosanedioic acid	C19625	-	369.3004454	6.515233333	-	-	map00073	Metabolism	Lipid metabolism	Lipids and lipid-like molecules	Fatty Acyls	Fatty acids and conjugates	Cutin, suberine and wax biosynthesis	5.881	5.872	5.461	5.714	5.744	5.053	4.883	5.34	5.432	5.085
m5329	Proscillaridin	C12816	466-06-8	551.2598453	7.42365	Steroids	24-Carbon atoms	-	-	-	Lipids and lipid-like molecules	Steroids and steroid derivatives	Steroid lactones	-	5.543	5.599	4.538	5.293	5.368	4.717	4.419	4.462	4.875	4.619
m5898	1,2-Cyclohexanediol, 1-methyl-4-(1-methylethenyl)-	C18020	-	399.2760587	6.15565	-	-	-	-	-	Lipids and lipid-like molecules	Prenol lipids	Monoterpenoids	-	5.263	5.199	4.694	5.022	4.971	4.423	4.037	4.548	4.69	4.534
m1748	9-Octadecenamide	C19670	301-02-0	304.2625774	6.520216667	-	-	-	-	-	Lipids and lipid-like molecules	Fatty Acyls	Fatty amides	-	5.8	5.702	5.396	5.649	5.643	5.015	4.43	5.146	5.368	5.274
m5651	Undecylenic acid	C13910	112-38-9	367.2847391	6.46765	-	-	-	-	-	Lipids and lipid-like molecules	Fatty Acyls	Fatty acids and conjugates	-	5.239	5.212	4.697	5.047	4.971	4.251	4.327	4.657	4.653	4.578
m5250	LysoPG(16:0/0:0)	-	116870-26-9	483.2721645	7.54905	-	-	-	-	-	Lipids and lipid-like molecules	Glycerophospholipids	Glycerophosphoglycerols	-	5.589	5.63	5.101	5.452	5.472	4.998	4.47	4.917	5.156	4.957
m2837	9H-Purine-9-ol	-	-	137.0455312	1.470866667	-	-	-	-	-	Organoheterocyclic compounds	Imidazopyrimidines	Purines and purine derivatives	-	5.678	5.615	5.649	5.629	5.611	5.238	5.196	5.158	5.234	5.184
m469	Oleoylethanolamide	C20792	111-58-0	343.330847	6.227	-	-	-	-	-	Organic nitrogen compounds	Organonitrogen compounds	Amines	-	5.883	5.839	5.308	5.675	5.736	5.097	4.824	5.26	5.368	5.289
m4847	PG(16:0/0:0)[U]	-	-	483.2721188	7.400166667	-	-	-	-	-	-	-	-	-	6.09	6.123	5.584	5.934	5.953	5.503	5.039	5.369	5.678	5.506
m1487	PC(18:1/0:0)	-	-	522.3540486	6.933383333	-	-	-	-	-	-	-	-	-	6.222	6.238	5.693	6.168	5.836	5.477	5.324	5.155	5.834	5.696
m5466	N-Oleoyl Phenylalanine	-	-	428.3164503	6.765483333	-	-	-	-	-	Organic acids and derivatives	Carboxylic acids and derivatives	Amino acids, peptides, and analogues	-	6.04	5.986	5.684	5.935	5.907	5.493	5.137	5.466	5.54	5.611
m5376	1-Oleoylglycerophosphoserine	-	-	544.265148	7.1495	-	-	-	-	-	Lipids and lipid-like molecules	Glycerophospholipids	Glycerophosphoserines	-	6.007	5.953	5.514	5.84	5.85	5.35	4.897	5.432	5.519	5.468
m4444	DG(2:0/0:0/18:1(12Z)-2OH(9,10))	-	-	475.2905512	6.226183333	-	-	-	-	-	Not Available	Not Available	Not Available	-	6.043	6.001	5.621	5.901	5.879	5.38	5.166	5.506	5.615	5.464
m5464	N-Palmitoyl Isoleucine	-	-	368.3163422	6.78115	-	-	-	-	-	Organic acids and derivatives	Carboxylic acids and derivatives	Amino acids, peptides, and analogues	-	5.833	5.788	5.412	5.761	5.71	5.327	4.907	5.199	5.34	5.382
m4853	Traumatin	C16309	65410-38-0	211.133329	6.187033333	-	-	map00592;map01110	Metabolism;Metabolism	Lipid metabolism;Global and overview maps	Lipids and lipid-like molecules	Fatty Acyls	Fatty acids and conjugates	alpha-Linolenic acid metabolism;Biosynthesis of secondary metabolites	4.906	4.902	4.37	4.706	4.743	4.312	4.077	4.301	4.374	4.262
m5948	Ipomeatetrahydrofuran	-	92448-62-9	301.201587	6.092283333	-	-	-	-	-	Lipids and lipid-like molecules	Prenol lipids	Sesquiterpenoids	-	5.957	5.913	5.765	5.844	5.855	5.486	5.435	5.428	5.515	5.488
m6055	Scoparone	C09311	120-08-1	187.0392359	5.8754	-	-	map00999	Metabolism	Biosynthesis of other secondary metabolites	Phenylpropanoids and polyketides	Coumarins and derivatives	Not Available	Biosynthesis of various plant secondary metabolites	4.748	4.774	4.243	4.54	4.822	4.25	4.138	3.912	4.299	4.142
m2014	Actinonin	C12056	13434-13-4	403.2919954	6.147983333	-	-	-	-	-	Organic acids and derivatives	Carboxylic acids and derivatives	Amino acids, peptides, and analogues	-	6.002	5.994	5.653	5.933	5.941	5.457	5.093	5.544	5.621	5.507
m7390	(4S,6S)-3,4,5,6-Tetrahydro-4-hydroxy-6-methyl-2H-pyran-2-one	-	33275-54-6	389.1824301	3.828883333	-	-	-	-	-	Organoheterocyclic compounds	Lactones	Delta valerolactones	-	5.888	5.888	5.845	5.843	5.859	5.447	5.534	5.575	5.417	5.46
m5880	Histidinohydroxylysinonorleucine	-	-	465.2078922	6.179183333	-	-	-	-	-	Organic acids and derivatives	Carboxylic acids and derivatives	Amino acids, peptides, and analogues	-	5.599	5.585	5.192	5.496	5.458	5.108	4.887	5.145	5.071	5.094
m4309	Valeric acid	C00803	109-52-4	203.1281682	6.013783333	Organic acids	Carboxylic acids	-	-	-	Lipids and lipid-like molecules	Fatty Acyls	Fatty acids and conjugates	-	5.009	4.967	4.816	4.891	4.915	4.562	4.589	4.537	4.524	4.579
m432	Phytosphingosine	C12144	554-62-1	381.3099702	6.060833333	-	-	map00600;map01100	Metabolism;Metabolism	Lipid metabolism;Global and overview maps	Organic nitrogen compounds	Organonitrogen compounds	Amines	Sphingolipid metabolism;Metabolic pathways	6.152	6.094	5.733	5.949	6.015	5.571	5.281	5.658	5.738	5.584
m6349	Prostaglandin E2	C00584	363-24-6	397.220289	6.179183333	Lipids	Eicosanoids	map01100;map00590	Metabolism;Metabolism	Global and overview maps;Lipid metabolism	Lipids and lipid-like molecules	Fatty Acyls	Eicosanoids	Metabolic pathways;Arachidonic acid metabolism	6.255	6.247	5.817	6.149	6.116	5.726	5.535	5.766	5.781	5.762
m5516	9-Tetradecenoic acid	C08322	544-64-9	451.3785897	6.718783333	-	-	-	-	-	Lipids and lipid-like molecules	Fatty Acyls	Fatty acids and conjugates	-	5.46	5.452	5.742	5.603	5.658	5.44	5.446	4.926	5.036	4.82
m4586	3-Phenyllactic Acid	C01479	828-01-3	165.0547546	5.31605	-	-	map01110	Metabolism	Global and overview maps	Phenylpropanoids and polyketides	Phenylpropanoic acids	Not Available	Biosynthesis of secondary metabolites	5.966	5.874	5.874	5.898	5.852	5.583	5.561	5.541	5.537	5.547
m3430	N-Palmitoyl Lysine	-	-	385.3412962	6.139983333	-	-	-	-	-	Organic acids and derivatives	Carboxylic acids and derivatives	Amino acids, peptides, and analogues	-	6.916	6.861	6.512	6.776	6.771	6.342	6.063	6.434	6.535	6.415
m5889	Blumenol C O-[rhamnosyl-(1->6)-glucoside]	-	177261-67-5	517.2622918	6.163483333	-	-	-	-	-	Lipids and lipid-like molecules	Fatty Acyls	Fatty acyl glycosides	-	5.67	5.63	5.159	5.574	5.525	5.1	4.696	5.148	5.256	5.191
m4214	Phenacyl	-	-	119.0491578	5.306116667	-	-	-	-	-	Benzenoids	Benzene and substituted derivatives	Benzoyl derivatives	-	4.426	4.389	4.389	4.38	4.35	4.1	4.057	4.062	4.031	4.074
m4778	Niveusin C	C09517	75680-27-2	377.160955	6.992783333	-	-	-	-	-	Lipids and lipid-like molecules	Prenol lipids	Terpene lactones	-	4.847	4.802	4.5	4.644	4.875	4.114	4.267	4.478	4.464	4.463
m6258	Sonchuionoside C	-	126585-76-0	421.1643571	4.4715	-	-	-	-	-	Lipids and lipid-like molecules	Prenol lipids	Terpene glycosides	-	5.863	5.833	5.862	5.836	5.908	5.615	5.537	5.545	5.62	5.445
m522	9,12,13-TriHOME	C14833	-	353.2287896	6.243	-	-	map00591	Metabolism	Lipid metabolism	Lipids and lipid-like molecules	Fatty Acyls	Fatty acids and conjugates	Linoleic acid metabolism	6.65	6.575	6.156	6.443	6.515	6.119	5.877	6.131	6.227	6.136
m6260	HMDB0304547	-	-	429.3214782	6.287183333	-	-	-	-	-	-	-	-	-	6.483	6.447	6.086	6.208	6.214	5.796	5.776	6.064	6.159	5.774
m3600	Hydroxysanguinarine	C12222	548-30-1	411.097175	0.847566667	-	-	-	-	-	Organoheterocyclic compounds	Quinolines and derivatives	Benzoquinolines	-	6.121	6.163	6.202	6.225	6.25	5.951	5.885	5.841	5.904	5.953
m7468	9,10,13-TriHOME	C14835	29907-57-1	329.2328541	6.179183333	-	-	map00591	Metabolism	Lipid metabolism	Lipids and lipid-like molecules	Fatty Acyls	Fatty acids and conjugates	Linoleic acid metabolism	7.289	7.24	6.839	7.135	7.148	6.823	6.639	6.788	6.888	6.828
m6119	Plumbagin	C10387	481-42-5	233.044849	5.216716667	-	-	-	-	-	Benzenoids	Naphthalenes	Naphthoquinones	-	5.172	5.191	5.149	5.164	5.156	4.908	4.889	4.915	4.862	4.909
m7651	Taraxacine	-	-	529.1881072	1.285816667	-	-	-	-	-	Organoheterocyclic compounds	Dihydrofurans	Furanones	-	6.874	6.765	6.47	6.756	6.626	6.29	6.305	6.479	6.547	6.214
m7953	Acetamidopropanal	C18170	-	229.1187723	3.38765	-	-	-	-	-	Organic oxygen compounds	Organooxygen compounds	Carbonyl compounds	-	4.899	4.773	4.42	4.682	4.59	4.262	4.328	4.354	4.559	4.294
m2540	LL-2,6-Diaminopimelic Acid	C00666	583-93-7	191.1021825	0.94975	-	-	map01100;map01110;map00470;map01230;map00300	Metabolism;Metabolism;Metabolism;Metabolism;Metabolism	Global and overview maps;Global and overview maps;Metabolism of other amino acids;Global and overview maps;Amino acid metabolism	Organic acids and derivatives	Carboxylic acids and derivatives	Amino acids, peptides, and analogues	Metabolic pathways;Biosynthesis of secondary metabolites;D-Amino acid metabolism;Biosynthesis of amino acids;Lysine biosynthesis	7.445	7.416	7.365	7.376	7.352	7.131	7.12	7.119	7.245	7.113
m3972	2-O-alpha-D-Glucopyranosyl-O-beta-D-galactopyranosylhydroxylysine	-	32448-35-4	531.2037308	0.9968	-	-	-	-	-	Lipids and lipid-like molecules	Fatty Acyls	Fatty acyl glycosides	-	7.24	7.229	7.161	7.186	7.167	6.964	6.959	6.981	6.987	6.944
m2806	Cucurbic acid	C08482	58240-50-9	195.1375884	6.243	-	-	-	-	-	Lipids and lipid-like molecules	Fatty Acyls	Lineolic acids and derivatives	-	5.292	5.235	4.846	5.091	5.156	4.877	4.7	4.853	4.894	4.865
m6065	Hippuric Acid	C01586	495-69-2	178.0501023	5.808733333	-	-	map01100	Metabolism	Global and overview maps	Benzenoids	Benzene and substituted derivatives	Benzoic acids and derivatives	Metabolic pathways	4.818	4.754	4.723	4.678	4.754	4.534	4.505	4.491	4.545	4.532
m2912	Isopropylmaleic acid	C02631	44976-69-4	176.0913044	0.9968	-	-	map01210;map01110;map00290	Metabolism;Metabolism;Metabolism	Global and overview maps;Global and overview maps;Amino acid metabolism	Lipids and lipid-like molecules	Fatty Acyls	Fatty acids and conjugates	2-Oxocarboxylic acid metabolism;Biosynthesis of secondary metabolites;Valine, leucine and isoleucine biosynthesis	5.918	5.862	5.885	5.883	5.856	5.644	5.655	5.646	5.728	5.633
m3844	L-Glutamic Acid	C00025	56-86-0;6893-26-1	189.0865782	1.27235	Peptides;Hormones and transmitters	Amino acids;Neurotransmitters	map00997;map01240;map01200;map00330;map00220;map00332;map00250;map00630;map00430;map02010;map00860;map00470;map01100;map00480;map01210;map00340;map01230;map01110;map00660;map00650;map00910;map00970	Metabolism;Metabolism;Metabolism;Metabolism;Metabolism;Metabolism;Metabolism;Metabolism;Metabolism;Environmental Information Processing;Metabolism;Metabolism;Metabolism;Metabolism;Metabolism;Metabolism;Metabolism;Metabolism;Metabolism;Metabolism;Metabolism;Genetic Information Processing	Biosynthesis of other secondary metabolites;Global and overview maps;Global and overview maps;Amino acid metabolism;Amino acid metabolism;Biosynthesis of other secondary metabolites;Amino acid metabolism;Carbohydrate metabolism;Metabolism of other amino acids;Membrane transport;Metabolism of cofactors and vitamins;Metabolism of other amino acids;Global and overview maps;Metabolism of other amino …	Organic acids and derivatives	Carboxylic acids and derivatives	Amino acids, peptides, and analogues	Biosynthesis of various other secondary metabolites;Biosynthesis of cofactors;Carbon metabolism;Arginine and proline metabolism;Arginine biosynthesis;Carbapenem biosynthesis;Alanine, aspartate and glutamate metabolism;Glyoxylate and dicarboxylate metabolism;Taurine and hypotaurine metabolism;ABC transporters;Porphyrin metabolism;D-Amino acid metabolism;Metabolic pathways;Glutathione metabolism;2-…	6.498	6.395	6.149	6.393	6.279	6.012	6.021	6.18	6.217	5.933
m3919	L-Tryptophan	C00078	73-22-3	203.081827	3.7818	Peptides	Amino acids	map01100;map00997;map00260;map01240;map01210;map00999;map01230;map01110;map00901;map00970;map00400;map00380;map00404	Metabolism;Metabolism;Metabolism;Metabolism;Metabolism;Metabolism;Metabolism;Metabolism;Metabolism;Genetic Information Processing;Metabolism;Metabolism;Metabolism	Global and overview maps;Biosynthesis of other secondary metabolites;Amino acid metabolism;Global and overview maps;Global and overview maps;Biosynthesis of other secondary metabolites;Global and overview maps;Global and overview maps;Biosynthesis of other secondary metabolites;Translation;Amino acid metabolism;Amino acid metabolism;Biosynthesis of other secondary metabolites	Organoheterocyclic compounds	Indoles and derivatives	Indolyl carboxylic acids and derivatives	Metabolic pathways;Biosynthesis of various other secondary metabolites;Glycine, serine and threonine metabolism;Biosynthesis of cofactors;2-Oxocarboxylic acid metabolism;Biosynthesis of various plant secondary metabolites;Biosynthesis of amino acids;Biosynthesis of secondary metabolites;Indole alkaloid biosynthesis;Aminoacyl-tRNA biosynthesis;Phenylalanine, tyrosine and tryptophan biosynthesis;Tr…	6.097	6.06	6.088	6.068	6.035	5.894	5.846	5.785	5.886	5.881
m2848	L-Dopa	C00355	59-92-7	198.0757234	1.36765	Peptides;Hormones and transmitters	Amino acids;Neurotransmitters	map01100;map01110;map00350	Metabolism;Metabolism;Metabolism	Global and overview maps;Global and overview maps;Amino acid metabolism	Organic acids and derivatives	Carboxylic acids and derivatives	Amino acids, peptides, and analogues	Metabolic pathways;Biosynthesis of secondary metabolites;Tyrosine metabolism	5.219	5.068	4.874	4.995	4.9	4.675	4.758	4.67	4.935	4.763
m2440	1,5-Naphthalenediamine	C19463	2243-62-1	159.0913311	3.215733333	-	-	-	-	-	Benzenoids	Naphthalenes	Not Available	-	5.49	5.448	5.484	5.455	5.45	5.322	5.237	5.194	5.348	5.253
m3407	Indoleacrylic acid	-	29953-71-7	188.0702066	3.215733333	-	-	-	-	-	Organoheterocyclic compounds	Indoles and derivatives	Indoles	-	7.4	7.354	7.4	7.379	7.369	7.215	7.176	7.125	7.255	7.2
m2911	N-Acetylhistidine	C02997	2497/2/1	198.0870666	0.9968	-	-	-	-	-	Organic acids and derivatives	Carboxylic acids and derivatives	Amino acids, peptides, and analogues	-	5.95	5.978	5.667	5.787	5.716	5.562	5.554	5.551	5.762	5.493
m4097	Pimelic Acid	C02656	111-16-0	159.0653352	4.527683333	Organic acids	Carboxylic acids	map01100;map00780;map01240	Metabolism;Metabolism;Metabolism	Global and overview maps;Metabolism of cofactors and vitamins;Global and overview maps	Lipids and lipid-like molecules	Fatty Acyls	Fatty acids and conjugates	Metabolic pathways;Biotin metabolism;Biosynthesis of cofactors	5.218	5.185	5.139	5.175	5.102	4.978	4.993	4.971	4.962	5.012
m147	1-Naphthylamine	C14790	134-32-7	144.0804942	3.223716667	-	-	-	-	-	Benzenoids	Naphthalenes	Not Available	-	5.645	5.62	5.669	5.643	5.635	5.497	5.442	5.413	5.516	5.452
m3613	4-Methylpyrimidine	-	-	95.06066826	0.894833333	-	-	-	-	-	-	-	-	-	5.869	5.847	5.796	5.818	5.783	5.628	5.641	5.654	5.691	5.624
m4360	Kaempferide	C10098	491-54-3	299.0556818	6.100766667	-	-	-	-	-	Phenylpropanoids and polyketides	Flavonoids	Flavones	-	5.375	5.347	5.183	5.206	5.286	4.99	4.909	5.118	5.201	5.1
m5974	3-Hydroxychavicol 1-[rhamnosyl-(1->6)-glucoside]	-	267668-14-4	495.1291386	6.05305	-	-	-	-	-	Organic oxygen compounds	Organooxygen compounds	Carbohydrates and carbohydrate conjugates	-	5.433	5.398	5.166	5.269	5.357	5.061	4.914	5.162	5.234	5.137
Gene_id	GO_id	GO_term	KO_id	KO_name	Pathway_id	Pathway_definition	EggNOG_Functional Categories	NR_hit-name	NR_description	Swiss-Prot_hit-name	Swiss-Prot_description	Pfam_id	Domain	Domain description	HSSP30_1	HSSP30_2	HSSP30_3	HSSP30_4	HSSP30_5	SP30_1	SP30_2	SP30_3	SP30_4	SP30_5
gb002911	------	------	------	------	------	------	------	KAF8832463.1	hypothetical protein HHX47_DHR1001742 [Lentinula edodes]	------	------	------	------	------	1.22	1.04	3.53	1.67	1.7	1.2	1.3	0.22	0.4	0.24
gb004466	GO:0043386;GO:001640	BP:mycotoxin biosynthetic process;MF:acetyltransferase activity;	------	------	------	------	------	KAF8830589.1	hypothetical protein HHX47_DHR2000879 [Lentinula edodes]	------	------	------	------	------	4.13	3.43	8.73	5	4.79	2.78	1.92	3.03	1.63	1.47
gb005258	GO:001602	CC:integral component of membrane;	------	------	------	------	------	KAF8828833.1	hypothetical protein HHX47_DHR3000214 [Lentinula edodes]	------	------	------	------	------	0.99	1.24	1.78	1.43	2.34	143.36	155.53	183.71	147.38	145.61
gb007318	GO:0050660;GO:001661	MF:flavin adenine dinucleotide binding;MF:oxidoreductase activity, acting on CH-OH group of donors;	------	------	------	------	------	GAW09733.1	gmc oxidoreductase [Lentinula edodes]	sp|M5EAX2|GMCH_MALS4;	GMC oxidoreductase family protein Mala s 12 OS=Malassezia sympodialis;	------	------	------	31.01	39.27	30.14	31.87	38	103.35	123.35	126.23	104.21	105.97
gb007337	------	------	------	------	------	------	------	KAF8826236.1	hypothetical protein HHX47_DHR5000238 [Lentinula edodes]	------	------	------	------	------	4.64	12.59	18.9	14.49	17.63	4.9	9.87	6.05	1.94	1.78
pb002555	------	------	K15530	RGAE	------	------	E:Amino acid transport and metabolism	GAW02724.1	carbohydrate esterase family 12 protein [Lentinula edodes]	sp|Q00017|RHA1_ASPAC;	Rhamnogalacturonan acetylesterase OS=Aspergillus aculeatus OX=5053 GN=rha1 PE=1 SV=1;	PF00657.24;PF13472.8	Lipase_GDSL;Lipase_GDSL_2	GDSL-like Lipase/Acylhydrolase;GDSL-like Lipase/Acylhydrolase family	10.92	9.53	19.09	13.71	12.37	6.32	7.22	5.9	3.69	7.98
pb003154	GO:0006629;GO:0016021;GO:000808	BP:lipid metabolic process;CC:integral component of membrane;MF:phosphoric diester hydrolase activity;	------	------	------	------	------	KAF8832162.1	hypothetical protein HHX47_DHR1001272 [Lentinula edodes]	sp|D4AUX6|A8043_ARTBC;	Uncharacterized secreted protein ARB_08043 OS=Arthroderma benhamiae;	------	------	------	53.79	70.69	65.6	58.4	69.61	161.56	171.13	196.29	159.14	179.26
pb006506	------	------	------	------	------	------	------	KAF8828820.1	hypothetical protein HHX47_DHR3000009 [Lentinula edodes]	------	------	------	------	------	2.72	3.35	2.53	2.99	2.39	10.87	10.51	12.38	10.3	11.1
pb006533	GO:001602	CC:integral component of membrane;	------	------	------	------	------	KAF8828833.1	hypothetical protein HHX47_DHR3000214 [Lentinula edodes]	------	------	------	------	------	2.9	8.4	9.24	7.63	7.64	360.62	366.88	442.99	334.54	333.02
pb007223	GO:0008270;GO:000367	MF:zinc ion binding;MF:nucleic acid binding;	------	------	------	------	------	GAW07965.1	retrotransposable element Tf2 protein type [Lentinula edodes]	------	------	------	------	------	25.7	22.38	96.89	46.85	1.66	0	0	0	0.32	0
pb008404	GO:0005975;GO:0016020;GO:0004571;GO:000550	BP:carbohydrate metabolic process;CC:membrane;MF:mannosyl-oligosaccharide 1,2-alpha-mannosidase activity;MF:calcium ion binding;	K01230	MAN1A_C, MNS1_2	map00510;map00513;map04141	N-Glycan biosynthesis;Various types of N-glycan biosynthesis;Protein processing in endoplasmic reticulum	------	KAF8827971.1	hypothetical protein HHX47_DHR4000918 [Lentinula edodes]	sp|A2QAS2|MNS1B_ASPNC;	Probable mannosyl-oligosaccharide alpha-1,2-mannosidase 1B OS=Aspergillus niger;	PF01532.22	Glyco_hydro_47	Glycosyl hydrolase family 47	21.31	21.04	21.31	20.29	20.05	56.92	62.81	65.61	62.2	63.31
